# Supplementary material for: A CD146 FACS Protocol Enriches for Luminal Keratin 14/19 Double Positive Human Breast Progenitors
Source: Sci Rep. 2019 Oct 16;9:14843. doi: 10.1038/s41598-019-50903-9 (PMC6795797; doi:10.1038/s41598-019-50903-9)
Supplement: Supplementary file 2 — Supplementary Table S5 [file 41598_2019_50903_MOESM2_ESM.xlsx]

## Sheet: Sheet1
	Supplementary Table S5. Summary of RNA sequencing data from CD146high/CD117high (CD146), CD146low/CD117high (CD117)and CD146low/CD117low (CD326) luminal populations from 3 biopsies (P960, P964 and P967) (mapping to reference genome)
	Sample ID	Total Reads	Total BasePairs	Total Mapped Reads	Perfect Match	<=3bp Mismatch	Unique Match	Multi-position match	Total unmapped reads
	p960_cd117	14,958,061(100.00%)	732,944,989(100.00%)	13,372,737(89.40%)	11,219,582(75.01%)	2,153,155(14.39%)	11,295,821(75.52%)	2,076,916(13.88%)	1,585,324(10.60%)
	p960_cd146	14,879,848(100.00%)	729,112,552(100.00%)	13,255,577(89.08%)	11,115,297(74.70%)	2,140,280(14.38%)	11,310,665(76.01%)	1,944,912(13.07%)	1,624,271(10.92%)
	p960_cd326	13,862,000(100.00%)	679,238,000(100.00%)	12,309,932(88.80%)	10,320,021(74.45%)	1,989,911(14.36%)	10,747,088(77.53%)	1,562,844(11.27%)	1,552,068(11.20%)
	p964_cd117	14,994,177(100.00%)	734,714,673(100.00%)	13,436,310(89.61%)	11,151,264(74.37%)	2,285,046(15.24%)	11,503,702(76.72%)	1,932,608(12.89%)	1,557,867(10.39%)
	p964_cd146	11,103,844(100.00%)	544,088,356(100.00%)	9,930,576(89.43%)	8,145,145(73.35%)	1,785,431(16.08%)	8,582,309(77.29%)	1,348,267(12.14%)	1,173,268(10.57%)
	p964_cd326	10,767,698(100.00%)	527,617,202(100.00%)	9,610,440(89.25%)	7,970,015(74.02%)	1,640,425(15.23%)	8,440,026(78.38%)	1,170,414(10.87%)	1,157,258(10.75%)
	p967_cd117	13,662,226(100.00%)	669,449,074(100.00%)	12,037,120(88.11%)	9,908,839(72.53%)	2,128,281(15.58%)	10,260,708(75.10%)	1,776,412(13.00%)	1,625,106(11.89%)
	p967_cd146	14,360,888(100.00%)	703,683,512(100.00%)	12,661,584(88.17%)	10,508,479(73.17%)	2,153,105(14.99%)	10,852,855(75.57%)	1,808,729(12.59%)	1,699,304(11.83%)
	p967_cd326	14,465,854(100.00%)	708,826,846(100.00%)	12,740,930(88.08%)	10,622,294(73.43%)	2,118,636(14.65%)	11,183,161(77.31%)	1,557,769(10.77%)	1,724,924(11.92%)
