# Supplementary material for: A CD146 FACS Protocol Enriches for Luminal Keratin 14/19 Double Positive Human Breast Progenitors
Source: Sci Rep. 2019 Oct 16;9:14843. doi: 10.1038/s41598-019-50903-9 (PMC6795797; doi:10.1038/s41598-019-50903-9)
Supplement: Supplementary file 3 — Supplementary Table S6 [file 41598_2019_50903_MOESM3_ESM.xlsx]

## Sheet: all.gene.rpkm
Supplementary Table S6. RNA seq data analysis of CD146high/CD117high (CD146), CD146low/CD117high (CD117)and CD146low/CD117low (CD326) luminal populations from 3 biopsies (P960, P964 and P967).
GeneID	p960_cd117_Uniq_reads_num(9787106)	p960_cd117_Coverage	p960_cd117_RPKM	p960_cd146_Uniq_reads_num(10181451)	p960_cd146_Coverage	p960_cd146_RPKM	p960_cd326_Uniq_reads_num(9858951)	p960_cd326_Coverage	p960_cd326_RPKM	p964_cd117_Uniq_reads_num(10083239)	p964_cd117_Coverage	p964_cd117_RPKM	p964_cd146_Uniq_reads_num(7551617)	p964_cd146_Coverage	p964_cd146_RPKM	p964_cd326_Uniq_reads_num(7312492)	p964_cd326_Coverage	p964_cd326_RPKM	p967_cd117_Uniq_reads_num(10041728)	p967_cd117_Coverage	p967_cd117_RPKM	p967_cd146_Uniq_reads_num(10618750)	p967_cd146_Coverage	p967_cd146_RPKM	p967_cd326_Uniq_reads_num(10743807)	p967_cd326_Coverage	p967_cd326_RPKM	Symbol	Description	KEGG Orthology	GO Component	GO Function	GO Process	Blast nr
1915	166076	0.9858	4809.77	146529	0.9952	4079.3	101505	0.9702	2918.29	151423	0.996	4256.6	85971	0.9855	3226.88	70879	0.9192	2747.41	166915	0.9935	4711.49	151671	0.9972	4048.56	95613	0.9836	2522.49	EEF1A1	eukaryotic translation elongation factor 1 alpha 1	K03231	GO:0043231//intracellular membrane-bounded organelle;GO:0043234//protein complex;GO:0044297//cell body;GO:0044444//cytoplasmic part	GO:0008135//translation factor activity, nucleic acid binding;GO:0017111//nucleoside-triphosphatase activity;GO:0032561//guanyl ribonucleotide binding	GO:0006412//translation;GO:0009207;GO:0043066//negative regulation of apoptotic process	gi|426236749|ref|XP_004012330.1|/0/1
3488	125	0.618	2.01672	381	0.9035	5.90889	813	0.9618	13.0212	177	0.6725	2.77181	350	0.8568	7.31844	706	0.9578	15.2451	255	0.8198	4.0098	520	0.9307	7.73251	180	0.7549	2.64548	IGFBP5	insulin-like growth factor binding protein 5	K10138	GO:0005615//extracellular space	GO:0005520//insulin-like growth factor binding	GO:0001503//ossification;GO:0006412//translation;GO:0008285//negative regulation of cell proliferation;GO:0009968//negative regulation of signal transduction;GO:0014909//smooth muscle cell migration;GO:0016049//cell growth;GO:0048589//developmental growth	gi|10834982|ref|NP_000590.1|/3.72247e-151/1
7057	512	0.9536	8.98861	956	0.9729	16.1334	1911	0.9868	33.3048	544	0.9335	9.26992	1495	0.9892	34.0156	1568	0.9914	36.8432	530	0.9478	9.06869	1795	0.9864	29.0448	3804	0.9924	60.8358	THBS1	thrombospondin 1	K04659	GO:0005615//extracellular space;GO:0009986//cell surface;GO:0031091//platelet alpha granule	GO:0001948//glycoprotein binding;GO:0005102//receptor binding;GO:0005518//collagen binding;GO:0005539//glycosaminoglycan binding;GO:0005543//phospholipid binding;GO:0017134//fibroblast growth factor binding;GO:0032403//protein complex binding;GO:0043498//cell surface binding;GO:0046872//metal ion binding;GO:0071813//lipoprotein particle binding	GO:0000165//MAPK cascade;GO:0001818//negative regulation of cytokine production;GO:0001935//endothelial cell proliferation;GO:0001953//negative regulation of cell-matrix adhesion;GO:0002468;GO:0002504//antigen processing and presentation of peptide or polysaccharide antigen via MHC class II;GO:0002690//positive regulation of leukocyte chemotaxis;GO:0002696//positive regulation of leukocyte activa…	gi|62089410|dbj|BAD93149.1|/0/1
60	27484	0.9822	1516.3	28706	0.9822	1522.38	27335	0.9827	1497.09	18460	0.9827	988.532	22370	0.9838	1599.5	18724	0.9784	1382.59	16833	0.9784	905.132	25818	0.9816	1312.83	28431	0.9806	1428.87	ACTB	actin, beta	K05692	GO:0000267//cell fraction;GO:0005856//cytoskeleton;GO:0035097//histone methyltransferase complex;GO:0043005//neuron projection;GO:0043189//H4/H2A histone acetyltransferase complex;GO:0044444//cytoplasmic part	GO:0005198//structural molecule activity;GO:0008092//cytoskeletal protein binding;GO:0019900//kinase binding;GO:0032559	GO:0006935//chemotaxis;GO:0007599//hemostasis;GO:0045216//cell-cell junction organization;GO:0048667//cell morphogenesis involved in neuron differentiation;GO:0051084//'de novo' posttranslational protein folding	gi|397479373|ref|XP_003810996.1|/0/1
4256	6983	0.8866	484.379	8763	0.9341	584.306	3603	0.8153	248.102	20006	0.9925	1346.97	17349	0.9742	1559.67	8698	0.8934	807.516	25343	0.9749	1713.35	19414	0.9925	1241.19	10479	0.9389	662.154	MGP	matrix Gla protein	-	GO:0031012//extracellular matrix;GO:0032991//macromolecular complex;GO:0043231//intracellular membrane-bounded organelle	GO:0005198//structural molecule activity;GO:0005515//protein binding;GO:0046872//metal ion binding	GO:0001763//morphogenesis of a branching structure;GO:0009719;GO:0009888//tissue development;GO:0010038//response to metal ion;GO:0016337//cell-cell adhesion;GO:0030278//regulation of ossification;GO:0030323//respiratory tube development;GO:0031667//response to nutrient levels;GO:0048869//cellular developmental process;GO:0065003	gi|49574514|ref|NP_000891.2|/1.45528e-42/1
2597	18093	0.9439	1297.3	22414	0.9782	1544.88	15322	0.9782	1090.61	20595	0.9916	1433.33	15423	0.9684	1433.22	9018	0.9642	865.426	15512	0.8856	1084.04	16998	0.8702	1123.34	12542	0.9474	819.207	GAPDH	glyceraldehyde-3-phosphate dehydrogenase	K00134	GO:0043231//intracellular membrane-bounded organelle;GO:0044444//cytoplasmic part	GO:0000166//nucleotide binding;GO:0008943;GO:0016769//transferase activity, transferring nitrogenous groups	GO:0006007//glucose catabolic process;GO:0006915//apoptotic process;GO:0018119//peptidyl-cysteine S-nitrosylation;GO:0031647//regulation of protein stability	gi|67464043|pdb|1ZNQ|O/0/1
3855	13505	0.9675	787.152	16496	0.9589	924.245	17235	0.9595	997.238	15831	0.9732	895.625	14927	0.9738	1127.59	9829	0.9663	766.765	26652	0.9715	1514.05	31414	0.9624	1687.59	24025	0.9595	1275.63	KRT7	keratin 7	K07605	GO:0005882//intermediate filament;GO:0031981//nuclear lumen	GO:0005488//binding	GO:0006259//DNA metabolic process;GO:0006412//translation;GO:0006996//organelle organization;GO:0022403;GO:0051704	gi|67782365|ref|NP_005547.3|/0/1
2316	5699	0.9824	68.0492	8024	0.9904	92.1	5275	0.987	62.5274	5218	0.9921	60.4759	7307	0.9928	113.078	4352	0.9907	69.5508	7369	0.9894	85.7588	13233	0.993	145.634	10815	0.9935	117.638	FLNA	filamin A, alpha	K04437	GO:0005856//cytoskeleton;GO:0016020//membrane;GO:0044431//Golgi apparatus part	GO:0003779//actin binding;GO:0017048//Rho GTPase binding;GO:0017160//Ral GTPase binding;GO:0019901//protein kinase binding;GO:0034987//immunoglobulin receptor binding;GO:0042802//identical protein binding;GO:0060089	GO:0001775//cell activation;GO:0006887//exocytosis;GO:0007015//actin filament organization;GO:0007172//signal complex assembly;GO:0007193//adenylate cyclase-inhibiting G-protein coupled receptor signaling pathway;GO:0007249//I-kappaB kinase/NF-kappaB cascade;GO:0007599//hemostasis;GO:0009895;GO:0016197//endosomal transport;GO:0031647//regulation of protein stability;GO:0032507//maintenance of pro…	gi|260268505|dbj|BAC03408.2|/0/1
3872	1900	0.9771	123.337	3922	0.9746	244.733	4710	0.9663	303.519	2238	0.9568	141.012	7147	0.9924	601.283	1859	0.972	161.514	1953	0.9809	123.563	5612	0.9625	335.768	4140	0.9612	244.815	KRT17	keratin 17	K07604	GO:0005882//intermediate filament	GO:0005198//structural molecule activity;GO:0005488//binding	GO:0006412//translation;GO:0016049//cell growth;GO:0030216//keratinocyte differentiation;GO:0045104//intermediate filament cytoskeleton organization;GO:0045684//positive regulation of epidermis development;GO:0048729//tissue morphogenesis	gi|395749169|ref|XP_003778896.1|/0/1
4627	17889	0.9977	243.546	19141	0.9983	250.498	19593	0.9987	264.801	15490	0.9977	204.692	18151	0.9976	320.265	18870	0.9965	343.84	16273	0.9972	215.928	24073	0.9973	302.069	34371	0.9991	426.269	MYH9	myosin, heavy chain 9, non-muscle	K10352	GO:0005887//integral to plasma membrane;GO:0005911//cell-cell junction;GO:0015630//microtubule cytoskeleton;GO:0031252//cell leading edge;GO:0031254//trailing edge;GO:0032155;GO:0032432//actin filament bundle;GO:0032991//macromolecular complex;GO:0043231//intracellular membrane-bounded organelle;GO:0044444//cytoplasmic part;GO:0045202//synapse	GO:0003774//motor activity;GO:0003779//actin binding;GO:0032559;GO:0042623//ATPase activity, coupled;GO:0042802//identical protein binding	GO:0000768//syncytium formation by plasma membrane fusion;GO:0000902//cell morphogenesis;GO:0001767;GO:0002573//myeloid leukocyte differentiation;GO:0006810//transport;GO:0006935//chemotaxis;GO:0007051//spindle organization;GO:0007127//meiosis I;GO:0007155//cell adhesion;GO:0007166//cell surface receptor signaling pathway;GO:0009207;GO:0030030//cell projection organization;GO:0030036//actin cytos…	gi|12667788|ref|NP_002464.1|/0/1
71	40331	0.9661	1941.04	39125	0.9689	1810.07	38653	0.9699	1846.73	22732	0.9684	1061.91	18126	0.96	1130.61	15312	0.9666	986.317	24351	0.9694	1142.24	29830	0.9713	1323.21	28487	0.9614	1248.93	ACTG1	actin, gamma 1	K05692	GO:0005884//actin filament;GO:0035097//histone methyltransferase complex;GO:0043005//neuron projection;GO:0043189//H4/H2A histone acetyltransferase complex;GO:0043292//contractile fiber	GO:0005198//structural molecule activity;GO:0008092//cytoskeletal protein binding;GO:0019900//kinase binding;GO:0032559	GO:0006935//chemotaxis;GO:0007599//hemostasis;GO:0010038//response to metal ion;GO:0031032//actomyosin structure organization;GO:0045216//cell-cell junction organization	gi|390479776|ref|XP_002762905.2|/0/1
3320	9119	0.8811	239.706	11676	0.8608	295.033	12878	0.9202	336.049	11953	0.9262	304.974	9370	0.9151	319.216	8965	0.9143	315.406	13677	0.9563	350.403	17177	0.9671	416.159	18410	0.965	440.84	HSP90AA1	heat shock protein 90kDa alpha (cytosolic), class A member 1	K04079	GO:0016020//membrane;GO:0048770	GO:0019904//protein domain specific binding;GO:0030234//enzyme regulator activity;GO:0032559;GO:0042802//identical protein binding	GO:0006457//protein folding;GO:0006612//protein targeting to membrane;GO:0006807//nitrogen compound metabolic process;GO:0006935//chemotaxis;GO:0006950//response to stress;GO:0022402//cell cycle process;GO:0023052//signaling;GO:0031328//positive regulation of cellular biosynthetic process;GO:0032768;GO:0051131//chaperone-mediated protein complex assembly	gi|83699649|gb|ABC40730.1|/0/1
3312	4610	0.973	202.071	6655	0.979	280.412	7888	0.9743	343.237	5810	0.9751	247.192	4678	0.979	265.753	4054	0.964	237.835	7763	0.9734	331.649	10346	0.9691	417.981	9802	0.9803	391.394	HSPA8	heat shock 70kDa protein 8	K03283	GO:0000267//cell fraction;GO:0030665//clathrin-coated vesicle membrane;GO:0032991//macromolecular complex;GO:0048770	GO:0005515//protein binding;GO:0016887//ATPase activity;GO:0032559	GO:0001505//regulation of neurotransmitter levels;GO:0006950//response to stress;GO:0007049//cell cycle;GO:0009207;GO:0016070//RNA metabolic process;GO:0048193//Golgi vesicle transport;GO:0051084//'de novo' posttranslational protein folding;GO:0051704	gi|397498485|ref|XP_003820013.1|/0/1
1938	50042	0.9981	1616.52	45625	0.9987	1416.75	24314	0.9953	779.698	42421	0.9997	1330.09	25290	0.9968	1058.79	20174	0.9984	872.223	47018	0.9965	1480.32	43543	0.9981	1296.42	29453	0.9959	866.707	EEF2	eukaryotic translation elongation factor 2	K03234	GO:0032991//macromolecular complex;GO:0044444//cytoplasmic part	GO:0008135//translation factor activity, nucleic acid binding;GO:0017111//nucleoside-triphosphatase activity;GO:0032561//guanyl ribonucleotide binding	GO:0006412//translation;GO:0009207	gi|4503483|ref|NP_001952.1|/0/1
6876	263	0.8964	17.0725	557	0.9333	34.7569	240	0.8691	15.4659	422	0.8316	26.5893	1793	0.9276	150.847	211	0.8837	18.3321	564	0.8564	35.6834	2180	0.8958	130.43	1026	0.8907	60.6715	TAGLN	transgelin	K05730	GO:0044424//intracellular part	GO:0008092//cytoskeletal protein binding	GO:0048513//organ development	gi|397498821|ref|XP_003820173.1|/9.79353e-115/1
5315	6491	0.8486	232.464	10574	0.9446	364.022	19504	0.918	693.412	12140	0.8857	422.004	12238	0.9201	568.027	12463	0.8945	597.387	12949	0.8756	451.987	16937	0.9397	559.064	20951	0.9173	683.51	PKM	pyruvate kinase, muscle	K00873	GO:0016020//membrane;GO:0043231//intracellular membrane-bounded organelle;GO:0044444//cytoplasmic part	GO:0016301//kinase activity;GO:0031420;GO:0032559	GO:0006007//glucose catabolic process;GO:0006796//phosphate-containing compound metabolic process;GO:0008219//cell death	gi|426379615|ref|XP_004056487.1|/0/1
2202	87	0.563	2.87306	239	0.7673	7.58696	177	0.6865	5.80259	76	0.6254	2.43609	97	0.5983	4.15156	83	0.5362	3.66853	95	0.5727	3.0577	117	0.7237	3.56117	265	0.8119	7.972	EFEMP1	EGF containing fibulin-like extracellular matrix protein 1	K08023	GO:0031012//extracellular matrix	GO:0004714//transmembrane receptor protein tyrosine kinase activity;GO:0046872//metal ion binding;GO:0070851//growth factor receptor binding	GO:0002062//chondrocyte differentiation;GO:0006468//protein phosphorylation;GO:0007169//transmembrane receptor protein tyrosine kinase signaling pathway;GO:0050953//sensory perception of light stimulus	gi|114577445|ref|XP_001156698.1|/0/1
203068	5778	0.9873	235.207	7490	0.9916	293.088	11663	0.9904	471.309	4682	0.9932	184.994	5426	0.9928	286.264	8406	0.9869	457.984	6376	0.9873	252.968	9347	0.9873	350.691	10769	0.9896	399.341	TUBB	tubulin, beta class I	K07375	GO:0015630//microtubule cytoskeleton;GO:0043234//protein complex;GO:0044444//cytoplasmic part	GO:0005198//structural molecule activity;GO:0017111//nucleoside-triphosphatase activity;GO:0032561//guanyl ribonucleotide binding;GO:0042287//MHC protein binding	GO:0000087//M phase of mitotic cell cycle;GO:0001909//leukocyte mediated cytotoxicity;GO:0007051//spindle organization;GO:0009207;GO:0030154//cell differentiation;GO:0043623//cellular protein complex assembly	gi|148691289|gb|EDL23236.1|/0/1
7048	522	0.9156	11.3383	678	0.9554	14.1564	573	0.9466	12.3554	710	0.9203	14.9689	513	0.9568	14.4414	217	0.848	6.30851	650	0.9388	13.7606	706	0.9711	14.134	549	0.9301	10.8629	TGFBR2	transforming growth factor, beta receptor II (70/80kDa)	K04388	GO:0009986//cell surface;GO:0016021//integral to membrane;GO:0031224//intrinsic to membrane;GO:0043235//receptor complex;GO:0044444//cytoplasmic part;GO:0044459//plasma membrane part	GO:0005024//transforming growth factor beta-activated receptor activity;GO:0005160//transforming growth factor beta receptor binding;GO:0019838//growth factor binding;GO:0019901//protein kinase binding;GO:0030247//polysaccharide binding;GO:0032559;GO:0043169//cation binding	GO:0001525//angiogenesis;GO:0001773//myeloid dendritic cell activation;GO:0002513//tolerance induction to self antigen;GO:0002514;GO:0002517//T cell tolerance induction;GO:0006897//endocytosis;GO:0007178//transmembrane receptor protein serine/threonine kinase signaling pathway;GO:0007417//central nervous system development;GO:0008284//positive regulation of cell proliferation;GO:0008285//negative…	gi|67782326|ref|NP_001020018.1|/0/1
2023	25021	0.9942	995.92	28552	0.9949	1092.45	21219	0.9949	838.433	28881	0.9945	1115.8	21426	0.9945	1105.29	14436	0.9864	769.052	28271	0.9778	1096.75	33199	0.9938	1217.94	29523	0.9945	1070.47	ENO1	enolase 1, (alpha)	K01689	GO:0016020//membrane;GO:0030016//myofibril;GO:0043231//intracellular membrane-bounded organelle;GO:0043234//protein complex	GO:0001071//nucleic acid binding transcription factor activity;GO:0003676//nucleic acid binding;GO:0003712//transcription cofactor activity;GO:0004175//endopeptidase activity;GO:0016836//hydro-lyase activity;GO:0030528//transcription regulator activity;GO:0046872//metal ion binding	GO:0006007//glucose catabolic process;GO:0006357//regulation of transcription from RNA polymerase II promoter;GO:0016049//cell growth;GO:0051707//response to other organism	gi|4503571|ref|NP_001419.1|/0/1
7178	35131	0.9988	4329.94	29607	0.9988	3507.76	22328	0.9988	2731.9	32194	0.9988	3851.42	20542	0.9988	3281.32	15073	0.9988	2486.45	29005	0.9988	3484.25	27219	0.9988	3092.03	17822	0.9988	2000.98	TPT1	tumor protein, translationally-controlled 1	-	GO:0005770//late endosome;GO:0043234//protein complex;GO:0044421//extracellular region part	GO:0046872//metal ion binding	GO:0006875//cellular metal ion homeostasis;GO:0043066//negative regulation of apoptotic process;GO:0051707//response to other organism;GO:0070838//divalent metal ion transport	gi|402901922|ref|XP_003919655.1|/1.17595e-102/1
3861	109	0.8881	6.73751	238	0.931	14.1415	284	0.9232	17.4267	1431	0.9383	85.8552	3460	0.9504	277.181	619	0.9413	51.2097	1466	0.9359	88.3187	2382	0.9437	135.705	1922	0.9365	108.224	KRT14	keratin 14	K07604	GO:0005882//intermediate filament;GO:0031981//nuclear lumen;GO:0044444//cytoplasmic part	GO:0005198//structural molecule activity;GO:0005488//binding	GO:0007044//cell-substrate junction assembly;GO:0009314//response to radiation;GO:0009888//tissue development;GO:0010038//response to metal ion;GO:0030154//cell differentiation;GO:0045109//intermediate filament organization	gi|15431310|ref|NP_000517.2|/0/1
3852	1366	0.944	60.1601	3480	0.9728	147.327	922	0.9315	40.3099	1961	0.969	83.8281	4021	0.9565	229.512	830	0.9224	48.9243	4725	0.9595	202.817	8528	0.9595	346.167	5238	0.9328	210.145	KRT5	keratin 5	K07605	GO:0005882//intermediate filament;GO:0043231//intracellular membrane-bounded organelle;GO:0044444//cytoplasmic part	GO:0005198//structural molecule activity;GO:0005488//binding	GO:0007044//cell-substrate junction assembly;GO:0009888//tissue development	gi|119617041|gb|EAW96635.1|/0/1
2495	107261	0.8466	8802.75	94368	0.8498	7444.67	82824	0.8635	6747.71	103179	0.8627	8219.06	68291	0.845	7263.64	49549	0.8506	5442.52	96134	0.8627	7689.52	85481	0.898	6465.87	74677	0.8643	5582.89	FTH1	ferritin, heavy polypeptide 1	K00522	GO:0044444//cytoplasmic part	GO:0005506//iron ion binding;GO:0016724	GO:0000041//transition metal ion transport;GO:0002376//immune system process;GO:0006879//cellular iron ion homeostasis;GO:0008152//metabolic process;GO:0008283//cell proliferation;GO:0048193//Golgi vesicle transport	gi|76779199|gb|AAI05803.1|/7.95168e-120/1
6124	20168	0.989	1413.35	18423	0.987	1241.06	10777	0.987	749.738	17403	0.9815	1183.77	10346	0.9863	939.669	7598	0.9753	712.65	20033	0.9863	1368.3	19089	0.9849	1232.97	11884	0.987	758.66	RPL4	ribosomal protein L4	K02930	GO:0015934//large ribosomal subunit;GO:0031981//nuclear lumen	GO:0003676//nucleic acid binding;GO:0005198//structural molecule activity	GO:0006412//translation;GO:0019080;GO:0031016//pancreas development	gi|62087534|dbj|BAD92214.1|/0/1
220	18337	0.9946	533.786	22682	0.9972	634.694	9338	0.9934	269.846	13101	0.9937	370.167	7350	0.9912	277.294	1058	0.9792	41.2205	25569	0.9963	725.434	26314	0.9937	706.003	10144	0.994	268.995	ALDH1A3	aldehyde dehydrogenase 1 family, member A3	K00129	GO:0044444//cytoplasmic part	GO:0004030//aldehyde dehydrogenase [NAD(P)+] activity;GO:0042562//hormone binding;GO:0042802//identical protein binding;GO:0051287//NAD binding	GO:0006915//apoptotic process;GO:0016331//morphogenesis of embryonic epithelium;GO:0021536//diencephalon development;GO:0021756//striatum development;GO:0042221//response to chemical stimulus;GO:0042573//retinoic acid metabolic process;GO:0043010//camera-type eye development;GO:0048562//embryonic organ morphogenesis	gi|153266822|ref|NP_000684.2|/0/1
6590	6494	0.9866	1109.58	6359	0.9816	1044.43	1982	0.9849	336.18	8727	0.9883	1447.32	5732	0.9849	1269.3	523	0.9615	119.601	9322	0.9849	1552.39	7257	0.9833	1142.83	1776	0.9849	276.429	SLPI	secretory leukocyte peptidase inhibitor	-	GO:0044421//extracellular region part	GO:0004866//endopeptidase inhibitor activity	GO:0010466//negative regulation of peptidase activity	gi|4507065|ref|NP_003055.1|/1.69746e-79/1
3887	259	0.5426	13.7401	682	0.595	34.7791	361	0.5545	19.0117	1941	0.5493	99.9469	3855	0.5296	265.05	304	0.5421	21.585	941	0.6023	48.6547	1650	0.5265	80.6778	635	0.5208	30.6873	KRT81	keratin 81	K07605	GO:0005882//intermediate filament	GO:0005488//binding	GO:0009888//tissue development	gi|332839425|ref|XP_003313755.1|/0/1
29842	1062	0.9766	11.6602	1504	0.9895	15.8736	344	0.8433	3.74943	2705	0.9931	28.8273	1090	0.9833	15.5104	227	0.6661	3.33578	2220	0.996	23.7564	2090	0.9929	21.15	1061	0.9857	10.6119	TFCP2L1	transcription factor CP2-like 1	K09275	GO:0031981//nuclear lumen	GO:0001071//nucleic acid binding transcription factor activity;GO:0003676//nucleic acid binding;GO:0003712//transcription cofactor activity;GO:0016564//transcription repressor activity	GO:0002064//epithelial cell development;GO:0006357//regulation of transcription from RNA polymerase II promoter;GO:0008202//steroid metabolic process;GO:0010259//multicellular organismal aging;GO:0022414//reproductive process;GO:0032989;GO:0035272//exocrine system development;GO:0040008//regulation of growth;GO:0071842	gi|7657299|ref|NP_055368.1|/0/1
3856	3366	0.9204	159.223	4732	0.9505	215.17	11433	0.9634	536.878	4272	0.9556	196.145	5025	0.9287	308.065	9539	0.9389	603.926	4527	0.9542	208.712	8230	0.9454	358.817	14046	0.956	605.258	KRT8	keratin 8	K07605	GO:0005882//intermediate filament;GO:0005886//plasma membrane;GO:0031674//I band;GO:0034399//nuclear periphery	GO:0005515//protein binding	GO:0006950//response to stress;GO:0006996//organelle organization;GO:0009607//response to biotic stimulus;GO:0012501//programmed cell death;GO:0019221//cytokine-mediated signaling pathway;GO:0030154//cell differentiation;GO:0051704	gi|372466572|ref|NP_001243211.1|/0/1
7078	39	0.2571	0.725043	159	0.629	2.84145	384	0.7798	7.08686	42	0.2758	0.757884	124	0.591	2.98769	72	0.4287	1.79151	41	0.2882	0.742897	67	0.3846	1.14803	137	0.6072	2.32015	TIMP3	TIMP metallopeptidase inhibitor 3	-	GO:0005578//proteinaceous extracellular matrix;GO:0044424//intracellular part	GO:0004866//endopeptidase inhibitor activity;GO:0043169//cation binding	GO:0001101//response to acid;GO:0007399//nervous system development;GO:0009605//response to external stimulus;GO:0009888//tissue development;GO:0010466//negative regulation of peptidase activity;GO:0012502//induction of programmed cell death;GO:0030162//regulation of proteolysis;GO:0031330;GO:0048545//response to steroid hormone stimulus;GO:0050953//sensory perception of light stimulus	gi|4507513|ref|NP_000353.1|/2.09194e-126/1
1490	892	0.9907	38.6515	1091	0.9784	45.4434	969	0.9915	41.6821	447	0.9805	18.8003	533	0.9813	29.9325	164	0.8965	9.51119	210	0.9377	8.86884	325	0.964	12.9797	308	0.9737	12.1576	CTGF	connective tissue growth factor	K06827	GO:0016020//membrane;GO:0031012//extracellular matrix;GO:0044431//Golgi apparatus part	GO:0005102//receptor binding;GO:0005539//glycosaminoglycan binding;GO:0019838//growth factor binding	GO:0001101//response to acid;GO:0001932//regulation of protein phosphorylation;GO:0006259//DNA metabolic process;GO:0006629//lipid metabolic process;GO:0006816//calcium ion transport;GO:0006950//response to stress;GO:0007169//transmembrane receptor protein tyrosine kinase signaling pathway;GO:0007568//aging;GO:0008219//cell death;GO:0008283//cell proliferation;GO:0009746;GO:0009888//tissue develo…	gi|4503123|ref|NP_001892.1|/0/1
3866	1252	0.9753	68.7391	2348	0.9898	123.92	557	0.9511	30.3583	3128	0.9903	166.694	3288	0.9909	233.962	693	0.9371	50.9239	4539	0.9828	242.888	4899	0.9909	247.906	1134	0.942	56.7164	KRT15	keratin 15	K07604	GO:0005882//intermediate filament	GO:0005198//structural molecule activity;GO:0005488//binding	GO:0009888//tissue development;GO:0009987//cellular process	gi|24430190|ref|NP_002266.2|/1.65196e-180/1
79026	5506	0.9783	29.8671	8022	0.9806	41.8297	12552	0.9816	67.5917	12436	0.9813	65.4775	11320	0.9788	79.5825	14353	0.9807	104.205	13307	0.9809	70.3531	14949	0.9814	74.7395	22345	0.9817	110.416	AHNAK	AHNAK nucleoprotein	K10955	GO:0043231//intracellular membrane-bounded organelle	GO:0005488//binding	GO:0048731	gi|61743954|ref|NP_001611.1|/0/1
6175	28677	0.9061	2273.14	24376	0.9038	1857.38	13679	0.9434	1076.39	26845	0.91	2065.43	15285	0.9046	1570.26	10015	0.9046	1062.51	29391	0.8976	2270.66	27104	0.9364	1980.19	16361	0.9038	1181.4	RPLP0	ribosomal protein, large, P0	K02941	GO:0015934//large ribosomal subunit;GO:0043231//intracellular membrane-bounded organelle	GO:0003676//nucleic acid binding;GO:0005198//structural molecule activity	GO:0006412//translation;GO:0019080;GO:0022613//ribonucleoprotein complex biogenesis;GO:0031016//pancreas development;GO:0051704	gi|426247376|ref|XP_004017462.1|/4.94516e-143/1
7171	6281	0.9784	242.632	7213	0.9667	267.843	6621	0.9788	253.903	5320	0.9856	199.474	5799	0.9671	290.327	3426	0.972	177.132	5521	0.9709	207.866	8573	0.9955	305.235	6347	0.9679	223.349	TPM4	tropomyosin 4	K10375	GO:0005865//striated muscle thin filament;GO:0005884//actin filament;GO:0032432//actin filament bundle	GO:0005198//structural molecule activity;GO:0046872//metal ion binding	GO:0003015//heart process;GO:0006936//muscle contraction;GO:0006950//response to stress;GO:0009987//cellular process;GO:0030239//myofibril assembly	gi|471405033|ref|XP_004384492.1|/3.28011e-71/1
7184	7629	0.9597	270.752	9088	0.9687	310.039	7193	0.9625	253.418	6632	0.9653	228.456	6295	0.9608	289.544	5048	0.9562	239.78	6978	0.9604	241.369	7452	0.9684	243.757	8613	0.9701	278.455	HSP90B1	heat shock protein 90kDa beta (Grp94), member 1	K09487	GO:0031090//organelle membrane;GO:0042598;GO:0044425//membrane part;GO:0044432//endoplasmic reticulum part;GO:0048770	GO:0003676//nucleic acid binding;GO:0019902//phosphatase binding;GO:0032559;GO:0046872//metal ion binding;GO:0070325//lipoprotein particle receptor binding	GO:0006810//transport;GO:0006874//cellular calcium ion homeostasis;GO:0006950//response to stress;GO:0007015//actin filament organization;GO:0010921//regulation of phosphatase activity;GO:0033198//response to ATP;GO:0043066//negative regulation of apoptotic process;GO:0043161//proteasomal ubiquitin-dependent protein catabolic process	gi|441629696|ref|XP_003269991.2|/0/1
5764	144	0.8928	9.44367	195	0.9056	12.293	174	0.8145	11.3279	505	0.9608	32.1458	581	0.9788	49.382	91	0.7818	7.98746	351	0.9358	22.4353	332	0.9564	20.0677	122	0.8325	7.28843	PTN	pleiotrophin	K06828	GO:0031012//extracellular matrix;GO:0043231//intracellular membrane-bounded organelle	GO:0005102//receptor binding;GO:0005539//glycosaminoglycan binding;GO:0019212//phosphatase inhibitor activity	GO:0001503//ossification;GO:0007167//enzyme linked receptor protein signaling pathway;GO:0007611//learning or memory;GO:0008283//cell proliferation;GO:0048522//positive regulation of cellular process;GO:0048731	gi|291390965|ref|XP_002712006.1|/6.80419e-60/1
476	13587	0.8992	367.458	16695	0.9129	434.025	13453	0.8867	361.182	19823	0.9005	520.364	12584	0.8952	441.079	11125	0.9121	402.692	15031	0.9328	396.203	15278	0.9134	380.83	14931	0.9005	367.848	ATP1A1	ATPase, Na+/K+ transporting, alpha 1 polypeptide	K01539	GO:0005626//insoluble fraction;GO:0005887//integral to plasma membrane;GO:0048770	GO:0008556//potassium-transporting ATPase activity;GO:0032559;GO:0043169//cation binding	GO:0009206;GO:0030001//metal ion transport	gi|237681109|ref|NP_001153705.1|/0/1
3326	10420	0.9492	391.998	12832	0.961	464.039	12028	0.9624	449.193	13745	0.9477	501.897	10134	0.9433	494.096	7422	0.9496	373.702	17474	0.9628	640.699	19825	0.9496	687.401	16766	0.9573	574.568	HSP90AB1	heat shock protein 90kDa alpha (cytosolic), class B member 1	K04079	GO:0000267//cell fraction;GO:0005903//brush border;GO:0043231//intracellular membrane-bounded organelle;GO:0044444//cytoplasmic part;GO:0044459//plasma membrane part;GO:0048770	GO:0019904//protein domain specific binding;GO:0030234//enzyme regulator activity;GO:0032557//pyrimidine ribonucleotide binding;GO:0032558//adenyl deoxyribonucleotide binding;GO:0032559;GO:0032561//guanyl ribonucleotide binding	GO:0001959//regulation of cytokine-mediated signaling pathway;GO:0006935//chemotaxis;GO:0006970//response to osmotic stress;GO:0014070//response to organic cyclic compound;GO:0031328//positive regulation of cellular biosynthetic process;GO:0031330;GO:0044267//cellular protein metabolic process;GO:0048513//organ development	gi|431838325|gb|ELK00257.1|/0/1
1509	1943	0.9715	92.7261	2796	0.9809	128.266	3958	0.9766	187.512	3128	0.9757	144.894	2186	0.9762	135.205	3726	0.9799	237.991	2334	0.972	108.561	2239	0.9715	98.4836	3195	0.9766	138.898	CTSD	cathepsin D	K01379	GO:0000323//lytic vacuole;GO:0044421//extracellular region part;GO:0048770	GO:0004175//endopeptidase activity	GO:0007033//vacuole organization;GO:0019538//protein metabolic process	gi|4503143|ref|NP_001900.1|/0/1
6187	26679	0.9896	2833.61	20988	0.9896	2142.82	11765	0.9875	1240.47	20972	0.9906	2162.04	12482	0.9834	1718.18	8207	0.9865	1166.66	25819	0.9886	2672.73	25001	0.9906	2447.42	15091	0.9958	1460.11	RPS2	ribosomal protein S2	K02981	GO:0015935//small ribosomal subunit;GO:0031981//nuclear lumen	GO:0003676//nucleic acid binding;GO:0005198//structural molecule activity;GO:0017134//fibroblast growth factor binding	GO:0006412//translation;GO:0019080;GO:0031016//pancreas development	gi|397472399|ref|XP_003807732.1|/3.9043e-135/1
1937	30737	0.9375	2023.56	26639	0.9594	1685.84	13839	0.962	904.445	24355	0.9684	1556.31	14436	0.9646	1231.73	10688	0.9472	941.758	28306	0.9813	1816.26	26823	0.9923	1627.58	15959	0.9736	957.097	EEF1G	eukaryotic translation elongation factor 1 gamma	K03233	GO:0043234//protein complex;GO:0044444//cytoplasmic part	GO:0008135//translation factor activity, nucleic acid binding	GO:0006412//translation;GO:0051707//response to other organism	gi|4503481|ref|NP_001395.1|/0/1
811	7305	0.9886	386.931	8856	0.985	450.916	5546	0.986	291.62	5891	0.9902	302.87	4739	0.9839	325.323	3546	0.9933	251.386	6477	0.9819	334.375	7230	0.9917	352.966	5810	0.985	280.34	CALR	calreticulin	K08057	GO:0009986//cell surface;GO:0030141//secretory granule;GO:0030176//integral to endoplasmic reticulum membrane;GO:0030529//ribonucleoprotein complex;GO:0031012//extracellular matrix;GO:0042598	GO:0001846//opsonin binding;GO:0003723//RNA binding;GO:0019899//enzyme binding;GO:0030246//carbohydrate binding;GO:0030528//transcription regulator activity;GO:0035258//steroid hormone receptor binding;GO:0046914//transition metal ion binding	GO:0002397//MHC class I protein complex assembly;GO:0006275//regulation of DNA replication;GO:0006357//regulation of transcription from RNA polymerase II promoter;GO:0006412//translation;GO:0006457//protein folding;GO:0006487//protein N-linked glycosylation;GO:0006605//protein targeting;GO:0006874//cellular calcium ion homeostasis;GO:0006915//apoptotic process;GO:0007126//meiosis;GO:0007569//cell…	gi|4757900|ref|NP_004334.1|/0/1
6122	41433	0.9941	3140.52	34852	0.9636	2539.38	19193	0.9978	1444.18	38212	0.9644	2811.32	21772	0.9644	2138.79	15892	0.9636	1612.22	40422	0.9622	2986.2	36649	0.9674	2560.35	22206	0.9614	1533.28	RPL3	ribosomal protein L3	K02925	GO:0015934//large ribosomal subunit;GO:0031981//nuclear lumen	GO:0003676//nucleic acid binding;GO:0005198//structural molecule activity	GO:0006412//translation;GO:0019080;GO:0031016//pancreas development	gi|76496472|ref|NP_001029025.1|/0/1
7168	7306	0.9933	415.41	7167	0.9889	391.724	6301	0.9705	355.656	6339	0.9716	349.843	5453	0.9789	401.835	3589	0.9911	273.124	8388	0.9816	464.838	10068	0.9905	527.621	7116	0.9677	368.578	TPM1	tropomyosin 1 (alpha)	K09290;K10373;K10375	GO:0001726//ruffle;GO:0005865//striated muscle thin filament;GO:0005884//actin filament;GO:0031674//I band;GO:0032432//actin filament bundle	GO:0003779//actin binding;GO:0005198//structural molecule activity;GO:0042802//identical protein binding	GO:0000302//response to reactive oxygen species;GO:0001996//positive regulation of heart rate by epinephrine-norepinephrine;GO:0006941//striated muscle contraction;GO:0009611//response to wounding;GO:0016477//cell migration;GO:0030030//cell projection organization;GO:0030155//regulation of cell adhesion;GO:0030835//negative regulation of actin filament depolymerization;GO:0031032//actomyosin stru…	gi|63252906|ref|NP_001018020.1|/3.25765e-101/1
1545	4840	0.9891	95.8388	4852	0.9952	92.3552	955	0.9948	18.7725	771	0.9725	14.8185	418	0.9376	10.7272	891	0.9922	23.6136	936	0.9915	18.0642	543	0.9888	9.91007	390	0.9401	7.03488	CYP1B1	cytochrome P450, family 1, subfamily B, polypeptide 1	K07410	GO:0031090//organelle membrane;GO:0042598;GO:0043231//intracellular membrane-bounded organelle	GO:0005506//iron ion binding;GO:0016712//oxidoreductase activity, acting on paired donors, with incorporation or reduction of molecular oxygen, reduced flavin or flavoprotein as one donor, and incorporation of one atom of oxygen	GO:0008202//steroid metabolic process;GO:0019748//secondary metabolic process;GO:0042221//response to chemical stimulus;GO:0044237//cellular metabolic process;GO:0050953//sensory perception of light stimulus	gi|189491763|ref|NP_000095.2|/0/1
1982	7075	0.9868	179.466	8509	0.9923	207.482	10950	0.9918	275.736	6671	0.9841	164.249	5437	0.9935	178.743	6081	0.9764	206.452	8069	0.9831	199.49	9770	0.9883	228.419	11653	0.9712	269.271	EIF4G2	eukaryotic translation initiation factor 4 gamma, 2	K03260	GO:0043234//protein complex	GO:0003723//RNA binding;GO:0008135//translation factor activity, nucleic acid binding	GO:0006413//translational initiation;GO:0022402//cell cycle process	gi|62088114|dbj|BAD92504.1|/0/1
25818	83	0.8471	5.40162	283	0.9503	17.7042	102	0.9172	6.58976	414	0.9936	26.1517	419	0.9866	35.3406	31	0.5758	2.7002	820	0.9809	52.0123	1261	0.9943	75.6383	437	0.9936	25.9074	KLK5	kallikrein-related peptidase 5	K09617	GO:0044421//extracellular region part	GO:0004175//endopeptidase activity;GO:0005488//binding	GO:0008277//regulation of G-protein coupled receptor protein signaling pathway;GO:0009888//tissue development;GO:0019538//protein metabolic process	gi|397485153|ref|XP_003813725.1|/4.74647e-178/1
4915	982	0.3048	12.0307	995	0.2662	11.7178	242	0.2114	2.94319	997	0.2908	11.8558	679	0.3012	10.7811	66	0.086	1.08221	1571	0.3293	18.7587	1352	0.3246	15.2664	285	0.207	3.18068	NTRK2	neurotrophic tyrosine kinase, receptor, type 2	K04360	GO:0016021//integral to membrane	GO:0004713//protein tyrosine kinase activity;GO:0004872//receptor activity;GO:0019838//growth factor binding;GO:0032559	GO:0006464//cellular protein modification process;GO:0007169//transmembrane receptor protein tyrosine kinase signaling pathway;GO:0045762//positive regulation of adenylate cyclase activity;GO:0048731;GO:0048869//cellular developmental process	gi|65506745|ref|NP_001018074.1|/0/1
100133941	10441	0.9877	486.241	12212	0.9877	546.689	12804	0.9909	591.941	15400	0.9941	696.12	11368	0.9909	686.132	11896	0.9863	741.479	19443	0.9918	882.507	22254	0.9877	955.208	24904	0.9918	1056.51	CD24	CD24 molecule	K11447;K01539;K00939;K06469	-	-	-	gi|34531772|dbj|BAC86222.1|/1.08524e-32/1
87	3657	0.9913	98.0979	4300	0.9819	110.879	7195	0.9866	191.597	4818	0.9782	125.446	5615	0.9782	195.209	5953	0.9895	213.727	3817	0.9732	99.7936	6422	0.9895	158.776	12313	0.9869	300.881	ACTN1	actinin, alpha 1	K05699	GO:0005856//cytoskeleton;GO:0005913//cell-cell adherens junction;GO:0005924//cell-substrate adherens junction;GO:0030016//myofibril;GO:0030425//dendrite;GO:0030667//secretory granule membrane;GO:0031091//platelet alpha granule;GO:0031674//I band;GO:0031981//nuclear lumen;GO:0032432//actin filament bundle;GO:0042995//cell projection	GO:0003779//actin binding;GO:0005102//receptor binding;GO:0008092//cytoskeletal protein binding;GO:0042802//identical protein binding;GO:0046872//metal ion binding	GO:0001775//cell activation;GO:0006887//exocytosis;GO:0006915//apoptotic process;GO:0007015//actin filament organization;GO:0007044//cell-substrate junction assembly;GO:0007599//hemostasis;GO:0033121;GO:0048523//negative regulation of cellular process;GO:0050804//regulation of synaptic transmission	gi|4501891|ref|NP_001093.1|/0/1
5034	9798	0.985	385.637	9600	0.9757	363.209	8493	0.97	331.838	8193	0.9738	312.996	6444	0.9727	328.708	5235	0.9723	275.77	7682	0.9646	294.687	8011	0.9877	290.609	6788	0.97	243.377	P4HB	prolyl 4-hydroxylase, beta polypeptide	K09580	GO:0016020//membrane;GO:0042598;GO:0044432//endoplasmic reticulum part;GO:0048770	GO:0015036//disulfide oxidoreductase activity;GO:0016862//intramolecular oxidoreductase activity, interconverting keto- and enol-groups;GO:0019798;GO:0046983//protein dimerization activity	GO:0018904;GO:0019471;GO:0019725//cellular homeostasis;GO:0044260	gi|426346301|ref|XP_004040818.1|/0/1
351	20125	0.989	563.672	23738	0.9885	639.116	17626	0.9868	490.081	22051	0.9879	599.478	18008	0.9959	653.688	13944	0.9849	522.718	17681	0.9885	482.662	20089	0.9896	518.597	19788	0.9915	504.881	APP	amyloid beta (A4) precursor protein	K04520	GO:0005624//membrane fraction;GO:0012505//endomembrane system;GO:0016021//integral to membrane;GO:0030425//dendrite;GO:0031091//platelet alpha granule;GO:0044430//cytoskeletal part;GO:0045202//synapse	GO:0003676//nucleic acid binding;GO:0004866//endopeptidase inhibitor activity;GO:0005102//receptor binding;GO:0005539//glycosaminoglycan binding;GO:0008047//enzyme activator activity;GO:0019904//protein domain specific binding;GO:0043169//cation binding	GO:0001775//cell activation;GO:0006357//regulation of transcription from RNA polymerase II promoter;GO:0006412//translation;GO:0006464//cellular protein modification process;GO:0006887//exocytosis;GO:0006915//apoptotic process;GO:0006952//defense response;GO:0007215//glutamate receptor signaling pathway;GO:0007346//regulation of mitotic cell cycle;GO:0007416//synapse assembly;GO:0007420//brain de…	gi|4502167|ref|NP_000475.1|/0/1
4637	3467	0.9287	428.345	3724	0.9589	442.277	6420	0.9577	787.406	3880	0.9057	465.293	4671	0.9093	747.936	4545	0.8742	751.559	5285	0.8839	636.401	8540	0.8742	972.476	9856	0.8742	1109.27	MYL6	myosin, light chain 6, alkali, smooth muscle and non-muscle	K12751	GO:0016459//myosin complex;GO:0044444//cytoplasmic part	GO:0003774//motor activity;GO:0005198//structural molecule activity;GO:0042623//ATPase activity, coupled;GO:0046872//metal ion binding	GO:0006935//chemotaxis;GO:0006936//muscle contraction;GO:0014706//striated muscle tissue development	gi|431914011|gb|ELK15273.1|/4.91433e-82/1
966	11395	0.9415	149.248	14131	0.9469	177.915	17647	0.9353	229.451	22073	0.9519	280.615	15182	0.9544	257.714	9960	0.9241	174.6	15419	0.9363	196.833	15558	0.9428	187.815	17476	0.9565	208.513	CD59	CD59 molecule, complement regulatory protein	K04008	GO:0005626//insoluble fraction;GO:0046658//anchored to plasma membrane	GO:0005488//binding	GO:0007165//signal transduction;GO:0007599//hemostasis	gi|426367909|ref|XP_004050963.1|/6.86286e-67/1
4691	5518	0.996	206.37	7099	0.9923	255.215	6426	0.9919	238.577	5102	0.9912	185.208	4262	0.9938	206.582	3905	0.9898	195.468	7571	0.9894	275.971	8831	0.9919	304.408	8803	0.9923	299.911	NCL	nucleolin	K11294	GO:0031981//nuclear lumen;GO:0032991//macromolecular complex;GO:0044444//cytoplasmic part	GO:0005515//protein binding;GO:0043565//sequence-specific DNA binding	GO:0048646//anatomical structure formation involved in morphogenesis	gi|426338868|ref|XP_004033393.1|/0/1
6194	26334	0.9952	3245.7	22751	0.9916	2695.48	12100	0.994	1480.47	25021	0.994	2993.3	14438	0.994	2306.28	10030	0.9831	1654.55	28673	0.9976	3444.37	27037	0.994	3071.36	16180	0.9976	1816.63	RPS6	ribosomal protein S6	K02991	GO:0015935//small ribosomal subunit;GO:0031981//nuclear lumen	GO:0005198//structural molecule activity;GO:0005488//binding	GO:0000082//G1/S transition of mitotic cell cycle;GO:0000087//M phase of mitotic cell cycle;GO:0002286//T cell activation involved in immune response;GO:0006412//translation;GO:0006915//apoptotic process;GO:0007169//transmembrane receptor protein tyrosine kinase signaling pathway;GO:0019080;GO:0022618//ribonucleoprotein complex assembly;GO:0030217//T cell differentiation;GO:0031016//pancreas deve…	gi|470596847|ref|XP_004311116.1|/8.34933e-115/1
302	2557	0.6565	156.914	4367	0.7592	257.608	7946	0.7267	484.065	4077	0.7598	242.843	4930	0.6781	392.096	5652	0.7538	464.219	4697	0.7165	280.93	6491	0.773	367.133	9491	0.776	530.566	ANXA2	annexin A2	-	GO:0000267//cell fraction;GO:0005578//proteinaceous extracellular matrix;GO:0005768//endosome;GO:0005886//plasma membrane;GO:0032991//macromolecular complex;GO:0048770	GO:0005083//small GTPase regulator activity;GO:0005515//protein binding;GO:0035091//phosphatidylinositol binding;GO:0046872//metal ion binding;GO:0055102//lipase inhibitor activity	GO:0006906//vesicle fusion;GO:0030195//negative regulation of blood coagulation;GO:0030198//extracellular matrix organization;GO:0046903//secretion;GO:0048646//anatomical structure formation involved in morphogenesis;GO:0048731	gi|73909156|gb|AAH66955.2|/0/1
3688	3777	0.9709	99.4885	5556	0.9554	140.68	6377	0.968	166.75	4416	0.9569	112.904	4819	0.9667	164.512	3682	0.9719	129.807	4360	0.9719	111.933	5520	0.9657	134.013	6595	0.9755	158.247	ITGB1	integrin, beta 1 (fibronectin receptor, beta polypeptide, antigen CD29 includes MDF2, MSK12)	K05719	GO:0001726//ruffle;GO:0005624//membrane fraction;GO:0005887//integral to plasma membrane;GO:0005924//cell-substrate adherens junction;GO:0032155;GO:0045202//synapse;GO:0048770	GO:0004871//signal transducer activity;GO:0005102//receptor binding;GO:0046983//protein dimerization activity	GO:0002682//regulation of immune system process;GO:0006915//apoptotic process;GO:0006935//chemotaxis;GO:0006952//defense response;GO:0007166//cell surface receptor signaling pathway;GO:0007276//gamete generation;GO:0007599//hemostasis;GO:0008283//cell proliferation;GO:0016337//cell-cell adhesion;GO:0022402//cell cycle process;GO:0030030//cell projection organization;GO:0030098//lymphocyte differe…	gi|31873316|emb|CAD97649.1|/0/1
6744	1553	0.9599	29.8942	1560	0.9776	28.8658	1079	0.9621	20.6186	2300	0.9755	42.9731	1577	0.9665	39.3424	752	0.967	19.3741	1788	0.9646	33.545	1669	0.9847	29.6109	1344	0.965	23.5673	SSFA2	sperm specific antigen 2	-	GO:0016020//membrane;GO:0044424//intracellular part	GO:0008092//cytoskeletal protein binding	-	gi|34327988|dbj|BAB67820.2|/0/1
3371	7300	0.8983	86.6798	9775	0.9008	111.572	26896	0.9353	317.034	5493	0.9044	63.308	7379	0.9024	113.555	4395	0.8973	69.8462	2849	0.8876	32.9711	3600	0.8917	39.3984	2941	0.8834	31.8116	TNC	tenascin C	K06252	GO:0005578//proteinaceous extracellular matrix	GO:0005515//protein binding	GO:0002009//morphogenesis of an epithelium;GO:0006950//response to stress;GO:0008283//cell proliferation;GO:0010467//gene expression;GO:0023052//signaling;GO:0048610//cellular process involved in reproduction;GO:0048741//skeletal muscle fiber development	gi|68533131|dbj|BAE06120.1|/0/1
6130	15234	0.9966	1748.92	12932	0.9955	1427.14	9419	0.9921	1073.46	15064	0.9944	1678.61	9393	0.9966	1397.57	7411	0.9865	1138.73	17456	0.9978	1953.2	16632	0.9966	1759.87	11364	0.9966	1188.46	RPL7A	ribosomal protein L7a	K02936	GO:0005626//insoluble fraction;GO:0015934//large ribosomal subunit	GO:0003676//nucleic acid binding;GO:0005198//structural molecule activity	GO:0006412//translation;GO:0019080;GO:0022613//ribonucleoprotein complex biogenesis;GO:0031016//pancreas development	gi|301770683|ref|XP_002920761.1|/6.77734e-129/1
1718	3754	0.9951	89.4927	4856	0.9937	111.28	5659	0.996	133.924	10871	0.9944	251.546	6826	0.9935	210.899	11187	0.9988	356.941	9270	0.9944	215.387	10331	0.9965	226.995	14336	0.9946	311.328	DHCR24	24-dehydrocholesterol reductase	K09828	GO:0005626//insoluble fraction;GO:0012505//endomembrane system;GO:0031090//organelle membrane;GO:0031224//intrinsic to membrane;GO:0043231//intracellular membrane-bounded organelle;GO:0043232;GO:0044444//cytoplasmic part	GO:0003823//antigen binding;GO:0005515//protein binding;GO:0016628//oxidoreductase activity, acting on the CH-CH group of donors, NAD or NADP as acceptor;GO:0050662//coenzyme binding	GO:0006516//glycoprotein catabolic process;GO:0006950//response to stress;GO:0007264//small GTPase mediated signal transduction;GO:0008203//cholesterol metabolic process;GO:0008283//cell proliferation;GO:0008544//epidermis development;GO:0010466//negative regulation of peptidase activity;GO:0022402//cell cycle process;GO:0031638//zymogen activation;GO:0033036;GO:0043066//negative regulation of ap…	gi|58257746|dbj|BAA02806.3|/0/1
100462981	12700	0.556	1252.53	10862	0.555	1029.77	5956	0.5965	583.128	16085	0.6506	1539.79	11076	0.555	1415.74	6177	0.5203	815.366	5548	0.5434	533.296	5181	0.5463	470.956	4339	0.555	389.827	MTRNR2L2	MT-RNR2-like 2	-	-	-	-	gi|345543|pir||JC1348/2.04109e-12/1
800	4433	0.9649	86.423	4534	0.9655	84.9684	1280	0.9336	24.7722	3235	0.9821	61.2153	3713	0.9607	93.8147	519	0.9344	13.5422	3099	0.9655	58.8842	4131	0.9416	74.228	1619	0.9336	28.7524	CALD1	caldesmon 1	K12327	GO:0005856//cytoskeleton;GO:0005924//cell-substrate adherens junction;GO:0044444//cytoplasmic part	GO:0008092//cytoskeletal protein binding	GO:0003012//muscle system process;GO:0009987//cellular process	gi|261490659|ref|NP_149347.2|/2.50028e-93/1
493	1231	0.9634	14.0833	1546	0.9709	17.002	3218	0.9787	36.5473	1275	0.9604	14.1583	1128	0.9781	16.7251	1207	0.9759	18.4817	1158	0.9655	12.9122	1418	0.9617	14.9521	2948	0.9842	30.7234	ATP2B4	ATPase, Ca++ transporting, plasma membrane 4	K05850	GO:0016021//integral to membrane	GO:0005515//protein binding;GO:0019829//cation-transporting ATPase activity;GO:0032559;GO:0043169//cation binding;GO:0046873//metal ion transmembrane transporter activity	GO:0001775//cell activation;GO:0006816//calcium ion transport;GO:0007599//hemostasis;GO:0009206;GO:0048856//anatomical structure development	gi|48255959|ref|NP_001001396.1|/0/1
51200	63	0.5204	2.28507	58	0.4469	2.02223	73	0.6592	2.62848	37	0.4381	1.30261	57	0.5595	2.67946	43	0.3507	2.08745	51	0.4714	1.80291	68	0.6794	2.27326	272	0.9702	8.98719	CPA4	carboxypeptidase A4	K08637	-	GO:0008235//metalloexopeptidase activity;GO:0046914//transition metal ion binding	GO:0016570//histone modification	gi|61743916|ref|NP_057436.2|/0/1
6422	12262	0.9929	279.534	12719	0.9926	278.722	1811	0.9833	40.9841	19971	0.9964	441.904	10555	0.9931	311.85	568	0.9554	17.3305	15893	0.9929	353.123	14149	0.9955	297.29	2360	0.9922	49.0097	SFRP1	secreted frizzled-related protein 1	K02166	GO:0016020//membrane;GO:0031012//extracellular matrix;GO:0044444//cytoplasmic part	GO:0001664//G-protein coupled receptor binding;GO:0004175//endopeptidase activity;GO:0004888//transmembrane signaling receptor activity;GO:0005539//glycosaminoglycan binding;GO:0016564//transcription repressor activity;GO:0019904//protein domain specific binding;GO:0061135	GO:0000737//DNA catabolic process, endonucleolytic;GO:0001503//ossification;GO:0001666//response to hypoxia;GO:0001756//somitogenesis;GO:0001933//negative regulation of protein phosphorylation;GO:0001954//positive regulation of cell-matrix adhesion;GO:0002762//negative regulation of myeloid leukocyte differentiation;GO:0003402//planar cell polarity pathway involved in axis elongation;GO:0006357//…	gi|56117838|ref|NP_003003.3|/1.57257e-140/1
81	3882	0.9307	100.011	4721	0.9188	116.915	4893	0.9302	125.139	4148	0.9291	103.726	4455	0.9332	148.749	4535	0.9198	156.372	4619	0.9307	115.981	6822	0.9183	161.989	8882	0.9221	208.449	ACTN4	actinin, alpha 4	K05699	GO:0031091//platelet alpha granule;GO:0031981//nuclear lumen;GO:0032432//actin filament bundle;GO:0032991//macromolecular complex;GO:0042995//cell projection	GO:0003779//actin binding;GO:0005102//receptor binding;GO:0042802//identical protein binding;GO:0046872//metal ion binding	GO:0001775//cell activation;GO:0006887//exocytosis;GO:0006915//apoptotic process;GO:0006950//response to stress;GO:0007015//actin filament organization;GO:0007599//hemostasis;GO:0032414//positive regulation of ion transmembrane transporter activity;GO:0045807//positive regulation of endocytosis;GO:0048523//negative regulation of cellular process	gi|12025678|ref|NP_004915.2|/0/1
5650	54	0.6521	2.62237	151	0.9192	7.0489	95	0.7923	4.57981	253	0.8988	11.9254	373	0.9282	23.4759	53	0.6236	3.44481	567	0.9567	26.8367	699	0.9396	31.2866	386	0.9159	17.0759	KLK7	kallikrein-related peptidase 7	K08668	-	GO:0004175//endopeptidase activity	GO:0009888//tissue development;GO:0019538//protein metabolic process	gi|4826950|ref|NP_005037.1|/1.54293e-129/1
567	20247	0.9747	2095.99	18254	0.9686	1816.48	21431	0.9787	2202.39	26218	0.9716	2634.4	17387	0.9625	2332.75	11440	0.9787	1585.05	20280	0.9676	2046.17	17916	0.9574	1709.43	15130	0.9615	1426.8	B2M	beta-2-microglobulin	K08055	GO:0005769//early endosome;GO:0009986//cell surface;GO:0012505//endomembrane system;GO:0042611;GO:0044421//extracellular region part	GO:0005488//binding	GO:0001912//positive regulation of leukocyte mediated cytotoxicity;GO:0002477//antigen processing and presentation of exogenous peptide antigen via MHC class Ib;GO:0010038//response to metal ion;GO:0019221//cytokine-mediated signaling pathway;GO:0050688//regulation of defense response to virus	gi|397480322|ref|XP_003811435.1|/4.77459e-65/1
821	8841	0.9703	182.381	9342	0.9774	185.252	7483	0.9764	153.242	8204	0.9685	164.27	5442	0.9669	145.496	4498	0.9677	124.19	9202	0.9742	185.014	9174	0.9822	174.428	9049	0.9754	170.049	CANX	calnexin	K08054	GO:0031090//organelle membrane;GO:0031224//intrinsic to membrane;GO:0044432//endoplasmic reticulum part;GO:0048770	GO:0005515//protein binding;GO:0030246//carbohydrate binding;GO:0046872//metal ion binding	GO:0006487//protein N-linked glycosylation;GO:0015031//protein transport	gi|194378218|dbj|BAG57859.1|/0/1
3309	8623	0.966	221.761	9505	0.9804	234.976	7436	0.9695	189.841	6488	0.9247	161.954	6449	0.9363	214.948	5689	0.923	195.818	6903	0.9456	173.026	7688	0.9522	182.231	10359	0.9836	242.684	HSPA5	heat shock 70kDa protein 5 (glucose-regulated protein, 78kDa)	K09490	GO:0031227//intrinsic to endoplasmic reticulum membrane;GO:0042598;GO:0043234//protein complex;GO:0048770	GO:0004869//cysteine-type endopeptidase inhibitor activity;GO:0017111//nucleoside-triphosphatase activity;GO:0019899//enzyme binding;GO:0032559;GO:0043021//ribonucleoprotein complex binding;GO:0046872//metal ion binding	GO:0001775//cell activation;GO:0006887//exocytosis;GO:0007179//transforming growth factor beta receptor signaling pathway;GO:0007599//hemostasis;GO:0009207;GO:0009267//cellular response to starvation;GO:0009790//embryo development;GO:0010466//negative regulation of peptidase activity;GO:0016567//protein ubiquitination;GO:0021577;GO:0021695//cerebellar cortex development;GO:0030968//endoplasmic re…	gi|395824183|ref|XP_003785350.1|/0/1
6191	19186	0.9854	2050.56	16130	0.9718	1657.17	8999	0.9864	954.785	16131	0.9864	1673.41	9325	0.9362	1291.67	7067	0.9634	1010.91	19212	0.9676	2001.27	18243	0.9895	1797.07	11204	0.9686	1090.83	RPS4X	ribosomal protein S4, X-linked	K02987	GO:0015935//small ribosomal subunit	GO:0003723//RNA binding;GO:0005198//structural molecule activity	GO:0006412//translation;GO:0008283//cell proliferation;GO:0019080;GO:0031016//pancreas development	gi|395754117|ref|XP_003780546.1|/4.73558e-155/1
3181	11678	0.9927	322.313	11378	0.9876	301.87	10006	0.9916	274.153	11983	0.9949	321.018	8451	0.9908	302.296	6995	0.9895	258.396	13301	0.99	357.799	15257	0.997	388.114	11483	0.9962	288.709	HNRNPA2B1	heterogeneous nuclear ribonucleoprotein A2/B1	K13158	GO:0005681//spliceosomal complex;GO:0031981//nuclear lumen	GO:0003697//single-stranded DNA binding	GO:0000377;GO:0050657	gi|444727997|gb|ELW68462.1|/8.63013e-116/1
6129	17558	0.9746	2071.59	15843	0.9723	1796.84	8620	0.9677	1009.62	16942	0.9723	1940.2	10063	0.9677	1538.76	7355	0.9734	1161.45	17886	0.97	2056.78	17485	0.9711	1901.4	11685	0.9723	1255.89	RPL7	ribosomal protein L7	K02937	GO:0015934//large ribosomal subunit	GO:0003723//RNA binding;GO:0005198//structural molecule activity;GO:0042802//identical protein binding	GO:0006412//translation;GO:0019080;GO:0031016//pancreas development;GO:0042254//ribosome biogenesis	gi|402878487|ref|XP_003902914.1|/2.14676e-124/1
5478	4801	0.9723	215.529	5439	0.9556	234.713	5073	0.9517	226.08	5435	0.9829	236.825	4596	0.9288	267.404	3440	0.9429	206.691	7271	0.9591	318.136	8503	0.975	351.825	7063	0.9706	288.841	PPIA	peptidylprolyl isomerase A (cyclophilin A)	K03767	-	-	-	gi|297260431|ref|XP_002798294.1|/6.46655e-113/1
5918	16957	0.9909	1121.41	17389	0.9903	1105.44	4047	0.9883	265.689	17415	0.9909	1117.88	8259	0.9916	707.879	738	0.956	65.3225	24915	0.9961	1605.92	18377	0.989	1120.14	2810	0.9877	169.285	RARRES1	retinoic acid receptor responder (tazarotene induced) 1	-	GO:0031224//intrinsic to membrane	-	GO:0008283//cell proliferation	gi|119599082|gb|EAW78676.1|/2.556e-112/1
4869	5334	0.8571	376.123	5770	0.8716	391.109	4332	0.8571	303.242	4994	0.8571	341.806	3566	0.8634	325.891	2523	0.8772	238.113	7048	0.8992	484.383	7549	0.8979	490.623	5698	0.882	366.012	NPM1	nucleophosmin (nucleolar phosphoprotein B23, numatrin)	K11276	GO:0000922//spindle pole;GO:0005815//microtubule organizing center;GO:0031981//nuclear lumen;GO:0032991//macromolecular complex	GO:0003676//nucleic acid binding;GO:0003712//transcription cofactor activity;GO:0008134//transcription factor binding;GO:0042802//identical protein binding;GO:0043021//ribonucleoprotein complex binding;GO:0046983//protein dimerization activity	GO:0006259//DNA metabolic process;GO:0006461//protein complex assembly;GO:0007568//aging;GO:0008283//cell proliferation;GO:0010639;GO:0015031//protein transport;GO:0022402//cell cycle process;GO:0023052//signaling;GO:0032070;GO:0042254//ribosome biogenesis;GO:0043066//negative regulation of apoptotic process;GO:0043486//histone exchange;GO:0050896//response to stimulus;GO:0051091//positive regula…	gi|471361389|ref|XP_004371260.1|/1.20023e-118/1
3491	2417	0.98	107.607	2755	0.9508	117.904	2750	0.9847	121.54	1814	0.973	78.3889	2385	0.956	137.615	3298	0.9817	196.518	656	0.9307	28.4651	1248	0.9612	51.2104	3119	0.9691	126.495	CYR61	cysteine-rich, angiogenic inducer, 61	K06829	-	GO:0005539//glycosaminoglycan binding;GO:0019838//growth factor binding	GO:0001525//angiogenesis;GO:0010033//response to organic substance;GO:0010810//regulation of cell-substrate adhesion;GO:0016049//cell growth;GO:0016337//cell-cell adhesion;GO:0043062//extracellular structure organization;GO:0048568//embryonic organ development	gi|31542331|ref|NP_001545.2|/0/1
6132	14819	0.9597	1565.81	12383	0.9566	1257.74	9570	0.9493	1003.82	15403	0.9607	1579.72	10618	0.9586	1454.04	7974	0.9586	1127.68	16753	0.9628	1725.27	17103	0.9607	1665.61	12394	0.9607	1192.96	RPL8	ribosomal protein L8	K02938	GO:0015934//large ribosomal subunit	GO:0003723//RNA binding;GO:0005198//structural molecule activity	GO:0006412//translation;GO:0019080;GO:0031016//pancreas development	gi|74212223|dbj|BAE40270.1|/1.51075e-140/1
1778	4458	0.9946	31.7177	5519	0.993	37.7456	5985	0.9975	42.2716	4990	0.9942	34.46	3723	0.9924	34.3296	5365	0.9955	51.0881	7400	0.996	51.3143	8205	0.9951	53.8047	11287	0.9967	73.1536	DYNC1H1	dynein, cytoplasmic 1, heavy chain 1	K10413	GO:0030286//dynein complex;GO:0043231//intracellular membrane-bounded organelle;GO:0044444//cytoplasmic part	GO:0003774//motor activity;GO:0016887//ATPase activity;GO:0032559	GO:0000278//mitotic cell cycle;GO:0007017//microtubule-based process;GO:0022402//cell cycle process;GO:0022618//ribonucleoprotein complex assembly;GO:0051234//establishment of localization	gi|71891782|dbj|BAA20783.3|/0/1
4061	1006	0.9816	86.0874	1046	0.9883	86.0434	1189	0.9799	101.006	2685	0.9807	223.018	1604	0.9849	177.894	1037	0.9682	118.771	2677	0.9791	223.273	2362	0.9883	186.295	1397	0.9765	108.902	LY6E	lymphocyte antigen 6 complex, locus E	K06846	GO:0016021//integral to membrane	-	GO:0006584//catecholamine metabolic process;GO:0007165//signal transduction;GO:0035270//endocrine system development;GO:0040007//growth;GO:0043009//chordate embryonic development;GO:0048241//epinephrine transport;GO:0055008//cardiac muscle tissue morphogenesis	gi|297683801|ref|XP_002819557.1|/8.01646e-63/1
6134	20303	0.3743	888.421	17061	0.3379	717.642	10353	0.3632	449.727	18035	0.3764	766.001	10770	0.361	610.786	6929	0.3478	405.806	21368	0.3563	911.315	19974	0.3696	805.573	11373	0.4227	453.346	RPL10	ribosomal protein L10	K02866	GO:0015934//large ribosomal subunit;GO:0043231//intracellular membrane-bounded organelle	GO:0005198//structural molecule activity	GO:0006412//translation;GO:0019080;GO:0031016//pancreas development;GO:0048232//male gamete generation	gi|403306902|ref|XP_003945200.1|/1.47809e-128/1
6171	17360	0.9798	2991.17	14752	0.9123	2443.35	10291	0.9798	1760.24	17836	0.9224	2982.93	11690	0.9865	2610.48	8154	0.973	1880.4	18302	0.9798	3073.52	17447	0.9258	2770.72	12517	0.9848	1964.66	RPL41	ribosomal protein L41	K01511	-	-	-	gi|297294711|ref|XP_002804494.1|/2.98662e-43/1
1072	3038	0.9167	246.356	3889	0.9373	303.15	6303	0.9651	507.395	3603	0.9325	283.592	3931	0.9397	413.136	3915	0.9706	424.909	5263	0.896	415.963	7208	0.9754	538.73	7460	0.9516	551.074	CFL1	cofilin 1 (non-muscle)	K05765	GO:0015629//actin cytoskeleton;GO:0031252//cell leading edge;GO:0034399//nuclear periphery;GO:0044444//cytoplasmic part	GO:0008092//cytoskeletal protein binding	GO:0001101//response to acid;GO:0001667//ameboidal cell migration;GO:0001775//cell activation;GO:0006464//cellular protein modification process;GO:0006605//protein targeting;GO:0006887//exocytosis;GO:0006935//chemotaxis;GO:0007163//establishment or maintenance of cell polarity;GO:0007265//Ras protein signal transduction;GO:0007599//hemostasis;GO:0008361//regulation of cell size;GO:0010033//respon…	gi|12861068|dbj|BAB32114.1|/1.6257e-98/1
5069	46	0.186	0.426309	54	0.2005	0.481067	61	0.2214	0.561204	85	0.2997	0.764611	79	0.2876	0.948874	29	0.1229	0.359711	23	0.0983	0.20775	50	0.1905	0.427089	40	0.1692	0.337694	PAPPA	pregnancy-associated plasma protein A, pappalysin 1	K07762	GO:0044421//extracellular region part;GO:0044424//intracellular part	GO:0004175//endopeptidase activity;GO:0046914//transition metal ion binding	GO:0022414//reproductive process;GO:0048869//cellular developmental process	gi|38045915|ref|NP_002572.2|/0/1
5834	1781	0.9966	44.0509	2192	0.9976	52.1166	759	0.9983	18.6361	1998	0.9966	47.9667	1291	0.9913	41.3839	571	0.992	18.9023	1475	0.9971	35.5573	1651	0.9961	37.6373	981	0.999	22.1032	PYGB	phosphorylase, glycogen; brain	K00688	GO:0000267//cell fraction;GO:0043005//neuron projection;GO:0044424//intracellular part	GO:0004645//phosphorylase activity;GO:0030246//carbohydrate binding;GO:0042802//identical protein binding;GO:0048037//cofactor binding	GO:0005977//glycogen metabolic process;GO:0019318//hexose metabolic process	gi|21361370|ref|NP_002853.2|/0/1
5216	3105	0.7187	232.421	3929	0.7502	282.709	4752	0.7077	353.112	3898	0.7553	283.21	4580	0.8791	444.317	2861	0.7502	286.629	4531	0.7641	330.562	6624	0.8579	456.998	4891	0.8777	333.508	PFN1	profilin 1	K05759	GO:0005624//membrane fraction;GO:0005856//cytoskeleton;GO:0043231//intracellular membrane-bounded organelle;GO:0044444//cytoplasmic part	GO:0008092//cytoskeletal protein binding;GO:0017016//Ras GTPase binding;GO:0035091//phosphatidylinositol binding	GO:0001775//cell activation;GO:0006357//regulation of transcription from RNA polymerase II promoter;GO:0006887//exocytosis;GO:0007599//hemostasis;GO:0010604;GO:0014020;GO:0030832//regulation of actin filament length;GO:0032233//positive regulation of actin filament bundle assembly;GO:0045935;GO:0070848//response to growth factor stimulus	gi|297271677|ref|XP_001099416.2|/3.92745e-69/1
9948	3396	0.9687	109.806	3916	0.9541	121.716	4970	0.9509	159.529	2907	0.943	91.2342	3224	0.9652	135.104	2702	0.9589	116.932	3659	0.9832	115.31	4774	0.9693	142.273	5484	0.9744	161.53	WDR1	WD repeat domain 1	K12602;K02084;K14855	GO:0043232;GO:0044444//cytoplasmic part	GO:0008092//cytoskeletal protein binding	GO:0001775//cell activation;GO:0006887//exocytosis;GO:0007599//hemostasis;GO:0050954//sensory perception of mechanical stimulus	gi|62089078|dbj|BAD92983.1|/0/1
7094	3344	0.9881	40.5115	3642	0.9846	42.4128	3308	0.9916	39.7833	3390	0.9879	39.8626	3155	0.9839	49.5366	2661	0.9932	43.1465	4236	0.9852	50.0166	4987	0.9921	55.6843	5063	0.9953	55.8748	TLN1	talin 1	K06271	GO:0001726//ruffle;GO:0005815//microtubule organizing center;GO:0005924//cell-substrate adherens junction;GO:0043227//membrane-bounded organelle	GO:0005102//receptor binding;GO:0005198//structural molecule activity;GO:0008092//cytoskeletal protein binding;GO:0019904//protein domain specific binding	GO:0001775//cell activation;GO:0003012//muscle system process;GO:0006887//exocytosis;GO:0006935//chemotaxis;GO:0007599//hemostasis;GO:0030036//actin cytoskeleton organization;GO:0034329//cell junction assembly	gi|20521736|dbj|BAA82979.2|/0/1
6189	18869	0.9469	1219.45	15166	0.9589	942.171	8510	0.9728	545.968	16506	0.9488	1035.4	9313	0.9715	780.042	6493	0.9481	561.627	18859	0.9298	1187.9	17269	0.9424	1028.64	10696	0.9639	629.697	RPS3A	ribosomal protein S3A	K02984	GO:0015935//small ribosomal subunit;GO:0030529//ribonucleoprotein complex;GO:0031981//nuclear lumen	GO:0003676//nucleic acid binding;GO:0005198//structural molecule activity	GO:0006412//translation;GO:0007275//multicellular organismal development;GO:0010467//gene expression;GO:0012502//induction of programmed cell death;GO:0019080;GO:0031016//pancreas development;GO:0048869//cellular developmental process	gi|4506723|ref|NP_000997.1|/4.548e-142/1
59	50	0.7848	2.84136	109	0.881	5.95425	67	0.777	3.77967	48	0.6813	2.64759	209	0.896	15.3928	61	0.723	4.63954	26	0.5	1.44004	76	0.7703	3.98062	101	0.8148	5.22846	ACTA2	actin, alpha 2, smooth muscle, aorta	K12313	GO:0032432//actin filament bundle;GO:0043292//contractile fiber	GO:0005198//structural molecule activity;GO:0032559	GO:0006939//smooth muscle contraction;GO:0007015//actin filament organization;GO:0008015//blood circulation;GO:0048747//muscle fiber development;GO:0051707//response to other organism	gi|344235829|gb|EGV91932.1|/0/1
6222	26037	0.9854	4845.79	20391	0.9891	3648.01	10079	0.9818	1862.15	21532	0.9872	3889.66	11795	0.9872	2845.02	7919	0.9872	1972.57	22504	0.9927	4082.06	21241	0.9927	3643.59	11222	0.98	1902.57	RPS18	ribosomal protein S18	K02964	GO:0015935//small ribosomal subunit	GO:0003723//RNA binding;GO:0005198//structural molecule activity	GO:0006412//translation;GO:0007049//cell cycle;GO:0019080;GO:0022613//ribonucleoprotein complex biogenesis;GO:0031016//pancreas development	gi|332245592|ref|XP_003271942.1|/5.4319e-76/1
6188	16028	0.7622	748.818	12434	0.7883	558.409	7795	0.7014	361.524	14588	0.7723	661.526	8192	0.7289	496.022	6126	0.7055	383.056	17712	0.888	806.511	16816	0.8537	724.103	10080	0.8148	428.996	RPS3	ribosomal protein S3	K02985	GO:0001726//ruffle;GO:0015935//small ribosomal subunit;GO:0043005//neuron projection;GO:0043231//intracellular membrane-bounded organelle	GO:0003677//DNA binding;GO:0003723//RNA binding;GO:0004518//nuclease activity;GO:0005198//structural molecule activity;GO:0008134//transcription factor binding;GO:0016835//carbon-oxygen lyase activity;GO:0019900//kinase binding;GO:0051540	GO:0006282//regulation of DNA repair;GO:0006412//translation;GO:0006915//apoptotic process;GO:0012502//induction of programmed cell death;GO:0019080;GO:0031016//pancreas development;GO:0043433//negative regulation of sequence-specific DNA binding transcription factor activity	gi|426369809|ref|XP_004051876.1|/2.7254e-104/1
2878	135	0.8544	7.7536	272	0.9297	15.017	224	0.9387	12.7715	176	0.9044	9.81153	272	0.9174	20.2466	100	0.8016	7.68703	108	0.9028	6.0456	125	0.8859	6.61699	141	0.8651	7.37709	GPX3	glutathione peroxidase 3 (plasma)	K00432	GO:0000267//cell fraction;GO:0044421//extracellular region part	GO:0004601//peroxidase activity;GO:0005515//protein binding;GO:0042277//peptide binding	GO:0006790//sulfur compound metabolic process;GO:0009607//response to biotic stimulus;GO:0010038//response to metal ion;GO:0022414//reproductive process;GO:0033194//response to hydroperoxide;GO:0042743//hydrogen peroxide metabolic process;GO:0051260//protein homooligomerization;GO:0051384//response to glucocorticoid stimulus	gi|6006001|ref|NP_002075.2|/2.36781e-120/1
6137	20013	0.6862	437.678	16303	0.6652	342.732	9480	0.6175	205.814	16345	0.6744	346.962	10650	0.6941	301.861	7312	0.68	214.027	16867	0.7489	359.523	16460	0.6888	331.783	10093	0.7515	201.076	RPL13	ribosomal protein L13	K02873	GO:0005840//ribosome	GO:0003676//nucleic acid binding;GO:0005198//structural molecule activity	GO:0006412//translation;GO:0019080;GO:0031016//pancreas development	gi|341604770|ref|NP_001230060.1|/5.34691e-69/1
6128	11248	0.9538	1001.1	10721	0.9399	917.242	7717	0.9469	681.83	10586	0.9495	914.513	6665	0.9286	768.809	5479	0.9408	652.671	11427	0.9826	991.247	11650	0.9451	955.676	8590	0.9373	696.455	RPL6	ribosomal protein L6	K02934	GO:0015934//large ribosomal subunit	GO:0003676//nucleic acid binding;GO:0005198//structural molecule activity	GO:0006351//transcription, DNA-dependent;GO:0006412//translation;GO:0019080;GO:0031016//pancreas development	gi|16753227|ref|NP_000961.2|/9.47345e-127/1
7009	7330	0.9315	230.091	8365	0.8863	252.409	11638	0.9349	362.657	9762	0.9137	297.432	7911	0.9192	321.84	8041	0.9164	337.826	9658	0.9481	295.48	11312	0.9352	327.277	13509	0.9124	386.29	TMBIM6	transmembrane BAX inhibitor motif containing 6	-	GO:0000267//cell fraction;GO:0016021//integral to membrane;GO:0043231//intracellular membrane-bounded organelle	-	GO:0006915//apoptotic process;GO:0032501//multicellular organismal process	gi|211829537|gb|AAH36203.2|/3.96278e-102/1
595	425	0.9765	10.0893	797	0.9682	18.1876	1997	0.9863	47.0625	364	0.9463	8.38743	409	0.9679	12.5838	690	0.9879	21.9236	367	0.9589	8.49152	679	0.9649	14.8568	869	0.9884	18.7927	CCND1	cyclin D1	K04503	GO:0031981//nuclear lumen;GO:0043234//protein complex;GO:0044444//cytoplasmic part	GO:0016301//kinase activity;GO:0019887//protein kinase regulator activity;GO:0019900//kinase binding	GO:0000077//DNA damage checkpoint;GO:0000079//regulation of cyclin-dependent protein serine/threonine kinase activity;GO:0003006//developmental process involved in reproduction;GO:0006984//ER-nucleus signaling pathway;GO:0007589//body fluid secretion;GO:0009411//response to UV;GO:0009887//organ morphogenesis;GO:0010038//response to metal ion;GO:0010212//response to ionizing radiation;GO:0016055//…	gi|410045519|ref|XP_003952008.1|/9.09471e-146/1
6138	12441	0.6395	444.462	10771	0.6276	369.897	8393	0.7098	297.66	13533	0.5269	469.276	8127	0.5584	376.291	6178	0.4909	295.404	13718	0.622	477.657	13469	0.7084	443.502	10076	0.7154	327.917	RPL15	ribosomal protein L15	K02877	GO:0030529//ribonucleoprotein complex;GO:0044444//cytoplasmic part	GO:0003676//nucleic acid binding;GO:0005198//structural molecule activity	GO:0006412//translation;GO:0019080;GO:0031016//pancreas development	gi|358356407|ref|NP_001240313.1|/1.60973e-63/1
10406	20115	0.9982	3605.71	19436	0.9965	3349.06	7534	0.9982	1340.66	45454	0.9982	7908.56	34511	0.9982	8017.57	2603	0.993	624.502	40154	0.9982	7015.29	34772	0.9982	5744.89	8236	0.9965	1344.88	WFDC2	WAP four-disulfide core domain 2	-	GO:0044421//extracellular region part	GO:0004866//endopeptidase inhibitor activity	GO:0010466//negative regulation of peptidase activity;GO:0019538//protein metabolic process;GO:0048232//male gamete generation	gi|56699495|ref|NP_006094.3|/1.15135e-55/1
7534	5539	0.9948	183.929	7389	0.9945	235.857	8103	0.9964	267.108	5902	0.9938	190.227	5069	0.9974	218.15	4282	0.9961	190.307	6834	0.9945	221.177	8327	0.9964	254.852	7980	0.9961	241.389	YWHAZ	tyrosine 3-monooxygenase/tryptophan 5-monooxygenase activation protein, zeta polypeptide	K06630	GO:0000267//cell fraction;GO:0032991//macromolecular complex;GO:0044430//cytoskeletal part;GO:0048770	GO:0005515//protein binding	GO:0001775//cell activation;GO:0002441;GO:0006605//protein targeting;GO:0007599//hemostasis;GO:0016070//RNA metabolic process;GO:0042221//response to chemical stimulus;GO:0043066//negative regulation of apoptotic process	gi|397502369|ref|XP_003821833.1|/7.75764e-157/1
3939	6108	0.8364	268.655	9319	0.8416	394.013	11672	0.8554	509.642	9206	0.9191	393.026	8175	0.9014	466.014	5713	0.8386	336.318	7720	0.7774	330.948	9812	0.805	397.773	9465	0.8984	379.239	LDHA	lactate dehydrogenase A	K00016	GO:0042995//cell projection;GO:0043231//intracellular membrane-bounded organelle;GO:0044444//cytoplasmic part	GO:0004457//lactate dehydrogenase activity;GO:0005488//binding;GO:0016614//oxidoreductase activity, acting on CH-OH group of donors	GO:0006007//glucose catabolic process;GO:0007154//cell communication;GO:0032787//monocarboxylic acid metabolic process;GO:0044262//cellular carbohydrate metabolic process	gi|90075546|dbj|BAE87453.1|/7.31281e-165/1
226	6224	0.6599	264.094	8163	0.6578	332.954	9096	0.7512	383.145	7105	0.61	292.622	6288	0.7043	345.793	6595	0.7674	374.535	5927	0.6948	245.115	7281	0.7184	284.748	7842	0.7861	303.118	ALDOA	aldolase A, fructose-bisphosphate	K01623	GO:0005856//cytoskeleton;GO:0030017//sarcomere;GO:0031091//platelet alpha granule;GO:0031988//membrane-bounded vesicle;GO:0042995//cell projection;GO:0043231//intracellular membrane-bounded organelle	GO:0005515//protein binding;GO:0008092//cytoskeletal protein binding;GO:0016832//aldehyde-lyase activity;GO:0048029//monosaccharide binding	GO:0001775//cell activation;GO:0006000//fructose metabolic process;GO:0006007//glucose catabolic process;GO:0006887//exocytosis;GO:0006936//muscle contraction;GO:0007599//hemostasis;GO:0009206;GO:0019725//cellular homeostasis;GO:0030036//actin cytoskeleton organization;GO:0051260//protein homooligomerization	gi|332265962|ref|XP_003281983.1|/0/1
55214	474	0.9276	13.0366	356	0.9117	9.41199	119	0.7106	3.24906	268	0.8735	7.15444	168	0.7809	5.9884	31	0.3031	1.14114	424	0.9096	11.3658	367	0.9044	9.30323	174	0.7833	4.35946	LEPREL1	leprecan-like 1	K08134	GO:0043231//intracellular membrane-bounded organelle	GO:0016701//oxidoreductase activity, acting on single donors with incorporation of molecular oxygen;GO:0019798;GO:0019842//vitamin binding;GO:0046914//transition metal ion binding	GO:0008152//metabolic process;GO:0008283//cell proliferation	gi|27764882|ref|NP_060662.2|/0/1
3329	3831	0.9842	167.351	3956	0.9679	166.118	2571	0.9808	111.491	3726	0.9795	157.984	2310	0.9769	130.78	1831	0.9782	107.051	4040	0.9799	172.006	4290	0.9791	172.724	3760	0.9803	149.623	HSPD1	heat shock 60kDa protein 1 (chaperonin)	K04077	GO:0005768//endosome;GO:0012505//endomembrane system;GO:0016023//cytoplasmic membrane-bounded vesicle;GO:0019866//organelle inner membrane;GO:0043235//receptor complex;GO:0044421//extracellular region part;GO:0044425//membrane part;GO:0044429//mitochondrial part	GO:0005515//protein binding;GO:0017111//nucleoside-triphosphatase activity;GO:0032559;GO:0043565//sequence-specific DNA binding;GO:0043566//structure-specific DNA binding	GO:0002224//toll-like receptor signaling pathway;GO:0002367//cytokine production involved in immune response;GO:0002424;GO:0002696//positive regulation of leukocyte activation;GO:0006457//protein folding;GO:0006915//apoptotic process;GO:0009207;GO:0031647//regulation of protein stability;GO:0032481//positive regulation of type I interferon production;GO:0043623//cellular protein complex assembly;…	gi|31542947|ref|NP_002147.2|/0/1
824	3354	0.9444	98.1374	5074	0.9622	142.714	7117	0.9714	206.725	4445	0.9716	126.24	5818	0.9505	220.627	6138	0.9565	240.374	5393	0.9897	153.797	7676	0.9324	207.008	11142	0.9676	296.982	CAPN2	calpain 2, (m/II) large subunit	K03853	GO:0000267//cell fraction;GO:0016020//membrane;GO:0043231//intracellular membrane-bounded organelle;GO:0044424//intracellular part	GO:0004197//cysteine-type endopeptidase activity;GO:0046872//metal ion binding;GO:0046983//protein dimerization activity	GO:0000768//syncytium formation by plasma membrane fusion;GO:0001701//in utero embryonic development;GO:0006950//response to stress;GO:0016485//protein processing;GO:0019538//protein metabolic process	gi|62089296|dbj|BAD93092.1|/0/1
10399	18118	0.9893	1645.52	15680	0.9964	1368.94	9601	0.9876	865.632	16542	0.9876	1458.26	10721	0.9902	1261.95	7767	0.9938	944.138	16820	0.9884	1488.9	16487	0.9876	1380.12	11309	0.9867	935.65	GNB2L1	guanine nucleotide binding protein (G protein), beta polypeptide 2-like 1	K14753	GO:0016020//membrane;GO:0044297//cell body;GO:0044424//intracellular part	GO:0019901//protein kinase binding;GO:0019902//phosphatase binding	GO:0007186//G-protein coupled receptor signaling pathway	gi|119574079|gb|EAW53694.1|/0/1
6176	11443	0.9941	2283.58	9473	0.9902	1817.22	6924	0.9922	1371.69	11126	0.9941	2155.11	7614	0.9922	1969.26	5827	0.9941	1556.36	12448	0.9941	2421.15	12145	0.998	2233.85	8139	0.9902	1479.6	RPLP1	ribosomal protein, large, P1	K02942	GO:0015934//large ribosomal subunit;GO:0044444//cytoplasmic part	GO:0003676//nucleic acid binding;GO:0005488//binding	GO:0006412//translation;GO:0016032//viral reproduction;GO:0019080;GO:0031016//pancreas development	gi|403294177|ref|XP_003938077.1|/5.36945e-34/1
6202	14557	0.9957	2109.74	12420	0.9972	1730.31	7383	0.9957	1062.22	12183	0.9986	1713.82	7519	0.9887	1412.31	5206	0.9943	1009.83	13901	0.9943	1963.58	13240	0.9943	1768.58	8463	0.9986	1117.32	RPS8	ribosomal protein S8	K02995	GO:0015935//small ribosomal subunit	GO:0005198//structural molecule activity;GO:0005488//binding	GO:0006412//translation;GO:0019080;GO:0030490//maturation of SSU-rRNA;GO:0031016//pancreas development	gi|402854322|ref|XP_003891823.1|/4.4097e-121/1
4162	153	0.8553	4.69172	513	0.9844	15.1218	190	0.8773	5.78386	151	0.8752	4.4944	865	0.985	34.3773	120	0.7569	4.92505	153	0.8974	4.57276	746	0.973	21.0844	320	0.9598	8.93896	MCAM	melanoma cell adhesion molecule	K06534	GO:0031224//intrinsic to membrane	-	GO:0009987//cellular process;GO:0032502//developmental process	gi|62089436|dbj|BAD93162.1|/0/1
9168	3212	0.9647	680.886	4097	0.973	834.852	7078	0.971	1489.47	4790	0.973	985.572	4618	0.9627	1268.72	3880	0.9668	1100.83	5896	0.9938	1218.15	7391	0.9979	1444.05	6708	0.973	1295.35	TMSB10	thymosin beta 10	K13785	GO:0043232	GO:0003779//actin binding	GO:0007281//germ cell development;GO:0030837//negative regulation of actin filament polymerization	gi|119619953|gb|EAW99547.1|/2.1513e-36/1
5339	5560	0.9761	37.2545	6906	0.9737	44.4811	7434	0.9696	49.4482	5293	0.9582	34.4239	5154	0.9569	44.7572	4708	0.9677	42.2211	4806	0.9724	31.3859	5560	0.9759	34.3368	6686	0.9835	40.81	PLEC	plectin	K10388	GO:0005856//cytoskeleton;GO:0005924//cell-substrate adherens junction;GO:0044444//cytoplasmic part	GO:0005198//structural molecule activity	GO:0006915//apoptotic process;GO:0007044//cell-substrate junction assembly	gi|41322912|ref|NP_958780.1|/0/1
10376	1308	0.6143	75.4631	2102	0.6296	116.575	2884	0.6364	165.176	1075	0.594	60.1991	1511	0.603	112.981	1627	0.6381	125.633	1775	0.6228	99.8094	2819	0.6177	149.901	2710	0.6081	142.427	TUBA1B	tubulin, alpha 1b	K07374	GO:0015630//microtubule cytoskeleton;GO:0032991//macromolecular complex	GO:0005198//structural molecule activity;GO:0017111//nucleoside-triphosphatase activity;GO:0032561//guanyl ribonucleotide binding	GO:0006458//'de novo' protein folding;GO:0007010//cytoskeleton organization;GO:0007017//microtubule-based process;GO:0009207;GO:0043623//cellular protein complex assembly	gi|397511428|ref|XP_003826076.1|/0/1
8140	1351	0.974	30.3849	1941	0.9764	41.9636	1846	0.9764	41.2153	1551	0.9736	33.8586	1833	0.9683	53.4293	970	0.9663	29.1987	1679	0.9758	36.8044	2164	0.9773	44.8581	1971	0.9731	40.3818	SLC7A5	solute carrier family 7 (amino acid transporter light chain, L system), member 5	K13780	GO:0031224//intrinsic to membrane;GO:0044444//cytoplasmic part;GO:0044459//plasma membrane part	GO:0003823//antigen binding;GO:0015171//amino acid transmembrane transporter activity	GO:0002376//immune system process;GO:0006807//nitrogen compound metabolic process;GO:0006865//amino acid transport;GO:0007599//hemostasis;GO:0019752//carboxylic acid metabolic process;GO:0048731;GO:0048869//cellular developmental process	gi|71979932|ref|NP_003477.4|/0/1
375790	2294	0.9917	31.9202	3351	0.9924	44.822	6547	0.9981	90.4353	2353	0.9933	31.7796	2470	0.9928	44.5434	3910	0.9858	72.8178	3012	0.9936	40.8482	3995	0.9929	51.2354	5927	0.9956	75.1282	AGRN	agrin	K06254	GO:0005604//basement membrane;GO:0044464//cell part	GO:0005198//structural molecule activity;GO:0005515//protein binding;GO:0030545	GO:0006357//regulation of transcription from RNA polymerase II promoter;GO:0006935//chemotaxis;GO:0007172//signal complex assembly;GO:0007186//G-protein coupled receptor signaling pathway;GO:0043062//extracellular structure organization;GO:0043112//receptor metabolic process;GO:0045161//neuronal ion channel clustering;GO:0048638//regulation of developmental growth;GO:0048741//skeletal muscle fibe…	gi|460018339|sp|O00468.5|AGRIN_HUMAN/0/1
55970	1957	0.9864	45.1676	2124	0.988	47.1233	2441	0.9901	55.9278	1716	0.993	38.4422	1374	0.9799	41.0996	1761	0.9878	54.3982	2307	0.9806	51.8955	2476	0.9794	52.6705	3276	0.9815	68.8773	GNG12	guanine nucleotide binding protein (G protein), gamma 12	K04347	GO:0015629//actin cytoskeleton;GO:0031234//extrinsic to internal side of plasma membrane	GO:0043168;GO:0060089	GO:0002237//response to molecule of bacterial origin;GO:0007166//cell surface receptor signaling pathway;GO:0007267//cell-cell signaling;GO:0015980//energy derivation by oxidation of organic compounds;GO:0021543//pallium development;GO:0033762//response to glucagon stimulus	gi|51036603|ref|NP_061329.3|/3.44782e-31/1
10769	2154	0.9744	77.223	2310	0.973	79.6081	2371	0.9747	84.3832	2117	0.9744	73.6675	1534	0.973	71.2755	1881	0.9726	90.2565	2135	0.9761	74.601	2513	0.9881	83.0375	3196	0.9751	104.377	PLK2	polo-like kinase 2	K08861	-	GO:0004672//protein kinase activity;GO:0032559;GO:0060089	GO:0006464//cellular protein modification process;GO:0007049//cell cycle;GO:0007249//I-kappaB kinase/NF-kappaB cascade	gi|93004081|ref|NP_006613.2|/0/1
5757	9734	0.9926	813.225	10840	0.9935	870.549	11151	0.991	924.819	13006	0.9926	1054.67	9338	0.9918	1011.08	11815	0.9926	1321.12	14270	0.9935	1161.95	14344	0.9935	1104.51	14458	0.9926	1100.33	PTMA	prothymosin, alpha	-	-	-	-	gi|338714806|ref|XP_003363153.1|/5.28623e-14/1
3675	1319	0.9845	26.7187	2256	0.9901	43.9293	5779	0.9925	116.211	1729	0.9843	33.9954	2361	0.9863	61.9842	3403	0.9911	92.2617	1520	0.9814	30.0096	2127	0.9911	39.7117	4664	0.9921	86.0647	ITGA3	integrin, alpha 3 (antigen CD49C, alpha 3 subunit of VLA-3 receptor)	K06482	GO:0005624//membrane fraction;GO:0005887//integral to plasma membrane	GO:0004871//signal transducer activity;GO:0005488//binding	GO:0002376//immune system process;GO:0007166//cell surface receptor signaling pathway;GO:0007599//hemostasis;GO:0007611//learning or memory;GO:0016477//cell migration;GO:0031589//cell-substrate adhesion	gi|6006011|ref|NP_005492.1|/0/1
10398	227	0.9753	19.0738	330	0.977	26.6545	303	0.9646	25.2743	227	0.926	18.5137	517	0.9704	56.3011	465	0.9745	52.2943	243	0.972	19.9005	741	0.9811	57.3867	926	0.9753	70.8793	MYL9	myosin, light chain 9, regulatory	K12757;K12755	GO:0016460//myosin II complex;GO:0044444//cytoplasmic part	GO:0005198//structural molecule activity;GO:0017111//nucleoside-triphosphatase activity;GO:0046872//metal ion binding	GO:0006935//chemotaxis;GO:0006936//muscle contraction	gi|332208947|ref|XP_003253572.1|/9.01659e-91/1
6277	11024	0.899	1649.17	13924	0.7321	2002.32	28095	0.8023	4172.32	15267	0.8111	2216.83	14860	0.9429	2881.1	7737	0.8814	1549.13	11330	0.9356	1651.96	13375	0.8917	1844.16	19610	0.877	2672.38	S100A6	S100 calcium binding protein A6	-	GO:0009898//internal side of plasma membrane;GO:0012505//endomembrane system;GO:0031252//cell leading edge;GO:0043231//intracellular membrane-bounded organelle;GO:0044444//cytoplasmic part	GO:0008092//cytoskeletal protein binding;GO:0022891//substrate-specific transmembrane transporter activity;GO:0042802//identical protein binding;GO:0046914//transition metal ion binding	GO:0006811//ion transport;GO:0008284//positive regulation of cell proliferation;GO:0023052//signaling;GO:0048667//cell morphogenesis involved in neuron differentiation	gi|7657532|ref|NP_055439.1|/2.24024e-34/1
51232	1013	0.9723	18.3908	1358	0.9778	23.6993	1614	0.981	29.0883	1502	0.978	26.4677	1536	0.9865	36.1408	1438	0.9741	34.9413	2053	0.986	36.3267	2214	0.9938	37.0468	3055	0.9842	50.5241	CRIM1	cysteine rich transmembrane BMP regulator 1 (chordin-like)	K04657	GO:0031224//intrinsic to membrane	GO:0004714//transmembrane receptor protein tyrosine kinase activity;GO:0004866//endopeptidase inhibitor activity;GO:0019838//growth factor binding	GO:0007169//transmembrane receptor protein tyrosine kinase signaling pathway;GO:0010466//negative regulation of peptidase activity;GO:0016049//cell growth;GO:0048731	gi|10092639|ref|NP_057525.1|/0/1
506	3757	0.9397	206.716	4313	0.9645	228.117	3829	0.9817	209.143	4210	0.965	224.838	3225	0.9494	229.974	2917	0.986	214.812	4657	0.9494	249.739	5511	0.9639	279.476	4849	0.9645	243.042	ATP5B	ATP synthase, H+ transporting, mitochondrial F1 complex, beta polypeptide	K02133	GO:0000275//mitochondrial proton-transporting ATP synthase complex, catalytic core F(1);GO:0005759//mitochondrial matrix	GO:0004888//transmembrane signaling receptor activity;GO:0015078//hydrogen ion transmembrane transporter activity;GO:0015662//ATPase activity, coupled to transmembrane movement of ions, phosphorylative mechanism;GO:0019829//cation-transporting ATPase activity;GO:0032559;GO:0042287//MHC protein binding;GO:0043498//cell surface binding;GO:0046872//metal ion binding	GO:0006839//mitochondrial transport;GO:0006897//endocytosis;GO:0006929//substrate-dependent cell migration;GO:0009180;GO:0009207;GO:0015986//ATP synthesis coupled proton transport;GO:0015988//energy coupled proton transmembrane transport, against electrochemical gradient;GO:0022900//electron transport chain;GO:0030641//regulation of cellular pH;GO:0048646//anatomical structure formation involved …	gi|32189394|ref|NP_001677.2|/0/1
4904	3461	0.9821	226.54	4465	0.9801	280.937	3965	0.9801	257.638	4534	0.9731	288.057	3845	0.9814	326.177	2959	0.9616	259.225	6727	0.9693	429.151	8035	0.9859	484.741	6662	0.9808	397.231	YBX1	Y box binding protein 1	K09276	GO:0005681//spliceosomal complex;GO:0031981//nuclear lumen;GO:0043005//neuron projection;GO:0043234//protein complex;GO:0044444//cytoplasmic part	GO:0001071//nucleic acid binding transcription factor activity;GO:0003723//RNA binding;GO:0005515//protein binding;GO:0043566//structure-specific DNA binding	GO:0000377;GO:0006357//regulation of transcription from RNA polymerase II promoter;GO:0006915//apoptotic process;GO:0008283//cell proliferation;GO:0009968//negative regulation of signal transduction;GO:0043009//chordate embryonic development;GO:0048255//mRNA stabilization	gi|297278427|ref|XP_001088540.2|/3.52081e-154/1
5660	6435	0.9867	230.863	7083	0.9877	244.269	7949	0.9831	283.101	7755	0.9884	270.048	6114	0.9867	284.279	6383	0.9828	306.492	5833	0.9754	203.959	6386	0.9881	211.162	8266	0.9891	270.145	PSAP	prosaposin	K12382	GO:0005764//lysosome;GO:0031224//intrinsic to membrane;GO:0044421//extracellular region part	GO:0005488//binding;GO:0030234//enzyme regulator activity	GO:0001775//cell activation;GO:0003006//developmental process involved in reproduction;GO:0006664//glycolipid metabolic process;GO:0006887//exocytosis;GO:0007599//hemostasis;GO:0010627//regulation of intracellular protein kinase cascade;GO:0010876//lipid localization	gi|62089138|dbj|BAD93013.1|/0/1
1465	1898	0.9098	97.1586	1923	0.9053	94.6257	3223	0.9394	163.783	2243	0.9299	111.447	2179	0.8833	144.563	2184	0.9008	149.633	1962	0.8823	97.8881	2507	0.8838	118.282	2898	0.8878	135.139	CSRP1	cysteine and glycine-rich protein 1	K09377	GO:0005856//cytoskeleton;GO:0043231//intracellular membrane-bounded organelle	GO:0046872//metal ion binding;GO:0046914//transition metal ion binding	GO:0007010//cytoskeleton organization;GO:0048731	gi|4758086|ref|NP_004069.1|/3.01563e-87/1
3190	6930	0.9723	236.419	7773	0.987	254.907	8437	0.9733	285.733	7019	0.9923	232.423	5248	0.9836	232.037	5057	0.9913	230.904	8176	0.9933	271.854	8884	0.9843	279.343	8984	0.9783	279.2	HNRNPK	heterogeneous nuclear ribonucleoprotein K	K12886	GO:0000785//chromatin;GO:0005681//spliceosomal complex;GO:0031981//nuclear lumen	GO:0000977//RNA polymerase II regulatory region sequence-specific DNA binding;GO:0000982//RNA polymerase II core promoter proximal region sequence-specific DNA binding transcription factor activity;GO:0043566//structure-specific DNA binding	GO:0000377;GO:0010551;GO:0010870//positive regulation of receptor biosynthetic process;GO:0010984;GO:0023052//signaling;GO:0045807//positive regulation of endocytosis;GO:0045944//positive regulation of transcription from RNA polymerase II promoter	gi|74195705|dbj|BAE39657.1|/0/1
8407	5642	0.926	358.503	5660	0.9757	345.717	7713	0.9838	486.527	8089	0.9614	498.895	6347	0.9646	522.688	4986	0.9478	424.034	7018	0.8445	434.629	7990	0.8321	467.937	7527	0.8483	435.69	TAGLN2	transgelin 2	-	GO:0005635//nuclear envelope;GO:0016020//membrane	GO:0005488//binding	GO:0048513//organ development	gi|469608410|ref|NP_001264153.1|/9.39275e-119/1
6125	14474	0.9981	1428.87	13279	0.9952	1260.13	7349	0.9942	720.207	13432	0.9981	1287.06	7795	0.9971	997.323	5265	0.999	695.653	15303	0.9952	1472.41	14414	0.9961	1311.51	9189	0.9981	826.361	RPL5	ribosomal protein L5	K02932	GO:0015934//large ribosomal subunit;GO:0031981//nuclear lumen	GO:0005198//structural molecule activity;GO:0019843//rRNA binding	GO:0006412//translation;GO:0019080;GO:0031016//pancreas development;GO:0042254//ribosome biogenesis	gi|62896767|dbj|BAD96324.1|/1.78638e-158/1
7803	1545	0.9098	30.9592	2204	0.9082	42.4538	4030	0.9688	80.1658	2553	0.9065	49.6553	1907	0.9237	49.5251	2042	0.9212	54.7653	1910	0.9198	37.3027	2182	0.9263	40.2992	2524	0.9257	46.073	PTP4A1	protein tyrosine phosphatase type IVA, member 1	K01104	GO:0005768//endosome;GO:0015630//microtubule cytoskeleton;GO:0044459//plasma membrane part	GO:0004725//protein tyrosine phosphatase activity;GO:0005488//binding	GO:0006470//protein dephosphorylation;GO:0016477//cell migration;GO:0032501//multicellular organismal process	gi|148682476|gb|EDL14423.1|/4.96977e-98/1
4478	9670	0.9987	248.188	9825	0.9957	242.399	8733	0.997	222.505	9325	0.9957	232.304	7900	0.9957	262.782	5199	0.9985	178.592	9049	0.9962	226.36	11100	0.9965	262.577	8500	0.9987	198.732	MSN	moesin	K05763	GO:0000267//cell fraction;GO:0005902//microvillus;GO:0030141//secretory granule;GO:0030175//filopodium;GO:0031254//trailing edge;GO:0031981//nuclear lumen;GO:0043232;GO:0044459//plasma membrane part	GO:0005198//structural molecule activity;GO:0005515//protein binding	GO:0002376//immune system process;GO:0016337//cell-cell adhesion;GO:0022406//membrane docking	gi|4505257|ref|NP_002435.1|/0/1
6143	12847	0.9719	1754.87	11023	0.9786	1447.4	6876	0.9599	932.403	11717	0.9679	1553.51	7334	0.9679	1298.37	5127	0.9612	937.338	13096	0.9786	1743.53	13104	0.9693	1649.79	8745	0.9746	1088.18	RPL19	ribosomal protein L19	K02885	GO:0015934//large ribosomal subunit	GO:0003676//nucleic acid binding;GO:0005198//structural molecule activity	GO:0006412//translation;GO:0019080;GO:0031016//pancreas development	gi|444713989|gb|ELW54877.1|/3.75962e-69/1
6223	13475	0.6869	1578.91	10376	0.7947	1168.7	5032	0.633	585.32	10987	0.6388	1249.58	6611	0.6388	1003.95	3578	0.7385	561.123	11748	0.8486	1341.65	11543	0.7523	1246.6	6375	0.8739	680.465	RPS19	ribosomal protein S19	K02966	GO:0015935//small ribosomal subunit;GO:0031981//nuclear lumen	GO:0003676//nucleic acid binding;GO:0005198//structural molecule activity	GO:0006412//translation;GO:0006810//transport;GO:0009605//response to external stimulus;GO:0019080;GO:0030099//myeloid cell differentiation;GO:0031016//pancreas development;GO:0042254//ribosome biogenesis;GO:0048522//positive regulation of cellular process	gi|444730664|gb|ELW71038.1|/9.51848e-96/1
761	25	0.4421	1.45715	20	0.4666	1.12057	16	0.324	0.925779	33	0.6195	1.86695	26	0.5739	1.96405	9	0.1968	0.702094	31	0.5339	1.76105	31	0.502	1.66535	26	0.4809	1.38049	CA3	carbonic anhydrase III, muscle specific	K01672	GO:0044424//intracellular part	GO:0016836//hydro-lyase activity;GO:0046914//transition metal ion binding	GO:0006950//response to stress;GO:0044237//cellular metabolic process	gi|4885099|ref|NP_005172.1|/1.82828e-157/1
7114	1751	0.9619	272.312	3039	0.9665	454.314	11387	0.9726	1757.98	1634	0.9635	246.653	2753	0.968	554.882	7453	0.965	1551.32	1972	0.9528	298.905	3889	0.9513	557.441	11759	0.965	1665.89	TMSB4X	thymosin beta 4, X-linked	K05764	GO:0031091//platelet alpha granule;GO:0043232	GO:0008092//cytoskeletal protein binding	GO:0001775//cell activation;GO:0007599//hemostasis;GO:0016477//cell migration;GO:0030837//negative regulation of actin filament polymerization	gi|112180627|gb|AAH70248.1|/1.40124e-30/1
8842	7182	0.9873	172.38	7172	0.9782	165.473	1511	0.9356	36.0023	10571	0.9937	246.27	5118	0.9756	159.205	504	0.9018	16.1905	10343	0.9934	241.955	9472	0.989	209.539	2273	0.9401	49.6978	PROM1	prominin 1	K06532	GO:0005902//microvillus;GO:0016021//integral to membrane;GO:0031513//nonmotile primary cilium;GO:0044421//extracellular region part;GO:0044459//plasma membrane part	-	GO:0001754//eye photoreceptor cell differentiation;GO:0003407//neural retina development;GO:0050953//sensory perception of light stimulus	gi|5174387|ref|NP_006008.1|/0/1
1672	491	0.8595	103.653	607	0.8719	123.178	535	0.7934	112.119	1114	0.9132	228.265	528	0.9091	144.46	93	0.7665	26.2768	743	0.9194	152.874	809	0.9153	157.409	721	0.8244	138.654	DEFB1	defensin, beta 1	-	-	-	GO:0002376//immune system process;GO:0006952//defense response;GO:0007166//cell surface receptor signaling pathway;GO:0042221//response to chemical stimulus;GO:0051707//response to other organism	gi|4885181|ref|NP_005209.1|/3.66569e-28/1
26509	1869	0.9878	27.8375	2846	0.992	40.7475	7683	0.9988	113.599	2585	0.9968	37.3711	2636	0.998	50.884	4744	0.998	94.5704	3956	0.9984	57.428	5372	0.9987	73.746	10681	0.9984	144.92	MYOF	myoferlin	K02677	GO:0005635//nuclear envelope;GO:0012506//vesicle membrane;GO:0031224//intrinsic to membrane;GO:0044459//plasma membrane part	GO:0008289//lipid binding	GO:0003012//muscle system process;GO:0003013;GO:0007009//plasma membrane organization	gi|7305053|ref|NP_038479.1|/0/1
10568	18463	0.9859	450.552	19071	0.9842	447.364	2230	0.9685	54.0221	17625	0.9761	417.471	4802	0.9713	151.873	337	0.9338	11.0068	33502	0.9742	796.818	25550	0.9878	574.665	3607	0.9826	80.1835	SLC34A2	solute carrier family 34 (sodium phosphate), member 2	K14683	GO:0005903//brush border;GO:0016021//integral to membrane;GO:0044459//plasma membrane part	GO:0015081//sodium ion transmembrane transporter activity;GO:0015114//phosphate ion transmembrane transporter activity;GO:0015291//secondary active transmembrane transporter activity;GO:0031420;GO:0043168	GO:0006817//phosphate ion transport;GO:0009746;GO:0030001//metal ion transport;GO:0043009//chordate embryonic development;GO:0043627//response to estrogen stimulus	gi|4071357|gb|AAC98695.1|/0/1
6229	12767	0.4794	462.579	11076	0.5248	385.766	7047	0.5475	253.469	11516	0.6518	404.998	7211	0.6901	338.615	5303	0.694	257.162	11857	0.4046	418.714	11598	0.4691	387.312	8554	0.5287	282.333	RPS24	ribosomal protein S24	K02974	GO:0015935//small ribosomal subunit;GO:0031981//nuclear lumen	GO:0005198//structural molecule activity;GO:0005515//protein binding;GO:0008135//translation factor activity, nucleic acid binding	GO:0006412//translation;GO:0019080;GO:0030490//maturation of SSU-rRNA;GO:0031016//pancreas development;GO:0048872//homeostasis of number of cells	gi|410044029|ref|XP_003951731.1|/5.74557e-64/1
2317	2062	0.9918	22.0382	2455	0.9924	25.2223	4439	0.9964	47.0974	2124	0.9901	22.0342	2202	0.9876	30.5014	5028	0.9972	71.9237	2093	0.9903	21.8023	3205	0.9922	31.5716	8270	0.9972	80.5173	FLNB	filamin B, beta	K04437	GO:0005856//cytoskeleton;GO:0030016//myofibril;GO:0031224//intrinsic to membrane;GO:0043231//intracellular membrane-bounded organelle	GO:0008092//cytoskeletal protein binding	GO:0007010//cytoskeleton organization;GO:0023052//signaling;GO:0048513//organ development;GO:0048869//cellular developmental process	gi|256222415|ref|NP_001157791.1|/0/1
26986	15073	0.9801	536.803	13993	0.9801	479.039	7098	0.9784	250.943	12421	0.9791	429.364	6766	0.9794	312.292	4948	0.9798	235.849	14278	0.9801	495.597	12984	0.9801	426.191	7774	0.978	252.206	PABPC1	poly(A) binding protein, cytoplasmic 1	K13126	GO:0005681//spliceosomal complex;GO:0044444//cytoplasmic part	GO:0003729//mRNA binding;GO:0005515//protein binding;GO:0090079	GO:0000288//nuclear-transcribed mRNA catabolic process, deadenylation-dependent decay;GO:0000377;GO:0006412//translation;GO:0031124//mRNA 3'-end processing;GO:0043488//regulation of mRNA stability	gi|41386798|ref|NP_776993.1|/0/1
4233	1096	0.9831	16.7265	1735	0.9921	25.453	1306	0.9888	19.7862	2270	0.9857	33.626	2085	0.9891	41.2397	911	0.987	18.6081	2632	0.9936	39.1496	2909	0.9927	40.9185	2154	0.9904	29.9459	MET	met proto-oncogene (hepatocyte growth factor receptor)	K05099	GO:0005626//insoluble fraction;GO:0016021//integral to membrane;GO:0016323//basolateral plasma membrane	GO:0004714//transmembrane receptor protein tyrosine kinase activity;GO:0032559	GO:0000165//MAPK cascade;GO:0006468//protein phosphorylation;GO:0006935//chemotaxis;GO:0007169//transmembrane receptor protein tyrosine kinase signaling pathway;GO:0007417//central nervous system development;GO:0007610//behavior;GO:0008283//cell proliferation;GO:0014706//striated muscle tissue development;GO:0016477//cell migration;GO:0048513//organ development;GO:0051146//striated muscle cell di…	gi|42741655|ref|NP_000236.2|/0/1
23524	17950	0.9696	195.548	15388	0.9849	161.145	12309	0.9824	133.118	14427	0.9694	152.553	11290	0.9731	159.403	11969	0.9852	174.516	12379	0.9712	131.438	13506	0.9724	135.612	13596	0.9876	134.926	SRRM2	serine/arginine repetitive matrix 2	K13172	GO:0005681//spliceosomal complex;GO:0016604//nuclear body	GO:0019904//protein domain specific binding	GO:0008380//RNA splicing	gi|6649242|gb|AAF21439.1|AF201422_1/0/1
10801	2024	0.9855	46.2749	2413	0.9861	53.0319	2566	0.9942	58.2392	2619	0.9881	58.1199	2055	0.9814	60.8922	2266	0.9855	69.34	2842	0.9799	63.3294	3107	0.9875	65.4723	3863	0.9879	80.4556	2019-09-09	septin 9	K04557	GO:0015630//microtubule cytoskeleton;GO:0032432//actin filament bundle;GO:0044444//cytoplasmic part	GO:0017111//nucleoside-triphosphatase activity;GO:0032561//guanyl ribonucleotide binding	GO:0009207;GO:0051259//protein oligomerization	gi|40789013|dbj|BAA76835.2|/0/1
3069	6032	0.9731	95.8956	6506	0.9653	99.4251	4203	0.9732	66.3316	5109	0.9748	78.8365	3898	0.9294	80.3144	3347	0.9533	71.2167	5526	0.9815	85.6237	5887	0.9862	86.2606	5369	0.9729	77.7547	HDLBP	high density lipoprotein binding protein	K13210;K12886;K13197	GO:0016020//membrane;GO:0034358//plasma lipoprotein particle;GO:0043231//intracellular membrane-bounded organelle;GO:0044424//intracellular part	GO:0003676//nucleic acid binding	GO:0010876//lipid localization;GO:0016125//sterol metabolic process;GO:0051234//establishment of localization	gi|4885409|ref|NP_005327.1|/0/1
6133	13593	0.9976	1649.49	10696	0.9857	1247.67	7823	0.9834	942.39	12922	0.9976	1522.01	7585	0.9834	1192.9	5175	0.9964	840.491	14004	0.9881	1656.27	13562	0.9881	1516.83	9225	0.9988	1019.76	RPL9	ribosomal protein L9	K02940	GO:0030529//ribonucleoprotein complex;GO:0031981//nuclear lumen;GO:0044444//cytoplasmic part	GO:0003723//RNA binding;GO:0005198//structural molecule activity	GO:0006412//translation;GO:0019080;GO:0031016//pancreas development	gi|410053624|ref|XP_003953487.1|/1.92024e-98/1
334	2648	0.9794	70.6977	3248	0.9778	83.3581	4902	0.9846	129.922	3574	0.9762	92.6181	2994	0.9791	103.598	3820	0.9841	136.502	3719	0.9817	96.7741	4166	0.982	102.515	5988	0.9828	145.635	APLP2	amyloid beta (A4) precursor-like protein 2	K08117	GO:0031224//intrinsic to membrane;GO:0043231//intracellular membrane-bounded organelle	GO:0003676//nucleic acid binding;GO:0004866//endopeptidase inhibitor activity;GO:0005515//protein binding	GO:0007166//cell surface receptor signaling pathway;GO:0007420//brain development;GO:0007618//mating;GO:0007631//feeding behavior;GO:0010469//regulation of receptor activity;GO:0030003//cellular cation homeostasis;GO:0043062//extracellular structure organization;GO:0050905//neuromuscular process	gi|5702388|gb|AAD47291.1|AF168956_1/0/1
3956	192	0.9403	33.4772	292	0.8976	48.9413	828	0.8874	143.318	565	0.913	95.6204	820	0.9044	185.3	523	0.8908	122.05	596	0.8805	101.284	922	0.8874	148.17	707	0.8942	112.296	LGALS1	lectin, galactoside-binding, soluble, 1	K06830	GO:0031012//extracellular matrix;GO:0043231//intracellular membrane-bounded organelle	GO:0042802//identical protein binding;GO:0048029//monosaccharide binding;GO:0048030;GO:0060089	GO:0001678//cellular glucose homeostasis;GO:0006915//apoptotic process;GO:0007162//negative regulation of cell adhesion;GO:0007249//I-kappaB kinase/NF-kappaB cascade;GO:0009611//response to wounding;GO:0010975//regulation of neuron projection development;GO:0014070//response to organic cyclic compound;GO:0034112//positive regulation of homotypic cell-cell adhesion;GO:0042692//muscle cell differen…	gi|4504981|ref|NP_002296.1|/1.86872e-75/1
7042	125	0.5515	2.14078	295	0.7714	4.85656	652	0.8946	11.0849	389	0.8294	6.46646	798	0.8949	17.7125	2568	0.9487	58.8635	209	0.7053	3.48863	639	0.8696	10.0866	1600	0.9402	24.962	TGFB2	transforming growth factor, beta 2	K13376	GO:0005578//proteinaceous extracellular matrix;GO:0031091//platelet alpha granule;GO:0043005//neuron projection;GO:0044297//cell body;GO:0044421//extracellular region part;GO:0044431//Golgi apparatus part	GO:0004674//protein serine/threonine kinase activity;GO:0005160//transforming growth factor beta receptor binding;GO:0042802//identical protein binding;GO:0046983//protein dimerization activity	GO:0001775//cell activation;GO:0001837//epithelial to mesenchymal transition;GO:0001944//vasculature development;GO:0002684//positive regulation of immune system process;GO:0002719;GO:0003006//developmental process involved in reproduction;GO:0006606//protein import into nucleus;GO:0006887//exocytosis;GO:0007178//transmembrane receptor protein serine/threonine kinase signaling pathway;GO:0007420/…	gi|4507463|ref|NP_003229.1|/0/1
3192	5152	0.9854	76.8926	5884	0.9739	84.4163	5847	0.9832	86.6294	5651	0.9953	81.8631	4317	0.9725	83.5036	5273	0.9912	105.331	6500	0.9877	94.5514	7074	0.9939	97.3094	7667	0.9864	104.239	HNRNPU	heterogeneous nuclear ribonucleoprotein U (scaffold attachment factor A)	K12888	GO:0005681//spliceosomal complex;GO:0031981//nuclear lumen;GO:0043234//protein complex	GO:0003676//nucleic acid binding	GO:0000377;GO:0048255//mRNA stabilization	gi|426334401|ref|XP_004028741.1|/0/1
283131	24198	0.9963	658.263	21522	0.9886	562.791	29355	0.9941	792.731	22784	0.9936	601.595	24098	0.9933	849.602	32782	0.9907	1193.56	11565	0.9941	306.628	13343	0.9936	334.545	14053	0.992	348.245	NEAT1	nuclear paraspeckle assembly transcript 1 (non-protein coding)	-	-	-	-	gi|119594793|gb|EAW74387.1|/4.59126e-37/1
6142	12295	0.9434	1872.2	9814	0.9762	1436.53	7906	0.9285	1195.1	9935	0.9285	1468.4	6372	0.9255	1257.52	5453	0.9285	1111.34	11860	0.9672	1760.17	12304	0.9657	1726.83	8777	0.9627	1217.49	RPL18A	ribosomal protein L18a	K02882	GO:0015934//large ribosomal subunit	GO:0003676//nucleic acid binding;GO:0005198//structural molecule activity	GO:0006412//translation;GO:0019080;GO:0031016//pancreas development	gi|354473904|ref|XP_003499172.1|/2.10532e-106/1
1655	9355	0.9557	253.608	10139	0.9668	264.216	11245	0.9838	302.623	11780	0.9838	309.97	8643	0.9833	303.668	8410	0.9737	305.144	9936	0.966	262.529	10472	0.9607	261.656	11317	0.974	279.478	DDX5	DEAD (Asp-Glu-Ala-Asp) box helicase 5	K12823	GO:0005681//spliceosomal complex;GO:0031981//nuclear lumen	GO:0000989//transcription factor binding transcription factor activity;GO:0003676//nucleic acid binding;GO:0004386//helicase activity;GO:0032559;GO:0042623//ATPase activity, coupled	GO:0000377;GO:0040007//growth	gi|440912672|gb|ELR62224.1|/0/1
5591	1965	0.9842	14.8623	2581	0.9925	18.7653	2248	0.9912	16.8788	1885	0.9841	13.8385	1542	0.9608	15.1155	1924	0.9837	19.4767	2842	0.9903	20.9504	3584	0.9956	24.9845	4238	0.9987	29.1998	PRKDC	protein kinase, DNA-activated, catalytic polypeptide	K06642	GO:0031981//nuclear lumen;GO:0043234//protein complex	GO:0003676//nucleic acid binding;GO:0004674//protein serine/threonine kinase activity;GO:0005515//protein binding;GO:0032559	GO:0000726;GO:0002320//lymphoid progenitor cell differentiation;GO:0002681;GO:0003006//developmental process involved in reproduction;GO:0006468//protein phosphorylation;GO:0006915//apoptotic process;GO:0007417//central nervous system development;GO:0009952//anterior/posterior pattern specification;GO:0010212//response to ionizing radiation;GO:0010551;GO:0016447//somatic recombination of immunogl…	gi|13654237|ref|NP_008835.5|/0/1
10383	1898	0.895	121.891	2537	0.9082	156.618	3743	0.8975	238.627	2018	0.9095	125.791	2464	0.9057	205.083	2398	0.9057	206.117	1844	0.8919	115.42	2556	0.8963	151.292	2803	0.8919	163.981	TUBB4B	tubulin, beta 4B class IVb	K07375	GO:0015630//microtubule cytoskeleton;GO:0043234//protein complex;GO:0044444//cytoplasmic part	GO:0017111//nucleoside-triphosphatase activity;GO:0032561//guanyl ribonucleotide binding;GO:0042287//MHC protein binding	GO:0001909//leukocyte mediated cytotoxicity;GO:0006458//'de novo' protein folding;GO:0007017//microtubule-based process;GO:0009207;GO:0022402//cell cycle process;GO:0043623//cellular protein complex assembly	gi|395844458|ref|XP_003794978.1|/0/1
1981	5043	0.996	90.6208	6288	0.9886	108.617	6546	0.9819	116.772	4675	0.993	81.5407	4435	0.9713	103.287	4905	0.9893	117.969	7035	0.9931	123.211	8547	0.9949	141.558	9489	0.9916	155.33	EIF4G1	eukaryotic translation initiation factor 4 gamma, 1	K03260	GO:0043234//protein complex;GO:0044444//cytoplasmic part	GO:0008135//translation factor activity, nucleic acid binding	GO:0000288//nuclear-transcribed mRNA catabolic process, deadenylation-dependent decay;GO:0006413//translational initiation;GO:0007169//transmembrane receptor protein tyrosine kinase signaling pathway	gi|68533081|dbj|BAE06095.1|/0/1
54443	26	0.2394	0.555068	67	0.4618	1.37497	105	0.6569	2.22529	36	0.337	0.745984	26	0.2248	0.719384	118	0.6366	3.37166	23	0.2267	0.478571	57	0.397	1.12158	47	0.3529	0.914044	ANLN	anillin, actin binding protein	K08836	GO:0015629//actin cytoskeleton;GO:0043231//intracellular membrane-bounded organelle;GO:0044444//cytoplasmic part	GO:0008092//cytoskeletal protein binding	GO:0000087//M phase of mitotic cell cycle;GO:0007346//regulation of mitotic cell cycle;GO:0031106//septin ring organization	gi|31657094|ref|NP_061155.2|/0/1
754	3697	0.9722	132.867	4650	0.9683	160.645	4879	0.9898	174.07	6353	0.9884	221.616	4877	0.9768	227.162	3627	0.9585	174.464	7976	0.988	279.383	7758	0.9898	256.98	6589	0.9708	215.717	PTTG1IP	pituitary tumor-transforming 1 interacting protein	-	GO:0016020//membrane;GO:0043231//intracellular membrane-bounded organelle	-	GO:0006605//protein targeting	gi|4757886|ref|NP_004330.1|/4.80564e-68/1
26298	5952	0.9726	111.24	6541	0.9641	117.513	3527	0.9616	65.4373	7116	0.976	129.088	3209	0.9706	77.7286	2382	0.9722	59.5837	5827	0.9621	106.142	5497	0.9625	94.6898	2933	0.9621	49.935	EHF	ets homologous factor	K09429	GO:0043231//intracellular membrane-bounded organelle	GO:0001071//nucleic acid binding transcription factor activity;GO:0003677//DNA binding	GO:0006355//regulation of transcription, DNA-dependent;GO:0030154//cell differentiation;GO:0032501//multicellular organismal process	gi|331028760|ref|NP_001193545.1|/0/1
6233	11765	0.7818	1125.55	10472	0.8895	963.05	5782	0.676	549.131	11074	0.7537	1028.33	7056	0.7753	874.878	4258	0.7537	545.217	11814	0.8043	1101.58	11434	0.736	1008.22	7175	0.8446	625.306	RPS27A	ribosomal protein S27a	K02977	GO:0015935//small ribosomal subunit;GO:0030139//endocytic vesicle;GO:0031090//organelle membrane;GO:0031981//nuclear lumen	GO:0005198//structural molecule activity;GO:0043169//cation binding	GO:0000187//activation of MAPK activity;GO:0001818//negative regulation of cytokine production;GO:0002224//toll-like receptor signaling pathway;GO:0006259//DNA metabolic process;GO:0006412//translation;GO:0006917//induction of apoptosis;GO:0007050//cell cycle arrest;GO:0007173//epidermal growth factor receptor signaling pathway;GO:0007249//I-kappaB kinase/NF-kappaB cascade;GO:0016192//vesicle-med…	gi|395508039|ref|XP_003758323.1|/3.73197e-66/1
7296	4527	0.9107	107.795	4381	0.9098	100.278	3505	0.8846	82.8512	1667	0.8984	38.528	1608	0.9077	49.6235	1572	0.9194	50.0989	3039	0.9156	70.5284	3255	0.9215	71.4363	3144	0.9007	68.1971	TXNRD1	thioredoxin reductase 1	K00384	GO:0031981//nuclear lumen;GO:0044444//cytoplasmic part	GO:0000166//nucleotide binding;GO:0015036//disulfide oxidoreductase activity;GO:0016209//antioxidant activity;GO:0050662//coenzyme binding	GO:0006091//generation of precursor metabolites and energy;GO:0006629//lipid metabolic process;GO:0019725//cellular homeostasis;GO:0023052//signaling;GO:0051234//establishment of localization;GO:0055086//nucleobase-containing small molecule metabolic process	gi|403275947|ref|XP_003929681.1|/0/1
284119	1228	0.9797	34.3663	1575	0.9767	42.3701	1778	0.9827	49.3957	1707	0.9896	46.3683	2342	0.9789	84.9445	833	0.9789	31.2009	1700	0.9718	46.3691	2367	0.9745	61.0538	1597	0.9729	40.7132	PTRF	polymerase I and transcript release factor	K00773;K11447;K08857;K11504	GO:0031981//nuclear lumen;GO:0044444//cytoplasmic part;GO:0044459//plasma membrane part	GO:0003715;GO:0019843//rRNA binding	GO:0006352//DNA-dependent transcription, initiation;GO:0006353//DNA-dependent transcription, termination	gi|441677786|ref|XP_003279515.2|/8.35283e-177/1
805	3637	0.9832	283.89	4030	0.9419	302.382	4265	0.9343	330.483	5292	0.9725	400.941	4226	0.9358	427.514	4556	0.9083	475.969	5641	0.9183	429.149	5940	0.9526	427.34	6123	0.9396	435.378	CALM2	calmodulin 2 (phosphorylase kinase, delta)	K02183	GO:0005815//microtubule organizing center;GO:0005819//spindle;GO:0008287//protein serine/threonine phosphatase complex;GO:0016020//membrane;GO:0031674//I band;GO:0031981//nuclear lumen;GO:0042598	GO:0008092//cytoskeletal protein binding;GO:0016247//channel regulator activity;GO:0016772//transferase activity, transferring phosphorus-containing groups;GO:0016791//phosphatase activity;GO:0019900//kinase binding;GO:0046872//metal ion binding;GO:0047485//protein N-terminus binding	GO:0000910//cytokinesis;GO:0001775//cell activation;GO:0003012//muscle system process;GO:0005977//glycogen metabolic process;GO:0006605//protein targeting;GO:0006796//phosphate-containing compound metabolic process;GO:0006807//nitrogen compound metabolic process;GO:0006887//exocytosis;GO:0007169//transmembrane receptor protein tyrosine kinase signaling pathway;GO:0007267//cell-cell signaling;GO:0…	gi|444525736|gb|ELV14138.1|/1.39677e-84/1
7415	4879	0.9826	129.182	5993	0.9736	152.532	5950	0.9762	156.391	4324	0.9723	111.125	3974	0.9725	136.368	3612	0.9728	127.999	5320	0.9731	137.287	6522	0.9767	159.16	5848	0.9686	141.05	VCP	valosin containing protein	K13525	GO:0031981//nuclear lumen;GO:0042598;GO:0043234//protein complex;GO:0044444//cytoplasmic part	GO:0017111//nucleoside-triphosphatase activity;GO:0019902//phosphatase binding;GO:0032559;GO:0043130//ubiquitin binding	GO:0006281//DNA repair;GO:0006886//intracellular protein transport;GO:0006915//apoptotic process;GO:0006984//ER-nucleus signaling pathway;GO:0009207;GO:0031331;GO:0032446//protein modification by small protein conjugation;GO:0043161//proteasomal ubiquitin-dependent protein catabolic process;GO:0048193//Golgi vesicle transport;GO:0051259//protein oligomerization;GO:0070841	gi|148670554|gb|EDL02501.1|/0/1
6206	16067	0.9643	3085.81	12704	0.9605	2345.41	6359	0.9605	1212.4	16560	0.9718	3087.09	8871	0.9511	2208.11	3926	0.953	1009.19	17660	0.9662	3305.75	16084	0.9605	2847.14	7592	0.9568	1328.27	RPS12	ribosomal protein S12	K02951	GO:0015935//small ribosomal subunit	GO:0005198//structural molecule activity	GO:0006412//translation;GO:0019080;GO:0031016//pancreas development	gi|14277700|ref|NP_001007.2|/6.17259e-71/1
7086	4056	0.9351	140.15	4166	0.9077	138.375	2141	0.862	73.4403	3960	0.9236	132.814	2168	0.8509	97.0885	1942	0.721	89.8116	6689	0.953	225.269	6747	0.9459	214.875	4604	0.9334	144.919	TKT	transketolase	K00615	GO:0044444//cytoplasmic part	GO:0016744;GO:0043169//cation binding	GO:0005997//xylulose metabolic process;GO:0006007//glucose catabolic process;GO:0015980//energy derivation by oxidation of organic compounds;GO:0050789//regulation of biological process	gi|4507521|ref|NP_001055.1|/0/1
3945	2399	0.8181	159.271	2877	0.8512	183.608	1568	0.8194	103.342	1746	0.783	112.514	1206	0.7823	103.769	1122	0.8181	99.6985	2214	0.7849	143.262	2589	0.7856	158.424	1791	0.7732	108.318	LDHB	lactate dehydrogenase B	K00016	GO:0000267//cell fraction;GO:0043231//intracellular membrane-bounded organelle;GO:0044444//cytoplasmic part	GO:0000166//nucleotide binding;GO:0004457//lactate dehydrogenase activity;GO:0005515//protein binding	GO:0006007//glucose catabolic process;GO:0032787//monocarboxylic acid metabolic process;GO:0046496//nicotinamide nucleotide metabolic process	gi|109097714|ref|XP_001117178.1|/0/1
928	2990	0.9682	231.267	2873	0.9652	213.611	4052	0.9917	311.126	3359	0.9826	252.178	2814	0.9856	282.086	3635	0.9818	376.302	2622	0.9553	197.661	3262	0.9621	232.545	3466	0.9682	244.212	CD9	CD9 molecule	K06460	GO:0016021//integral to membrane;GO:0030667//secretory granule membrane;GO:0044459//plasma membrane part	GO:0005102//receptor binding	GO:0001775//cell activation;GO:0006887//exocytosis;GO:0006950//response to stress;GO:0007043//cell-cell junction assembly;GO:0007338//single fertilization;GO:0007417//central nervous system development;GO:0007599//hemostasis;GO:0008283//cell proliferation;GO:0021782//glial cell development	gi|4502693|ref|NP_001760.1|/1.77987e-111/1
6228	10222	0.9798	314.116	8299	0.9874	245.146	4658	0.9826	142.094	8894	0.9856	265.281	5212	0.9844	207.574	3283	0.985	135.025	11439	0.9922	342.6	11006	0.9883	311.72	6142	0.9829	171.933	RPS23	ribosomal protein S23	K02973	GO:0015935//small ribosomal subunit	GO:0005198//structural molecule activity;GO:0005488//binding	GO:0006412//translation;GO:0019080;GO:0031016//pancreas development	gi|281350307|gb|EFB25891.1|/8.25164e-83/1
6159	10182	0.9444	1411.6	8239	0.9417	1097.99	5009	0.9525	689.371	8452	0.9417	1137.34	5224	0.9403	938.633	3815	0.9498	707.883	9191	0.9539	1241.9	8908	0.9484	1138.25	5482	0.9484	692.33	RPL29	ribosomal protein L29	K02905	GO:0015934//large ribosomal subunit	GO:0003676//nucleic acid binding	GO:0006412//translation;GO:0019080;GO:0031016//pancreas development	gi|402859954|ref|XP_003894401.1|/2.51028e-61/1
682	2021	0.8358	98.0048	2609	0.794	121.619	3673	0.8453	176.818	2426	0.7954	114.19	2053	0.8353	129.028	2314	0.7973	150.187	2857	0.8638	135.032	3429	0.8249	153.26	3755	0.8291	165.877	BSG	basigin (Ok blood group)	K06535	GO:0005886//plasma membrane;GO:0012505//endomembrane system;GO:0031224//intrinsic to membrane;GO:0048770	GO:0008028//monocarboxylic acid transmembrane transporter activity;GO:0048029//monosaccharide binding	GO:0002376//immune system process;GO:0003006//developmental process involved in reproduction;GO:0007165//signal transduction;GO:0007599//hemostasis;GO:0009725//response to hormone stimulus;GO:0010038//response to metal ion;GO:0015711//organic anion transport;GO:0032787//monocarboxylic acid metabolic process;GO:0042476//odontogenesis	gi|426386350|ref|XP_004059648.1|/0/1
4673	3752	0.8831	74.8023	3811	0.8886	73.0357	2093	0.8203	41.4233	4116	0.8133	79.6492	2530	0.8078	65.3712	1568	0.831	41.8395	4941	0.8583	96.0091	4806	0.8773	88.3113	2984	0.8537	54.1934	NAP1L1	nucleosome assembly protein 1-like 1	K11279	-	GO:0005488//binding	GO:0009987//cellular process	gi|67970718|dbj|BAE01701.1|/8.75607e-121/1
6154	10920	0.8904	1853.41	9316	0.9037	1519.93	5133	0.9086	864.857	10064	0.8937	1657.96	5950	0.8821	1308.82	3842	0.8987	872.761	10813	0.907	1788.72	10154	0.9003	1588.43	6211	0.9037	960.3	RPL26	ribosomal protein L26	K02898	GO:0015934//large ribosomal subunit	GO:0003676//nucleic acid binding;GO:0005198//structural molecule activity	GO:0006412//translation;GO:0019080;GO:0031016//pancreas development;GO:0042254//ribosome biogenesis	gi|449272957|gb|EMC82606.1|/2.57724e-67/1
10749	1460	0.8733	18.7997	1796	0.9214	22.2305	1925	0.8779	24.6067	1959	0.8362	24.4843	1959	0.9161	32.6925	1514	0.7858	26.0924	2473	0.9239	31.0362	3012	0.9385	35.7466	2932	0.9355	34.3921	KIF1C	kinesin family member 1C	K10392	GO:0015630//microtubule cytoskeleton;GO:0043231//intracellular membrane-bounded organelle	GO:0003774//motor activity;GO:0032559	GO:0007017//microtubule-based process;GO:0048193//Golgi vesicle transport	gi|40788334|dbj|BAA31681.2|/0/1
5655	152	0.4662	4.97299	407	0.6026	12.8001	85	0.3855	2.76068	674	0.6161	21.4037	507	0.5735	21.4979	52	0.4012	2.27702	775	0.6234	24.7128	1029	0.6526	31.0292	272	0.5376	8.1066	KLK10	kallikrein-related peptidase 10	K09619	-	GO:0004175//endopeptidase activity	GO:0009987//cellular process;GO:0019538//protein metabolic process	gi|297705637|ref|XP_002829676.1|/7.57546e-164/1
4070	12876	0.9365	632.504	16423	0.9101	775.496	12993	0.9255	633.6	35044	0.9538	1670.9	35457	0.9519	2257.35	25069	0.9481	1648.19	26727	0.9236	1279.61	30192	0.9332	1366.96	26653	0.9889	1192.68	TACSTD2	tumor-associated calcium signal transducer 2	K06737	GO:0016021//integral to membrane;GO:0044444//cytoplasmic part	GO:0004871//signal transducer activity	GO:0007165//signal transduction;GO:0050953//sensory perception of light stimulus	gi|332232008|ref|XP_003265191.1|/1.82783e-174/1
7037	876	0.9586	17.0779	1257	0.9466	23.5565	1771	0.9454	34.2747	898	0.9471	16.9927	909	0.9456	22.9673	1195	0.9496	31.1809	666	0.937	12.6547	1015	0.955	18.2381	2266	0.9599	40.2427	TFRC	transferrin receptor (p90, CD71)	K06503	GO:0012505//endomembrane system;GO:0016021//integral to membrane;GO:0048770	GO:0004888//transmembrane signaling receptor activity;GO:0016787//hydrolase activity;GO:0031072//heat shock protein binding	GO:0002526//acute inflammatory response;GO:0006875//cellular metal ion homeostasis;GO:0010038//response to metal ion;GO:0015031//protein transport;GO:0016192//vesicle-mediated transport;GO:0019538//protein metabolic process;GO:0032502//developmental process;GO:0033189//response to vitamin A;GO:0051704	gi|62088088|dbj|BAD92491.1|/0/1
9045	9426	0.9553	1025.67	8058	0.9478	842.853	5544	0.935	598.862	9012	0.9649	951.822	5747	0.9563	810.468	4095	0.9712	596.38	9845	0.9776	1044.1	9874	0.9712	990.271	7072	0.967	701.001	RPL14	ribosomal protein L14	K02875	GO:0015934//large ribosomal subunit	GO:0003676//nucleic acid binding;GO:0005198//structural molecule activity	GO:0006412//translation;GO:0019080;GO:0031016//pancreas development;GO:0042254//ribosome biogenesis	gi|403278692|ref|XP_003930927.1|/1.66821e-72/1
3875	3586	0.9535	246.734	4038	0.9556	267.073	6739	0.932	460.297	3465	0.9354	231.407	3578	0.9468	319.061	5104	0.93	470.023	3520	0.9529	236.052	5310	0.9347	336.74	6939	0.9347	434.923	KRT18	keratin 18	K07604	GO:0005813//centrosome;GO:0005882//intermediate filament	GO:0005488//binding	GO:0006915//apoptotic process;GO:0032502//developmental process;GO:0043001//Golgi to plasma membrane protein transport;GO:0051704	gi|4557888|ref|NP_000215.1|/0/1
3837	2245	0.9834	53.6444	2851	0.9829	65.4862	2532	0.9663	60.0614	2221	0.9909	51.5123	1995	0.9764	61.7825	1839	0.9871	58.8137	2773	0.9787	64.5808	3355	0.979	73.8893	3331	0.9818	72.5068	KPNB1	karyopherin (importin) beta 1	K14293	GO:0005635//nuclear envelope;GO:0031981//nuclear lumen;GO:0044444//cytoplasmic part	GO:0005048//signal sequence binding;GO:0005515//protein binding;GO:0022892;GO:0046914//transition metal ion binding	GO:0000737//DNA catabolic process, endonucleolytic;GO:0006606//protein import into nucleus;GO:0006915//apoptotic process;GO:0022415;GO:0051704	gi|297272434|ref|XP_001082833.2|/0/1
3105	5357	0.8282	334.568	5511	0.8606	330.855	6513	0.8655	403.801	5673	0.8337	343.898	4280	0.8441	346.434	2690	0.8099	224.856	6050	0.8038	368.268	5641	0.846	324.713	4255	0.816	242.08	HLA-A	major histocompatibility complex, class I, A	K06751	GO:0005769//early endosome;GO:0016021//integral to membrane;GO:0042611	GO:0004888//transmembrane signaling receptor activity;GO:0005488//binding	GO:0019221//cytokine-mediated signaling pathway;GO:0048002//antigen processing and presentation of peptide antigen;GO:0050688//regulation of defense response to virus	gi|444735297|emb|CBZ39194.1|/0/1
1213	3759	0.848	44.7903	4810	0.8486	55.0936	4953	0.8815	58.5873	3739	0.8405	43.2435	2807	0.8274	43.3479	3030	0.8519	48.3218	4486	0.8831	52.0975	5442	0.9115	59.7656	5589	0.9317	60.6655	CLTC	clathrin, heavy chain (Hc)	K04646	GO:0005626//insoluble fraction;GO:0005905//coated pit;GO:0012510//trans-Golgi network transport vesicle membrane;GO:0015630//microtubule cytoskeleton;GO:0030117//membrane coat;GO:0042383//sarcolemma;GO:0048770	GO:0008092//cytoskeletal protein binding	GO:0000087//M phase of mitotic cell cycle;GO:0006898//receptor-mediated endocytosis;GO:0006935//chemotaxis;GO:0006996//organelle organization;GO:0007173//epidermal growth factor receptor signaling pathway;GO:0015031//protein transport;GO:0048193//Golgi vesicle transport	gi|40788952|dbj|BAA04801.2|/0/1
6135	11261	0.9658	1786.64	9830	0.9674	1499.19	5734	0.9829	903.111	9939	0.9767	1530.58	5956	0.9317	1224.7	4325	0.9472	918.406	10912	0.9783	1687.37	10617	0.9783	1552.54	6918	0.9658	999.854	RPL11	ribosomal protein L11	K02868	GO:0015934//large ribosomal subunit;GO:0031981//nuclear lumen	GO:0003723//RNA binding;GO:0005198//structural molecule activity	GO:0006412//translation;GO:0006886//intracellular protein transport;GO:0012502//induction of programmed cell death;GO:0019080;GO:0031016//pancreas development;GO:0033365//protein localization to organelle;GO:0042254//ribosome biogenesis	gi|431891271|gb|ELK02148.1|/4.46019e-103/1
7812	7171	0.9801	169.214	7874	0.958	178.607	6966	0.9557	163.179	8314	0.9575	190.424	5284	0.9566	161.598	5079	0.9527	160.408	8194	0.9667	188.452	8422	0.957	183.17	7702	0.9607	165.561	CSDE1	cold shock domain containing E1, RNA-binding	K01490	GO:0044424//intracellular part	GO:0003676//nucleic acid binding	GO:0006351//transcription, DNA-dependent;GO:0008406//gonad development	gi|40788973|dbj|BAA74908.2|/0/1
3106	9676	0.9518	626.519	9615	0.9556	598.457	8623	0.9626	554.269	11863	0.9297	745.568	8806	0.9221	738.978	3664	0.9214	317.529	9748	0.9499	615.177	9312	0.9227	555.728	6619	0.9271	390.416	HLA-B	major histocompatibility complex, class I, B	K06751	GO:0005626//insoluble fraction;GO:0016021//integral to membrane;GO:0042611	GO:0004888//transmembrane signaling receptor activity;GO:0005488//binding	GO:0002682//regulation of immune system process;GO:0006950//response to stress;GO:0019221//cytokine-mediated signaling pathway;GO:0048002//antigen processing and presentation of peptide antigen;GO:0051704	gi|458664|gb|AAA87398.1|/2.15273e-178/1
960	8739	0.964	155.343	9623	0.9713	164.431	13097	0.9765	231.113	6704	0.9563	115.669	4676	0.9469	107.725	5426	0.9527	129.091	4152	0.957	71.9337	4430	0.9619	72.5794	8119	0.9495	131.47	CD44	CD44 molecule (Indian blood group)	K06256	GO:0016021//integral to membrane;GO:0043231//intracellular membrane-bounded organelle	GO:0004872//receptor activity;GO:0005515//protein binding;GO:0005539//glycosaminoglycan binding	GO:0001934//positive regulation of protein phosphorylation;GO:0006915//apoptotic process;GO:0009968//negative regulation of signal transduction;GO:0019221//cytokine-mediated signaling pathway;GO:0031589//cell-substrate adhesion;GO:0043410//positive regulation of MAPK cascade	gi|48255943|ref|NP_001001392.1|/4.38284e-78/1
7431	240	0.847	11.4003	821	0.8526	37.4881	844	0.8582	39.7989	651	0.8907	30.0151	1098	0.8917	67.5962	521	0.867	33.1232	425	0.9024	19.6761	748	0.8828	32.7482	1291	0.8601	55.8634	VIM	vimentin	K07606	GO:0005856//cytoskeleton;GO:0016020//membrane;GO:0043005//neuron projection;GO:0043234//protein complex;GO:0044444//cytoplasmic part	GO:0005198//structural molecule activity;GO:0019900//kinase binding	GO:0006915//apoptotic process;GO:0006936//muscle contraction;GO:0051704	gi|62414289|ref|NP_003371.2|/0/1
2778	7340	0.4006	198.194	8122	0.4767	210.815	11458	0.4582	307.133	7479	0.3872	196.016	6797	0.375	237.863	9025	0.3877	326.16	6877	0.3737	180.984	8396	0.3758	208.953	11124	0.4131	273.622	GNAS	GNAS complex locus	K04632	GO:0000139//Golgi membrane;GO:0005626//insoluble fraction;GO:0016023//cytoplasmic membrane-bounded vesicle;GO:0030136//clathrin-coated vesicle;GO:0031234//extrinsic to internal side of plasma membrane;GO:0031252//cell leading edge	GO:0009975//cyclase activity;GO:0017111//nucleoside-triphosphatase activity;GO:0030695//GTPase regulator activity;GO:0031628//opioid receptor binding;GO:0032403//protein complex binding;GO:0032561//guanyl ribonucleotide binding;GO:0035254//glutamate receptor binding;GO:0060089	GO:0001503//ossification;GO:0001775//cell activation;GO:0002763//positive regulation of myeloid leukocyte differentiation;GO:0006305;GO:0007189//adenylate cyclase-activating G-protein coupled receptor signaling pathway;GO:0007599//hemostasis;GO:0007606//sensory perception of chemical stimulus;GO:0008544//epidermis development;GO:0009207;GO:0009886//post-embryonic morphogenesis;GO:0009888//tissue …	gi|4504047|ref|NP_000507.1|/0/1
10525	3170	0.9799	70.0769	3540	0.973	75.2253	2588	0.9736	56.7942	2599	0.9775	55.7669	2457	0.9844	70.3939	1894	0.9877	56.0383	3470	0.9844	74.7638	3793	0.981	77.2822	4256	0.9771	85.7064	HYOU1	hypoxia up-regulated 1	K09486	GO:0044432//endoplasmic reticulum part	GO:0032559	GO:0006950//response to stress	gi|5453832|ref|NP_006380.1|/0/1
977	1063	0.9835	69.004	1767	0.974	110.261	3595	0.9797	231.667	1630	0.9708	102.703	2030	0.972	170.786	2863	0.9727	248.743	2010	0.9581	127.169	2891	0.9676	172.97	4203	0.9784	248.54	CD151	CD151 molecule (Raph blood group)	K06537	GO:0005626//insoluble fraction;GO:0016021//integral to membrane;GO:0044444//cytoplasmic part	GO:0005488//binding	GO:0007044//cell-substrate junction assembly	gi|426366805|ref|XP_004050436.1|/6.76653e-124/1
6205	10701	0.9102	1692.53	8956	0.969	1361.67	6015	0.9474	944.436	9911	0.9288	1521.55	6123	0.9288	1255.14	4525	0.9334	957.901	10720	0.935	1652.55	10464	0.9412	1525.43	6858	0.8994	988.113	RPS11	ribosomal protein S11	K02949	GO:0015935//small ribosomal subunit	GO:0003723//RNA binding;GO:0005198//structural molecule activity	GO:0006412//translation;GO:0019080;GO:0031016//pancreas development	gi|4506681|ref|NP_001006.1|/1.30375e-86/1
677	5265	0.8683	138.398	6283	0.8871	158.761	12334	0.8811	321.854	9346	0.8829	238.458	7875	0.8467	268.285	13636	0.9524	479.741	7050	0.8531	180.62	7946	0.8963	192.513	12761	0.9056	305.571	ZFP36L1	ZFP36 ring finger protein-like 1	K15308	GO:0043231//intracellular membrane-bounded organelle;GO:0044444//cytoplasmic part	GO:0001071//nucleic acid binding transcription factor activity;GO:0003723//RNA binding;GO:0046914//transition metal ion binding	GO:0000956//nuclear-transcribed mRNA catabolic process;GO:0006412//translation;GO:0030154//cell differentiation	gi|347659013|ref|NP_001231630.1|/2.34944e-177/1
6217	7704	0.9552	1305.4	6072	0.9469	989.019	4156	0.9403	699.081	6517	0.942	1071.84	4190	0.9469	920.146	2938	0.9502	666.299	7234	0.942	1194.68	7426	0.9701	1159.75	4644	0.9403	716.831	RPS16	ribosomal protein S16	K02960	GO:0015935//small ribosomal subunit	GO:0003676//nucleic acid binding;GO:0005198//structural molecule activity	GO:0006412//translation;GO:0019080;GO:0031016//pancreas development;GO:0042254//ribosome biogenesis	gi|345785728|ref|XP_533674.3|/3.83335e-79/1
6201	9493	0.9691	1301.95	8194	0.9758	1080.26	5471	0.9745	744.869	8469	0.9718	1127.39	5587	0.9718	993.076	3665	0.9732	672.748	9365	0.9772	1251.82	9481	0.9826	1198.46	6447	0.9799	805.459	RPS7	ribosomal protein S7	K02993	GO:0015935//small ribosomal subunit;GO:0030684//preribosome;GO:0031981//nuclear lumen	GO:0003676//nucleic acid binding;GO:0005198//structural molecule activity	GO:0006412//translation;GO:0007049//cell cycle;GO:0019080;GO:0031016//pancreas development;GO:0042254//ribosome biogenesis	gi|148705008|gb|EDL36955.1|/2.90569e-105/1
8826	3479	0.995	49.2406	4103	0.9972	55.8232	4999	0.9956	70.2385	4991	0.9988	68.5663	3669	0.9936	67.3024	3927	0.9945	74.3907	4715	0.9946	65.0423	5439	0.9981	70.9527	5475	0.9965	70.5909	IQGAP1	IQ motif containing GTPase activating protein 1	K05767	GO:0015629//actin cytoskeleton;GO:0016020//membrane;GO:0031981//nuclear lumen	GO:0004857//enzyme inhibitor activity;GO:0005083//small GTPase regulator activity;GO:0008047//enzyme activator activity;GO:0019902//phosphatase binding	GO:0009966//regulation of signal transduction;GO:0015980//energy derivation by oxidation of organic compounds;GO:0030073//insulin secretion	gi|40789059|dbj|BAA06123.2|/0/1
7167	2039	0.8695	130.047	3054	0.9738	187.239	3241	0.937	205.204	3066	0.9195	189.806	2961	0.8839	244.757	2324	0.8989	198.385	3019	0.9095	187.669	3869	0.9226	227.438	3816	0.9026	221.711	TPI1	triosephosphate isomerase 1	K01803	GO:0000267//cell fraction;GO:0043231//intracellular membrane-bounded organelle;GO:0044444//cytoplasmic part	GO:0016861//intramolecular oxidoreductase activity, interconverting aldoses and ketoses	GO:0006007//glucose catabolic process;GO:0006631//fatty acid metabolic process;GO:0007275//multicellular organismal development	gi|66360365|pdb|1WYI|A/2.80046e-117/1
23022	2650	0.7702	46.1268	3026	0.7802	50.6315	2810	0.7917	48.5554	2272	0.7784	38.3858	2299	0.7789	51.8634	2441	0.7802	56.8675	2266	0.7802	38.4427	3059	0.7821	49.0759	3807	0.7831	60.3652	PALLD	palladin, cytoskeletal associated protein	K12567	GO:0005737//cytoplasm;GO:0005924//cell-substrate adherens junction;GO:0015629//actin cytoskeleton;GO:0030016//myofibril;GO:0030054//cell junction;GO:0031252//cell leading edge;GO:0043231//intracellular membrane-bounded organelle	GO:0051393//alpha-actinin binding	GO:0006996//organelle organization	gi|93102361|ref|NP_057165.3|/0/1
84171	327	0.9502	9.13626	654	0.9669	17.5648	133	0.8061	3.68889	1957	0.9967	53.072	966	0.9803	34.9794	32	0.3027	1.19663	1486	0.9866	40.4655	1259	0.9806	32.4211	263	0.9243	6.6938	LOXL4	lysyl oxidase-like 4	K00280	GO:0044421//extracellular region part;GO:0044464//cell part	GO:0004888//transmembrane signaling receptor activity;GO:0016641//oxidoreductase activity, acting on the CH-NH2 group of donors, oxygen as acceptor;GO:0046914//transition metal ion binding	GO:0008152//metabolic process	gi|67782349|ref|NP_115587.6|/0/1
5653	62	0.8618	4.14857	146	0.9456	9.39083	53	0.8101	3.52051	199	0.9325	12.9245	98	0.9293	8.49859	5	0.1604	0.447781	284	0.9673	18.5213	335	0.9718	20.6601	139	0.9339	8.47262	KLK6	kallikrein-related peptidase 6	K08667	GO:0031981//nuclear lumen;GO:0042598	GO:0004175//endopeptidase activity;GO:0005488//binding	GO:0006950//response to stress;GO:0008277//regulation of G-protein coupled receptor protein signaling pathway;GO:0008366//axon ensheathment;GO:0009100//glycoprotein metabolic process;GO:0009888//tissue development;GO:0016485//protein processing;GO:0032963//collagen metabolic process;GO:0050793//regulation of developmental process	gi|4506155|ref|NP_002765.1|/7.38748e-136/1
64065	2629	0.6745	62.1947	3563	0.8088	81.0257	5571	0.8532	130.834	4692	0.765	107.739	4166	0.7819	127.731	4967	0.8085	157.27	4861	0.8162	112.082	5771	0.8808	125.833	6211	0.8169	133.851	PERP	PERP, TP53 apoptosis effector	K10136	GO:0005911//cell-cell junction;GO:0016021//integral to membrane;GO:0031981//nuclear lumen	-	GO:0012502//induction of programmed cell death	gi|31377722|ref|NP_071404.2|/4.15571e-98/1
4241	1179	0.9861	30.3973	1411	0.9839	34.9698	703	0.9629	17.9929	2199	0.9899	55.0302	1753	0.9912	58.5758	142	0.7557	4.90003	1511	0.9894	37.9692	1633	0.9831	38.8051	609	0.9876	14.3033	MFI2	antigen p97 (melanoma associated) identified by monoclonal antibodies 133.2 and 96.5	K06569	GO:0016021//integral to membrane	GO:0005506//iron ion binding	GO:0000041//transition metal ion transport;GO:0006875//cellular metal ion homeostasis	gi|16163666|ref|NP_201573.1|/1.807e-162/1
2547	2835	0.9833	134.354	3350	0.9814	152.611	3782	0.9828	177.927	3150	0.9884	144.898	2630	0.9814	161.535	2723	0.9759	172.716	3802	0.9833	175.612	4660	0.9773	203.547	4811	0.9861	207.696	XRCC6	X-ray repair complementing defective repair in Chinese hamster cells 6	K10884	GO:0000782//telomere cap complex;GO:0005626//insoluble fraction;GO:0031981//nuclear lumen;GO:0043234//protein complex	GO:0003678//DNA helicase activity;GO:0003690//double-stranded DNA binding;GO:0005515//protein binding;GO:0016835//carbon-oxygen lyase activity;GO:0030528//transcription regulator activity;GO:0032559;GO:0043565//sequence-specific DNA binding	GO:0000726;GO:0006310//DNA recombination;GO:0010551;GO:0019058//viral infectious cycle	gi|4503841|ref|NP_001460.1|/0/1
7153	25	0.1808	0.444009	94	0.5554	1.60481	12	0.1022	0.211571	32	0.2343	0.55164	50	0.3475	1.15089	12	0.0913	0.285247	37	0.2637	0.64047	64	0.4507	1.04764	23	0.1538	0.372113	TOP2A	topoisomerase (DNA) II alpha 170kDa	K03164	GO:0000794//condensed nuclear chromosome;GO:0005813//centrosome;GO:0043234//protein complex	GO:0001071//nucleic acid binding transcription factor activity;GO:0003916//DNA topoisomerase activity;GO:0019901//protein kinase binding;GO:0032182//small conjugating protein binding;GO:0032559;GO:0042623//ATPase activity, coupled;GO:0042802//identical protein binding;GO:0046983//protein dimerization activity	GO:0006260//DNA replication;GO:0006351//transcription, DNA-dependent;GO:0006915//apoptotic process;GO:0007059//chromosome segregation;GO:0007131//reciprocal meiotic recombination;GO:0030261//chromosome condensation;GO:0033554//cellular response to stress;GO:0045070//positive regulation of viral genome replication;GO:0048017//inositol lipid-mediated signaling;GO:0071780	gi|292830|gb|AAA61209.1|/0/1
6157	7470	0.7112	155.575	6612	0.7664	132.372	4245	0.6971	87.7646	8011	0.6223	161.942	5178	0.7051	139.764	3405	0.5728	94.9127	9149	0.853	185.711	8937	0.8722	171.55	5216	0.8681	98.9582	RPL27A	ribosomal protein L27a	K02900	GO:0015934//large ribosomal subunit	GO:0003676//nucleic acid binding;GO:0005198//structural molecule activity	GO:0006412//translation;GO:0019080;GO:0031016//pancreas development	gi|4506625|ref|NP_000981.1|/2.30645e-68/1
3854	6185	0.7336	271.109	8618	0.734	363.124	3648	0.7314	158.738	4607	0.7121	196.009	5629	0.7323	319.778	600	0.6988	35.2001	6762	0.704	288.885	8411	0.7044	339.807	3210	0.7036	128.175	KRT6B	keratin 6B	K07605	GO:0005882//intermediate filament	GO:0005198//structural molecule activity;GO:0005488//binding	GO:0006996//organelle organization;GO:0008283//cell proliferation;GO:0009888//tissue development;GO:0048869//cellular developmental process	gi|119703753|ref|NP_005546.2|/0/1
103910	2371	0.8329	232.716	2927	0.8761	276.161	5854	0.9366	570.389	3074	0.8895	292.855	3557	0.9366	452.474	4646	0.9232	610.328	3304	0.8367	316.068	4143	0.8799	374.792	6184	0.9625	552.918	MYL12B	myosin, light chain 12B, regulatory	K12757	GO:0015629//actin cytoskeleton;GO:0032991//macromolecular complex;GO:0044444//cytoplasmic part	GO:0017111//nucleoside-triphosphatase activity;GO:0046872//metal ion binding	GO:0003012//muscle system process;GO:0006935//chemotaxis	gi|403269893|ref|XP_003926940.1|/6.88621e-101/1
967	2515	0.9548	207.569	3075	0.9782	243.958	6713	0.9257	550.003	3548	0.9564	284.225	3845	0.9782	411.278	3168	0.9677	349.944	3463	0.9257	278.563	4309	0.975	327.78	5932	0.9806	445.987	CD63	CD63 molecule	K06497	GO:0005764//lysosome;GO:0005770//late endosome;GO:0016021//integral to membrane;GO:0030667//secretory granule membrane;GO:0032991//macromolecular complex	GO:0005515//protein binding	GO:0001775//cell activation;GO:0006887//exocytosis;GO:0007599//hemostasis;GO:0010631//epithelial cell migration;GO:0030100//regulation of endocytosis;GO:0030154//cell differentiation;GO:0030155//regulation of cell adhesion	gi|4502679|ref|NP_001771.1|/3.87383e-113/1
7416	1273	0.9378	62.7141	1574	0.8915	74.5395	1885	0.9325	92.1875	1653	0.8987	79.0431	1388	0.9026	88.6218	1170	0.8722	77.1457	1985	0.8809	95.3111	2401	0.8852	109.021	2274	0.877	102.052	VDAC1	voltage-dependent anion channel 1	K05862	GO:0005759//mitochondrial matrix;GO:0016021//integral to membrane;GO:0019866//organelle inner membrane;GO:0031966//mitochondrial membrane	GO:0005244//voltage-gated ion channel activity;GO:0005488//binding;GO:0022829//wide pore channel activity	GO:0002209//behavioral defense response;GO:0007268//synaptic transmission;GO:0007611//learning or memory;GO:0012501//programmed cell death;GO:0043269//regulation of ion transport;GO:0051704	gi|440910465|gb|ELR60261.1|/6.72714e-162/1
23193	3235	0.9635	84.2991	3455	0.9763	86.5449	3143	0.9934	81.3049	3138	0.9684	79.3699	2297	0.9653	77.5754	2522	0.9763	87.9595	3830	0.9875	97.2733	3828	0.9709	91.9394	3980	0.9623	94.4774	GANAB	glucosidase, alpha; neutral AB	K05546	GO:0044432//endoplasmic reticulum part;GO:0048770	GO:0004558//alpha-glucosidase activity;GO:0005488//binding	GO:0006487//protein N-linked glycosylation	gi|88900491|ref|NP_938149.2|/0/1
10527	2760	0.9633	45.4185	3301	0.9694	52.2173	2680	0.9834	43.7807	3045	0.977	48.6369	2036	0.9628	43.4226	1929	0.9667	42.4859	3815	0.9844	61.1877	4128	0.9816	62.6101	3712	0.9915	55.6453	IPO7	importin 7	-	GO:0000267//cell fraction;GO:0005635//nuclear envelope	GO:0017016//Ras GTPase binding;GO:0022892;GO:0030695//GTPase regulator activity	GO:0006605//protein targeting;GO:0023052//signaling;GO:0051704	gi|5453998|ref|NP_006382.1|/0/1
2621	195	0.7111	7.89702	344	0.7233	13.3916	446	0.7872	17.9303	700	0.8625	27.5157	986	0.8759	51.7511	451	0.7325	24.4452	781	0.8014	30.8266	930	0.8577	34.713	1070	0.868	39.4737	GAS6	growth arrest-specific 6	K05464	GO:0031091//platelet alpha granule;GO:0044421//extracellular region part;GO:0044431//Golgi apparatus part;GO:0044432//endoplasmic reticulum part	GO:0005102//receptor binding;GO:0046872//metal ion binding	GO:0001775//cell activation;GO:0002376//immune system process;GO:0006887//exocytosis;GO:0006909//phagocytosis;GO:0006915//apoptotic process;GO:0007155//cell adhesion;GO:0007166//cell surface receptor signaling pathway;GO:0007599//hemostasis;GO:0008284//positive regulation of cell proliferation;GO:0009887//organ morphogenesis;GO:0009888//tissue development;GO:0010469//regulation of receptor activi…	gi|48427995|sp|Q14393.2|GAS6_HUMAN/0/1
999	3399	0.9977	72.1275	4375	0.9979	89.2426	7170	0.9979	151.04	3574	0.9979	73.6136	3623	0.9977	99.6396	5345	0.9979	151.805	4439	0.9977	91.808	5487	0.9981	107.316	7962	0.9971	153.91	CDH1	cadherin 1, type 1, E-cadherin (epithelial)	K05689	GO:0005856//cytoskeleton;GO:0005911//cell-cell junction;GO:0005924//cell-substrate adherens junction;GO:0016234//inclusion body;GO:0019897//extrinsic to plasma membrane;GO:0031224//intrinsic to membrane;GO:0044444//cytoplasmic part	GO:0019902//phosphatase binding;GO:0030528//transcription regulator activity;GO:0046872//metal ion binding	GO:0001825//blastocyst formation;GO:0002682//regulation of immune system process;GO:0007162//negative regulation of cell adhesion;GO:0010226//response to lithium ion;GO:0016337//cell-cell adhesion;GO:0021536//diencephalon development;GO:0030030//cell projection organization;GO:0042307//positive regulation of protein import into nucleus;GO:0042981//regulation of apoptotic process;GO:0043170;GO:004…	gi|4757960|ref|NP_004351.1|/0/1
10135	13704	0.9802	304.857	13011	0.9776	278.23	11797	0.9891	260.522	14530	0.9856	313.739	7324	0.9745	211.16	11773	0.9863	350.53	12662	0.9861	274.535	11906	0.9835	244.116	13150	0.9798	266.484	NAMPT	nicotinamide phosphoribosyltransferase	K03462	GO:0043231//intracellular membrane-bounded organelle;GO:0044444//cytoplasmic part	GO:0005102//receptor binding;GO:0016763//transferase activity, transferring pentosyl groups;GO:0042802//identical protein binding	GO:0007154//cell communication;GO:0007169//transmembrane receptor protein tyrosine kinase signaling pathway;GO:0008284//positive regulation of cell proliferation;GO:0009820//alkaloid metabolic process;GO:0009888//tissue development;GO:0010557//positive regulation of macromolecule biosynthetic process;GO:0019359//nicotinamide nucleotide biosynthetic process	gi|402864506|ref|XP_003896502.1|/0/1
3183	6037	0.976	189.678	6063	0.9769	183.116	5560	0.9754	173.418	6409	0.9828	195.452	4379	0.9705	178.314	4487	0.9779	188.686	7253	0.9834	222.105	7492	0.9825	216.957	6606	0.98	189.073	HNRNPC	heterogeneous nuclear ribonucleoprotein C (C1/C2)	K12884	GO:0005681//spliceosomal complex;GO:0031981//nuclear lumen	GO:0003676//nucleic acid binding;GO:0005515//protein binding	GO:0000377	gi|62088634|dbj|BAD92764.1|/2.17368e-104/1
7170	1253	0.3214	17.9912	1627	0.2888	22.4565	2675	0.266	38.1292	1302	0.217	18.1458	1421	0.235	26.4435	1726	0.2628	33.1695	2061	0.1988	28.8425	2920	0.2195	38.6432	3326	0.2937	43.5039	TPM3	tropomyosin 3	K09290;K10373	GO:0005865//striated muscle thin filament;GO:0005884//actin filament;GO:0030427//site of polarized growth;GO:0032155;GO:0032432//actin filament bundle;GO:0042995//cell projection;GO:0043234//protein complex	GO:0005515//protein binding;GO:0008092//cytoskeletal protein binding	GO:0006936//muscle contraction;GO:0007417//central nervous system development;GO:0009987//cellular process	gi|410050340|ref|XP_003952895.1|/3.01228e-98/1
4736	8771	0.9875	1246.42	7686	0.9986	1049.93	4605	0.9903	649.636	8457	0.9958	1166.51	5004	0.9861	921.613	3554	0.9958	675.963	9812	0.9944	1359	9410	0.9833	1232.5	5659	0.9805	732.576	RPL10A	ribosomal protein L10a	K02865	GO:0015934//large ribosomal subunit;GO:0043231//intracellular membrane-bounded organelle	GO:0003676//nucleic acid binding;GO:0005198//structural molecule activity	GO:0006412//translation;GO:0019080;GO:0031016//pancreas development	gi|531171|gb|AAA86463.1|/3.74791e-107/1
301	4822	0.9964	352.172	8923	0.9971	626.446	4352	0.9964	315.53	9909	0.9964	702.445	9252	0.9964	875.746	1764	0.9907	172.431	11587	0.9986	824.793	14377	0.9964	967.781	7155	0.9964	476.029	ANXA1	annexin A1	-	GO:0005856//cytoskeleton;GO:0042995//cell projection;GO:0043231//intracellular membrane-bounded organelle;GO:0044459//plasma membrane part	GO:0004859//phospholipase inhibitor activity;GO:0005515//protein binding;GO:0005543//phospholipid binding;GO:0046872//metal ion binding	GO:0006464//cellular protein modification process;GO:0006906//vesicle fusion;GO:0006952//defense response;GO:0007165//signal transduction;GO:0008283//cell proliferation;GO:0009913//epidermal cell differentiation;GO:0015909//long-chain fatty acid transport;GO:0030217//T cell differentiation;GO:0043066//negative regulation of apoptotic process	gi|119582950|gb|EAW62546.1|/0/1
6136	11999	0.9525	1818.99	9982	0.9496	1454.61	5546	0.9436	834.621	10277	0.9496	1512.19	5822	0.9599	1143.86	4195	0.9496	851.151	10352	0.9466	1529.52	9330	0.9674	1303.61	5280	0.9451	729.148	RPL12	ribosomal protein L12	K02870	-	-	-	gi|332817231|ref|XP_003309920.1|/4.59062e-101/1
23521	10121	0.6998	864.645	8171	0.7241	671.018	5150	0.699	436.762	7918	0.6973	656.575	4543	0.6965	503.004	3104	0.7216	354.916	9059	0.6957	754.294	8321	0.7015	655.196	4688	0.714	364.836	RPL13A	ribosomal protein L13a	K02872	GO:0030529//ribonucleoprotein complex;GO:0044444//cytoplasmic part	GO:0005198//structural molecule activity	GO:0006412//translation;GO:0019080;GO:0031016//pancreas development	gi|410050483|ref|XP_003952917.1|/4.00154e-85/1
498	2838	0.8458	128.137	3268	0.8798	141.836	3154	0.8798	141.366	3178	0.867	139.274	2253	0.8241	131.837	2572	0.8255	155.425	3284	0.8462	144.514	3693	0.8825	153.681	3632	0.8449	149.384	ATP5A1	ATP synthase, H+ transporting, mitochondrial F1 complex, alpha subunit 1, cardiac muscle	K02132	GO:0005753//mitochondrial proton-transporting ATP synthase complex;GO:0033178//proton-transporting two-sector ATPase complex, catalytic domain	GO:0015078//hydrogen ion transmembrane transporter activity;GO:0019829//cation-transporting ATPase activity;GO:0032559;GO:0042287//MHC protein binding;GO:0043498//cell surface binding	GO:0001935//endothelial cell proliferation;GO:0006754//ATP biosynthetic process;GO:0006839//mitochondrial transport;GO:0007275//multicellular organismal development;GO:0009180;GO:0009207;GO:0015986//ATP synthesis coupled proton transport;GO:0015988//energy coupled proton transmembrane transport, against electrochemical gradient;GO:0022900//electron transport chain	gi|4757810|ref|NP_004037.1|/0/1
975	1568	0.9766	107.021	1878	0.9238	123.215	2112	0.9499	143.101	2411	0.978	159.726	2019	0.9272	178.597	1597	0.9132	145.887	1717	0.9132	114.219	1983	0.9532	124.746	2062	0.9432	128.206	CD81	CD81 molecule	K06508	GO:0016021//integral to membrane;GO:0044459//plasma membrane part	GO:0005488//binding	GO:0000165//MAPK cascade;GO:0001934//positive regulation of protein phosphorylation;GO:0006950//response to stress;GO:0016049//cell growth;GO:0022415;GO:0030260//entry into host cell;GO:0030888//regulation of B cell proliferation;GO:0033036;GO:0043126;GO:0046474//glycerophospholipid biosynthetic process	gi|4757944|ref|NP_004347.1|/4.1103e-107/1
6168	11008	0.9124	2591.58	8794	0.8986	1990.16	5577	0.9101	1303.41	9582	0.8871	2189.61	6479	0.8779	1976.87	3816	0.9286	1202.41	10497	0.8733	2408.61	10335	0.9539	2242.58	6550	0.8963	1404.73	RPL37A	ribosomal protein L37a	K02921	GO:0030529//ribonucleoprotein complex;GO:0044444//cytoplasmic part	GO:0005198//structural molecule activity;GO:0043169//cation binding	GO:0006412//translation;GO:0019080;GO:0031016//pancreas development	gi|296200978|ref|XP_002747844.1|/5.08301e-61/1
1495	4516	0.9857	122.134	5903	0.9921	153.462	7527	0.996	202.083	5876	0.9899	154.248	4652	0.9944	163.056	5298	0.9891	191.772	7118	0.9929	187.624	8374	0.9923	208.736	8588	0.9947	211.579	CTNNA1	catenin (cadherin-associated protein), alpha 1, 102kDa	K05691	GO:0005856//cytoskeleton;GO:0005913//cell-cell adherens junction;GO:0019897//extrinsic to plasma membrane;GO:0030141//secretory granule;GO:0031252//cell leading edge	GO:0003779//actin binding;GO:0050839//cell adhesion molecule binding	GO:0006915//apoptotic process;GO:0007043//cell-cell junction assembly;GO:0007405//neuroblast proliferation;GO:0007409//axonogenesis;GO:0008406//gonad development;GO:0008589//regulation of smoothened signaling pathway;GO:0022602//ovulation cycle process;GO:0042476//odontogenesis;GO:0045597//positive regulation of cell differentiation;GO:0048545//response to steroid hormone stimulus;GO:0051259//pro…	gi|55770844|ref|NP_001894.2|/0/1
857	44	0.4191	1.39966	180	0.712	5.50411	149	0.7565	4.70522	247	0.8269	7.62643	302	0.8197	12.4506	73	0.5507	3.10801	285	0.8182	8.83611	387	0.8524	11.3465	488	0.7951	14.1412	CAV1	caveolin 1, caveolae protein, 22kDa	K06278	GO:0005624//membrane fraction;GO:0005924//cell-substrate adherens junction;GO:0012505//endomembrane system;GO:0016021//integral to membrane;GO:0031982//vesicle;GO:0032991//macromolecular complex;GO:0043231//intracellular membrane-bounded organelle;GO:0044444//cytoplasmic part	GO:0000149//SNARE binding;GO:0008047//enzyme activator activity;GO:0019899//enzyme binding;GO:0032934//sterol binding	GO:0000122//negative regulation of transcription from RNA polymerase II promoter;GO:0000165//MAPK cascade;GO:0001765//membrane raft assembly;GO:0001933//negative regulation of protein phosphorylation;GO:0001934//positive regulation of protein phosphorylation;GO:0001935//endothelial cell proliferation;GO:0001959//regulation of cytokine-mediated signaling pathway;GO:0006631//fatty acid metabolic pr…	gi|62089438|dbj|BAD93163.1|/4.69909e-102/1
6203	11647	0.9522	1580.39	8716	0.9575	1136.87	5192	0.9456	699.373	10273	0.9548	1353.01	5987	0.9495	1052.87	3621	0.9283	657.61	11144	0.9522	1473.8	10680	0.9602	1335.68	5683	0.9509	702.465	RPS9	ribosomal protein S9	K02997	GO:0015935//small ribosomal subunit;GO:0031981//nuclear lumen	GO:0003723//RNA binding;GO:0003824//catalytic activity;GO:0005198//structural molecule activity	GO:0006412//translation;GO:0008283//cell proliferation;GO:0019080;GO:0031016//pancreas development	gi|431917236|gb|ELK16780.1|/1.62497e-95/1
760	682	0.9376	41.8268	803	0.9028	47.3403	742	0.8601	45.175	673	0.9478	40.0627	754	0.9394	59.9317	979	0.9568	80.3604	678	0.9178	40.5272	863	0.9202	48.7823	547	0.892	30.5601	CA2	carbonic anhydrase II	K01672	GO:0043005//neuron projection;GO:0043231//intracellular membrane-bounded organelle;GO:0044421//extracellular region part;GO:0044444//cytoplasmic part;GO:0044459//plasma membrane part	GO:0016836//hydro-lyase activity;GO:0046914//transition metal ion binding;GO:0048037//cofactor binding	GO:0002763//positive regulation of myeloid leukocyte differentiation;GO:0009628//response to abiotic stimulus;GO:0010038//response to metal ion;GO:0015669//gas transport;GO:0032846;GO:0042476//odontogenesis;GO:0044237//cellular metabolic process;GO:0048545//response to steroid hormone stimulus;GO:0048729//tissue morphogenesis	gi|312207882|pdb|3M1K|A/3.94968e-154/1
6161	10933	0.9021	625.116	9229	0.8954	507.248	5530	0.892	313.885	10336	0.9317	573.625	6643	0.9088	492.266	4127	0.7767	315.824	10664	0.8976	594.275	10718	0.9194	564.827	7325	0.9127	381.527	RPL32	ribosomal protein L32	K02912	GO:0015934//large ribosomal subunit	GO:0005198//structural molecule activity;GO:0005488//binding	GO:0006412//translation;GO:0019080;GO:0031016//pancreas development	gi|444726195|gb|ELW66735.1|/8.16397e-67/1
7531	3891	0.9823	213.744	4374	0.9726	230.97	5396	0.9731	294.258	4838	0.9737	257.96	3965	0.9737	282.287	4046	0.9817	297.473	4991	0.9715	267.218	6073	0.9699	307.48	6649	0.9699	332.725	YWHAE	tyrosine 3-monooxygenase/tryptophan 5-monooxygenase activation protein, epsilon polypeptide	K06630	GO:0005875//microtubule associated complex;GO:0030424//axon;GO:0048770	GO:0016491//oxidoreductase activity;GO:0016597//amino acid binding;GO:0019899//enzyme binding;GO:0030291//protein serine/threonine kinase inhibitor activity	GO:0006470//protein dephosphorylation;GO:0006886//intracellular protein transport;GO:0006917//induction of apoptosis;GO:0007169//transmembrane receptor protein tyrosine kinase signaling pathway;GO:0016477//cell migration;GO:0021543//pallium development;GO:0022402//cell cycle process;GO:0051704	gi|5803225|ref|NP_006752.1|/4.91662e-137/1
5230	2093	0.9701	87.6805	3218	0.9619	129.588	3982	0.9692	165.599	2251	0.9422	91.53	2399	0.9668	130.25	2207	0.966	123.744	2740	0.9254	111.874	3729	0.9602	143.982	3452	0.9582	131.735	PGK1	phosphoglycerate kinase 1	K00927	GO:0000267//cell fraction;GO:0044444//cytoplasmic part	GO:0016301//kinase activity;GO:0032559	GO:0006007//glucose catabolic process;GO:0006796//phosphate-containing compound metabolic process	gi|193506632|pdb|2ZGV|A/0/1
771	1344	0.9872	34.3997	1518	0.9827	37.3484	3916	0.9947	99.4996	1268	0.9807	31.5013	1181	0.9837	39.1759	3740	0.9945	128.12	695	0.9835	17.3375	1113	0.9872	26.2562	4930	0.995	114.947	CA12	carbonic anhydrase XII	K01672	GO:0031224//intrinsic to membrane	GO:0016836//hydro-lyase activity;GO:0046914//transition metal ion binding	GO:0044237//cellular metabolic process	gi|119598054|gb|EAW77648.1|/0/1
3146	3404	0.9857	101.46	3408	0.9907	97.6448	3528	0.9857	104.39	4343	0.9848	125.646	2791	0.9877	107.815	2496	0.9522	99.5723	4107	0.9877	119.31	4235	0.9851	116.343	3939	0.9901	106.952	HMGB1	high mobility group box 1	K10802	GO:0000267//cell fraction;GO:0005694//chromosome;GO:0031981//nuclear lumen;GO:0042995//cell projection;GO:0043234//protein complex;GO:0044421//extracellular region part	GO:0000400//four-way junction DNA binding;GO:0001071//nucleic acid binding transcription factor activity;GO:0005102//receptor binding;GO:0005539//glycosaminoglycan binding;GO:0008134//transcription factor binding;GO:0008289//lipid binding;GO:0019843//rRNA binding;GO:0019887//protein kinase regulator activity	GO:0000122//negative regulation of transcription from RNA polymerase II promoter;GO:0000737//DNA catabolic process, endonucleolytic;GO:0001932//regulation of protein phosphorylation;GO:0002274;GO:0002562;GO:0005981//regulation of glycogen catabolic process;GO:0006260//DNA replication;GO:0006266//DNA ligation;GO:0006284//base-excision repair;GO:0006954//inflammatory response;GO:0007346//regulation…	gi|148673911|gb|EDL05858.1|/1.31185e-99/1
6418	3298	0.985	114.773	4057	0.986	135.719	3567	0.9857	123.23	3831	0.9956	129.406	2752	0.9888	124.123	2630	0.9867	122.499	4823	0.9915	163.588	5455	0.9881	174.971	5252	0.9949	166.499	SET	SET nuclear oncogene	K11290	GO:0031981//nuclear lumen;GO:0032991//macromolecular complex;GO:0044444//cytoplasmic part	GO:0005515//protein binding;GO:0019212//phosphatase inhibitor activity;GO:0019888//protein phosphatase regulator activity;GO:0030528//transcription regulator activity	GO:0006259//DNA metabolic process;GO:0016070//RNA metabolic process;GO:0016573//histone acetylation;GO:0034728//nucleosome organization;GO:0043066//negative regulation of apoptotic process;GO:0051169//nuclear transport	gi|466007002|ref|XP_004269421.1|/2.78192e-127/1
7317	2499	0.99	70.6128	3175	0.9895	86.2394	4341	0.9873	121.767	3219	0.9878	88.2861	3067	0.9939	112.317	4000	0.9928	151.275	3910	0.984	107.681	4882	0.9876	127.144	6006	0.9914	154.596	UBA1	ubiquitin-like modifier activating enzyme 1	K03178	-	GO:0003824//catalytic activity;GO:0032559	GO:0009987//cellular process;GO:0043412//macromolecule modification	gi|23510338|ref|NP_003325.2|/0/1
308	2057	0.9797	129.418	2550	0.9766	154.221	6176	0.9865	385.736	3028	0.9809	184.914	3960	0.9883	322.901	3269	0.9828	275.273	2508	0.9791	153.792	3384	0.9815	196.232	5849	0.9852	335.226	ANXA5	annexin A5	-	GO:0044291//cell-cell contact zone;GO:0044424//intracellular part	GO:0005102//receptor binding;GO:0005543//phospholipid binding;GO:0043498//cell surface binding;GO:0046872//metal ion binding;GO:0055102//lipase inhibitor activity	GO:0007599//hemostasis;GO:0023052//signaling;GO:0042221//response to chemical stimulus;GO:0043066//negative regulation of apoptotic process;GO:0050817;GO:0051259//protein oligomerization	gi|4502107|ref|NP_001145.1|/6.0518e-176/1
2195	2105	0.9749	14.5589	3098	0.9915	20.597	5605	0.9911	38.4836	2280	0.9832	15.3062	1295	0.9375	11.6081	1920	0.9694	17.7733	2977	0.9942	20.0679	3093	0.9916	19.7169	4266	0.9921	26.8778	FAT1	FAT tumor suppressor homolog 1 (Drosophila)	K06813	GO:0016021//integral to membrane;GO:0030054//cell junction	GO:0046872//metal ion binding	GO:0007154//cell communication;GO:0016337//cell-cell adhesion;GO:0032502//developmental process	gi|66346693|ref|NP_005236.2|/0/1
6224	7918	0.7927	798.641	6664	0.843	646.124	4080	0.695	408.526	7212	0.8292	706.067	4636	0.7502	606.03	2916	0.7433	393.652	7357	0.8786	723.241	6985	0.7443	649.357	4278	0.8865	393.073	RPS20	ribosomal protein S20	K02969	GO:0015935//small ribosomal subunit	GO:0003676//nucleic acid binding;GO:0005198//structural molecule activity	GO:0006412//translation;GO:0019080;GO:0031016//pancreas development	gi|296219568|ref|XP_002755951.1|/2.53402e-61/1
26135	2593	0.8947	39.1692	3322	0.9428	48.2377	2898	0.8981	43.4574	2751	0.9345	40.3355	2165	0.9179	42.3852	2238	0.8835	45.2471	3442	0.952	50.6756	4121	0.961	57.3754	4205	0.9459	57.8634	SERBP1	SERPINE1 mRNA binding protein 1	K13199	GO:0044464//cell part	GO:0003729//mRNA binding	-	gi|119626900|gb|EAX06495.1|/2.04126e-139/1
4000	3560	0.9765	112.301	3929	0.9799	119.141	4209	0.9867	131.807	4611	0.9867	141.184	3574	0.996	146.118	3427	0.9744	144.69	4583	0.9818	140.906	5762	0.9802	167.529	5547	0.987	159.4	LMNA	lamin A/C	K12641	GO:0005882//intermediate filament;GO:0012505//endomembrane system;GO:0034399//nuclear periphery;GO:0044444//cytoplasmic part	GO:0005488//binding	GO:0006915//apoptotic process;GO:0006997//nucleus organization;GO:0007569//cell aging;GO:0048513//organ development;GO:0061061//muscle structure development;GO:0071842	gi|403293747|ref|XP_003937873.1|/0/1
55754	2731	0.965	61.4086	3085	0.9703	66.6818	3508	0.9663	78.3052	3329	0.982	72.6567	2605	0.9595	75.9153	2897	0.9659	87.1856	3383	0.9661	74.1405	3451	0.9617	71.5209	3881	0.9749	79.4963	TMEM30A	transmembrane protein 30A	-	GO:0031224//intrinsic to membrane	-	-	gi|114608156|ref|XP_001143732.1|/0/1
29927	5363	0.9907	149.881	5484	0.9817	147.327	3985	0.9921	110.558	4407	0.9852	119.546	3520	0.9847	127.496	2500	0.9798	93.5122	5133	0.9902	139.816	5354	0.9945	137.911	4450	0.9888	113.291	SEC61A1	Sec61 alpha 1 subunit (S. cerevisiae)	K10956	GO:0005792//microsome;GO:0031227//intrinsic to endoplasmic reticulum membrane	GO:0008320//protein transmembrane transporter activity;GO:0043021//ribonucleoprotein complex binding	GO:0006605//protein targeting;GO:0034097//response to cytokine stimulus	gi|334342414|ref|XP_001378065.2|/0/1
1975	7949	0.9607	200.988	7939	0.9634	192.96	5037	0.9673	126.431	7454	0.9631	182.937	4310	0.9515	141.237	4067	0.9824	137.632	8571	0.9636	211.22	8377	0.952	195.221	6284	0.9866	144.74	EIF4B	eukaryotic translation initiation factor 4B	K03258	GO:0043234//protein complex;GO:0044444//cytoplasmic part	-	GO:0000288//nuclear-transcribed mRNA catabolic process, deadenylation-dependent decay;GO:0006413//translational initiation;GO:0007169//transmembrane receptor protein tyrosine kinase signaling pathway	gi|71051626|gb|AAH98437.1|/0/1
10487	1859	0.94	67.8856	2385	0.9446	83.7203	3809	0.9582	138.081	2280	0.9446	80.8141	2391	0.9546	113.16	2518	0.9578	123.067	2786	0.9403	99.1574	3721	0.961	125.239	4513	0.9678	150.127	CAP1	CAP, adenylate cyclase-associated protein 1 (yeast)	-	GO:0015629//actin cytoskeleton;GO:0016020//membrane	GO:0008092//cytoskeletal protein binding	GO:0001775//cell activation;GO:0006887//exocytosis;GO:0006897//endocytosis;GO:0006935//chemotaxis;GO:0007010//cytoskeleton organization;GO:0007599//hemostasis;GO:0016477//cell migration;GO:0023052//signaling;GO:0032989;GO:0045762//positive regulation of adenylate cyclase activity	gi|397488876|ref|XP_003815468.1|/0/1
10594	3700	0.9933	51.7095	4103	0.9941	55.1207	3635	0.9926	50.4309	3911	0.9895	53.0531	2536	0.9949	45.9338	2844	0.9926	53.197	4355	0.9897	59.3202	4846	0.9899	62.4214	5233	0.9959	66.6217	PRPF8	PRP8 pre-mRNA processing factor 8 homolog (S. cerevisiae)	K12856	GO:0005681//spliceosomal complex;GO:0016604//nuclear body;GO:0030532//small nuclear ribonucleoprotein complex	GO:0003676//nucleic acid binding	GO:0000377;GO:0050953//sensory perception of light stimulus	gi|91208426|ref|NP_006436.3|/0/1
8661	4347	0.9921	83.724	5099	0.9979	94.4039	4318	0.9932	82.5594	4543	0.9968	84.9292	3040	0.9898	75.8837	2667	0.9926	68.7499	5760	0.9957	108.126	6116	0.9917	108.57	5660	0.9962	99.3054	EIF3A	eukaryotic translation initiation factor 3, subunit A	K03254	GO:0043234//protein complex;GO:0044444//cytoplasmic part	GO:0008135//translation factor activity, nucleic acid binding	GO:0006413//translational initiation	gi|40788877|dbj|BAA09488.2|/0/1
11034	2966	0.9794	173.569	3351	0.9651	188.504	4489	0.9874	260.78	4058	0.9685	230.498	3781	0.9754	286.763	4272	0.9989	334.597	3955	0.9777	225.576	5320	0.9834	286.942	7139	0.996	380.57	DSTN	destrin (actin depolymerizing factor)	K10363	GO:0015629//actin cytoskeleton	GO:0008092//cytoskeletal protein binding	GO:0030042//actin filament depolymerization	gi|395751972|ref|XP_002830023.2|/9.85374e-95/1
6160	8992	0.9531	813.782	7371	0.946	641.243	4380	0.9088	393.504	8019	0.8893	704.411	4860	0.9203	570.036	3410	0.8494	413.043	8543	0.9584	753.543	8011	0.9415	668.22	4991	0.9283	411.467	RPL31	ribosomal protein L31	K02910	GO:0015934//large ribosomal subunit	GO:0003676//nucleic acid binding;GO:0005198//structural molecule activity;GO:0005488//binding	GO:0006412//translation;GO:0019080;GO:0031016//pancreas development	gi|301767622|ref|XP_002919231.1|/8.61612e-53/1
6193	8192	0.9828	1108.64	6623	0.9921	861.585	3495	0.9815	469.537	6884	0.9709	904.261	3742	0.9748	656.322	2808	0.9868	508.61	8376	0.9801	1104.79	8229	0.9854	1026.42	4577	0.9762	564.255	RPS5	ribosomal protein S5	K02989	GO:0015935//small ribosomal subunit	GO:0003723//RNA binding;GO:0005198//structural molecule activity	GO:0006448//regulation of translational elongation;GO:0019080;GO:0031016//pancreas development	gi|441596269|ref|XP_004087303.1|/1.57226e-122/1
10155	2661	0.9883	90.963	2914	0.992	95.7533	2810	0.9866	95.3564	2940	0.9913	97.5487	2431	0.9936	107.701	2506	0.989	114.654	3371	0.9873	112.312	3711	0.9886	116.921	3725	0.9903	115.996	TRIM28	tripartite motif containing 28	K08882	GO:0000790//nuclear chromatin	GO:0001071//nucleic acid binding transcription factor activity;GO:0003677//DNA binding;GO:0003712//transcription cofactor activity;GO:0016301//kinase activity;GO:0019904//protein domain specific binding;GO:0030528//transcription regulator activity;GO:0046914//transition metal ion binding	GO:0000904//cell morphogenesis involved in differentiation;GO:0006357//regulation of transcription from RNA polymerase II promoter;GO:0006468//protein phosphorylation;GO:0032583	gi|5032179|ref|NP_005753.1|/0/1
3728	4717	0.9971	137.389	5515	0.9983	154.41	6379	0.998	184.443	5141	0.9974	145.341	4910	0.9977	185.345	4351	0.9969	169.615	6746	0.9986	191.504	7546	0.9971	202.574	6859	0.998	181.988	JUP	junction plakoglobin	K10056	GO:0000267//cell fraction;GO:0005856//cytoskeleton;GO:0005913//cell-cell adherens junction;GO:0009925//basal plasma membrane;GO:0019897//extrinsic to plasma membrane;GO:0031674//I band;GO:0043231//intracellular membrane-bounded organelle;GO:0071664//catenin-TCF7L2 complex	GO:0003702//RNA polymerase II transcription factor activity;GO:0003712//transcription cofactor activity;GO:0005198//structural molecule activity;GO:0019900//kinase binding;GO:0019902//phosphatase binding;GO:0042802//identical protein binding;GO:0050839//cell adhesion molecule binding	GO:0002009//morphogenesis of an epithelium;GO:0003129;GO:0003171//atrioventricular valve development;GO:0003306//Wnt receptor signaling pathway involved in heart development;GO:0006606//protein import into nucleus;GO:0007010//cytoskeleton organization;GO:0007043//cell-cell junction assembly;GO:0007281//germ cell development;GO:0008544//epidermis development;GO:0009612//response to mechanical stim…	gi|33875446|gb|AAH00441.2|/0/1
6141	8124	0.7335	929.532	6508	0.7402	715.791	4448	0.794	505.222	7179	0.7962	797.283	4866	0.7525	721.574	3436	0.7312	526.182	7999	0.7368	892.022	8032	0.8186	847.03	5400	0.8499	562.839	RPL18	ribosomal protein L18	K02883	GO:0015934//large ribosomal subunit	GO:0003676//nucleic acid binding;GO:0005198//structural molecule activity	GO:0006412//translation;GO:0019080;GO:0031016//pancreas development	gi|4506607|ref|NP_000970.1|/8.67414e-96/1
79971	176	0.8491	6.39959	301	0.8982	10.5208	889	0.9185	32.0896	245	0.8947	8.64689	301	0.9174	14.1847	419	0.9214	20.3912	205	0.9121	7.26506	280	0.8922	9.38379	807	0.9438	26.7306	WLS	wntless homolog (Drosophila)	-	GO:0012506//vesicle membrane;GO:0031224//intrinsic to membrane;GO:0043231//intracellular membrane-bounded organelle	GO:0005515//protein binding;GO:0060089	GO:0001704//formation of primary germ layer;GO:0007249//I-kappaB kinase/NF-kappaB cascade;GO:0009798//axis specification;GO:0030177//positive regulation of Wnt receptor signaling pathway;GO:0032501//multicellular organismal process	gi|31542745|ref|NP_079187.3|/0/1
10209	6911	0.991	532.529	6575	0.9887	487.015	6406	0.9879	490.019	7059	0.9902	527.958	5224	0.9887	521.699	4446	0.9902	458.522	5558	0.9894	417.414	5438	0.9925	386.209	5303	0.991	372.237	EIF1	eukaryotic translation initiation factor 1	K03113	GO:0044424//intracellular part	GO:0008135//translation factor activity, nucleic acid binding	GO:0006413//translational initiation;GO:0050896//response to stimulus	gi|426332986|ref|XP_004028071.1|/1.53289e-62/1
9761	1704	0.9917	27.3452	1954	0.9884	30.1426	1668	0.9899	26.5724	1711	0.995	26.6511	1178	0.9942	24.5002	1387	0.9852	29.7904	2226	0.9932	34.8162	2176	0.995	32.1848	2751	0.9936	40.2159	MLEC	malectin	-	GO:0031090//organelle membrane;GO:0031224//intrinsic to membrane;GO:0043231//intracellular membrane-bounded organelle	GO:0005488//binding	GO:0006487//protein N-linked glycosylation	gi|7661948|ref|NP_055545.1|/3.18366e-134/1
5768	1773	0.9888	54.6311	2101	0.9813	62.2303	3517	0.9955	107.579	1953	0.9837	58.4101	1645	0.9828	65.6918	1807	0.9952	74.5209	3352	0.9982	100.666	3161	0.9913	89.7711	3480	0.9976	97.6802	QSOX1	quiescin Q6 sulfhydryl oxidase 1	K10758	GO:0031228//intrinsic to Golgi membrane;GO:0044421//extracellular region part	GO:0016972//thiol oxidase activity	GO:0006457//protein folding;GO:0019725//cellular homeostasis	gi|62088140|dbj|BAD92517.1|/0/1
6147	7380	0.9438	770.228	6665	0.9234	668.664	4306	0.9183	446.129	6838	0.9479	692.702	4398	0.9244	594.884	3443	0.9316	480.938	7370	0.9316	749.681	7206	0.9275	693.167	4785	0.9489	454.926	RPL23A	ribosomal protein L23a	K02893	GO:0015934//large ribosomal subunit;GO:0043231//intracellular membrane-bounded organelle;GO:0043234//protein complex	GO:0003723//RNA binding;GO:0005198//structural molecule activity	GO:0006412//translation;GO:0019080;GO:0031016//pancreas development	gi|441661201|ref|XP_003277177.2|/1.01213e-67/1
7520	2393	0.9849	70.9122	2809	0.9823	80.0156	3483	0.9782	102.46	2806	0.9777	80.7087	2178	0.9716	83.6471	2640	0.9872	104.706	3844	0.9843	111.022	4473	0.9832	122.168	4884	0.9745	131.841	XRCC5	X-ray repair complementing defective repair in Chinese hamster cells 5 (double-strand-break rejoining)	K10885	GO:0000782//telomere cap complex;GO:0031981//nuclear lumen;GO:0043234//protein complex	GO:0003678//DNA helicase activity;GO:0003690//double-stranded DNA binding;GO:0005515//protein binding;GO:0016835//carbon-oxygen lyase activity;GO:0032559;GO:0043565//sequence-specific DNA binding	GO:0000726;GO:0006310//DNA recombination;GO:0006915//apoptotic process;GO:0010720//positive regulation of cell development;GO:0019058//viral infectious cycle;GO:0048863//stem cell differentiation	gi|119590969|gb|EAW70563.1|/0/1
8754	3603	0.9662	89.5494	4758	0.9825	113.676	5057	0.9696	124.771	4796	0.9552	115.7	4304	0.9866	138.639	4535	0.9784	150.857	4781	0.9645	115.814	6206	0.9698	142.164	7091	0.9764	160.547	ADAM9	ADAM metallopeptidase domain 9	K06834	GO:0009897//external side of plasma membrane;GO:0031224//intrinsic to membrane;GO:0044421//extracellular region part;GO:0044424//intracellular part	GO:0004175//endopeptidase activity;GO:0005102//receptor binding;GO:0019901//protein kinase binding;GO:0019904//protein domain specific binding;GO:0046914//transition metal ion binding	GO:0000165//MAPK cascade;GO:0000302//response to reactive oxygen species;GO:0002274;GO:0006509//membrane protein ectodomain proteolysis;GO:0007178//transmembrane receptor protein serine/threonine kinase signaling pathway;GO:0009913//epidermal cell differentiation;GO:0010038//response to metal ion;GO:0016337//cell-cell adhesion;GO:0030335//positive regulation of cell migration;GO:0031331;GO:003158…	gi|4501915|ref|NP_003807.1|/0/1
4288	20	0.077	0.163389	64	0.2088	0.502594	5	0.0196	0.0405496	24	0.0911	0.190308	37	0.1212	0.39175	12	0.0446	0.131209	29	0.1031	0.230907	62	0.2054	0.466837	5	0.0196	0.0372099	MKI67	antigen identified by monoclonal antibody Ki-67	K09228	GO:0031981//nuclear lumen;GO:0043232	GO:0005515//protein binding;GO:0032559	GO:0009987//cellular process	gi|225543215|ref|NP_001139438.1|/0/1
1654	5689	0.9192	106.99	6644	0.9376	120.11	9224	0.9396	172.206	6338	0.944	115.694	5039	0.9163	122.819	6431	0.9448	161.873	6530	0.947	119.692	7272	0.9339	126.049	9634	0.94	165.047	DDX3X	DEAD (Asp-Glu-Ala-Asp) box polypeptide 3, X-linked	K11594	GO:0016604//nuclear body	GO:0003676//nucleic acid binding;GO:0003724//RNA helicase activity;GO:0032559;GO:0042623//ATPase activity, coupled	GO:0051704	gi|62087546|dbj|BAD92220.1|/0/1
387	3662	0.9875	194.271	4203	0.9865	214.335	4536	0.9891	238.883	5129	0.9704	264.105	4217	0.974	289.939	3607	0.9849	256.109	5182	0.9813	267.937	6016	0.9798	294.156	5741	0.9875	277.443	RHOA	ras homolog family member A	K04513	GO:0005626//insoluble fraction;GO:0031090//organelle membrane;GO:0043005//neuron projection;GO:0043231//intracellular membrane-bounded organelle;GO:0043232;GO:0044444//cytoplasmic part	GO:0008092//cytoskeletal protein binding;GO:0017111//nucleoside-triphosphatase activity;GO:0032561//guanyl ribonucleotide binding;GO:0060089	GO:0001101//response to acid;GO:0001775//cell activation;GO:0001837//epithelial to mesenchymal transition;GO:0006355//regulation of transcription, DNA-dependent;GO:0006412//translation;GO:0006935//chemotaxis;GO:0006939//smooth muscle contraction;GO:0006950//response to stress;GO:0007041//lysosomal transport;GO:0007169//transmembrane receptor protein tyrosine kinase signaling pathway;GO:0007249//I…	gi|55670766|pdb|1X86|B/3.93788e-108/1
23471	2953	0.9461	97.3616	3161	0.9403	100.183	2822	0.9661	92.3644	2925	0.929	93.6061	2171	0.9122	92.768	1762	0.94	77.7533	3135	0.9322	100.741	3405	0.9442	103.472	3240	0.9564	97.3117	TRAM1	translocation associated membrane protein 1	K14010	GO:0031090//organelle membrane;GO:0031224//intrinsic to membrane;GO:0043231//intracellular membrane-bounded organelle	GO:0004871//signal transducer activity;GO:0005488//binding	GO:0006612//protein targeting to membrane	gi|55630806|ref|XP_519803.1|/0/1
2247	316	0.7817	4.76637	549	0.8717	7.96008	934	0.8992	13.9853	532	0.8298	7.78873	797	0.8877	15.5802	215	0.6836	4.34038	505	0.8353	7.424	658	0.8667	9.1476	1364	0.8856	18.7418	FGF2	fibroblast growth factor 2 (basic)	K04358	GO:0043231//intracellular membrane-bounded organelle;GO:0044421//extracellular region part	GO:0003713//transcription coactivator activity;GO:0005262//calcium channel activity;GO:0005539//glycosaminoglycan binding;GO:0019838//growth factor binding;GO:0070851//growth factor receptor binding	GO:0001708//cell fate specification;GO:0001932//regulation of protein phosphorylation;GO:0002040//sprouting angiogenesis;GO:0003156//regulation of organ formation;GO:0006694//steroid biosynthetic process;GO:0007049//cell cycle;GO:0007169//transmembrane receptor protein tyrosine kinase signaling pathway;GO:0007264//small GTPase mediated signal transduction;GO:0007267//cell-cell signaling;GO:000828…	gi|441618414|ref|XP_003271404.2|/4.50475e-86/1
10075	10062	0.9657	69.6065	10285	0.959	68.3934	5393	0.9505	37.0356	8866	0.9664	59.5315	5556	0.9662	49.8129	3684	0.9432	34.1094	9148	0.9657	61.679	8931	0.9619	56.9438	6254	0.9555	39.4112	HUWE1	HECT, UBA and WWE domain containing 1, E3 ubiquitin protein ligase	K10592	GO:0031981//nuclear lumen	GO:0003676//nucleic acid binding;GO:0019787//small conjugating protein ligase activity	GO:0006281//DNA repair;GO:0016567//protein ubiquitination;GO:0048869//cellular developmental process	gi|61676188|ref|NP_113584.3|/0/1
7414	2130	0.9616	38.5396	2416	0.9671	42.0213	2560	0.9641	45.9824	1436	0.9635	25.2195	1383	0.9584	32.4313	1278	0.9646	30.9491	1859	0.96	32.7833	2655	0.961	44.2765	3146	0.961	51.8541	VCL	vinculin	K05700	GO:0005913//cell-cell adherens junction;GO:0005924//cell-substrate adherens junction;GO:0030016//myofibril;GO:0032432//actin filament bundle;GO:0032991//macromolecular complex	GO:0002162//dystroglycan binding;GO:0008092//cytoskeletal protein binding;GO:0017016//Ras GTPase binding;GO:0050839//cell adhesion molecule binding	GO:0001775//cell activation;GO:0003012//muscle system process;GO:0006887//exocytosis;GO:0007043//cell-cell junction assembly;GO:0007599//hemostasis;GO:0016337//cell-cell adhesion;GO:0016477//cell migration;GO:0030031//cell projection assembly;GO:0031589//cell-substrate adhesion;GO:0034613//cellular protein localization;GO:0048729//tissue morphogenesis	gi|7669550|ref|NP_054706.1|/0/1
4735	2596	0.9597	73.7207	3015	0.985	82.3032	2816	0.9739	79.3854	2834	0.963	78.1158	2171	0.94	79.9022	2192	0.9822	83.3132	3210	0.9805	88.8455	3642	0.9739	95.3247	3584	0.9805	92.7147	2019-09-02	septin 2	K04557	GO:0000776//kinetochore;GO:0005624//membrane fraction;GO:0005819//spindle;GO:0015629//actin cytoskeleton;GO:0016020//membrane;GO:0031981//nuclear lumen;GO:0032155;GO:0032156;GO:0044444//cytoplasmic part	GO:0005515//protein binding;GO:0017111//nucleoside-triphosphatase activity;GO:0032561//guanyl ribonucleotide binding	GO:0000087//M phase of mitotic cell cycle;GO:0008104//protein localization;GO:0015813//L-glutamate transport;GO:0019222//regulation of metabolic process;GO:0030030//cell projection organization;GO:0043623//cellular protein complex assembly	gi|1040689|dbj|BAA05893.1|/0/1
5266	6815	0.9516	1202.63	9680	0.9655	1642.05	4557	0.9655	798.307	9346	0.9655	1600.84	7113	0.9568	1626.8	393	0.9361	92.8215	8144	0.9672	1400.72	9512	0.9585	1547.11	3578	0.9534	575.18	PI3	peptidase inhibitor 3, skin-derived	-	GO:0031012//extracellular matrix	GO:0004866//endopeptidase inhibitor activity	GO:0007618//mating;GO:0010466//negative regulation of peptidase activity	gi|4505787|ref|NP_002629.1|/3.55105e-63/1
6208	9075	0.8966	1169.28	7205	0.8953	892.383	4492	0.9142	574.561	8382	0.913	1048.27	5305	0.9193	885.875	3501	0.9016	603.745	8719	0.9344	1094.93	8107	0.9887	962.75	4918	0.9344	577.241	RPS14	ribosomal protein S14	K02955	GO:0015935//small ribosomal subunit;GO:0031981//nuclear lumen	GO:0003729//mRNA binding;GO:0003824//catalytic activity;GO:0005198//structural molecule activity	GO:0006357//regulation of transcription from RNA polymerase II promoter;GO:0006364//rRNA processing;GO:0006412//translation;GO:0019080;GO:0022618//ribonucleoprotein complex assembly;GO:0030099//myeloid cell differentiation;GO:0031016//pancreas development	gi|441613683|ref|XP_004088161.1|/8.66057e-74/1
6711	3180	0.8075	31.7364	2924	0.798	28.0513	2706	0.8087	26.8091	2368	0.7935	22.9386	1705	0.7958	22.0531	2371	0.7906	31.6702	1978	0.7997	19.2399	2583	0.7984	23.7594	4241	0.8052	38.5563	SPTBN1	spectrin, beta, non-erythrocytic 1	K06115	GO:0016020//membrane;GO:0030016//myofibril;GO:0030864//cortical actin cytoskeleton;GO:0031981//nuclear lumen;GO:0032991//macromolecular complex	GO:0005198//structural molecule activity;GO:0008092//cytoskeletal protein binding	GO:0006606//protein import into nucleus;GO:0006935//chemotaxis;GO:0007178//transmembrane receptor protein serine/threonine kinase signaling pathway;GO:0030835//negative regulation of actin filament depolymerization	gi|62089082|dbj|BAD92985.1|/0/1
10971	2158	0.9926	101.798	2806	0.9935	127.239	3249	0.9931	152.146	2493	0.9931	114.147	2471	0.9991	151.069	2420	0.9931	152.789	3327	0.9945	152.963	3886	0.9986	168.955	4004	0.9935	172.059	YWHAQ	tyrosine 3-monooxygenase/tryptophan 5-monooxygenase activation protein, theta polypeptide	K06630	GO:0000267//cell fraction;GO:0005815//microtubule organizing center;GO:0031981//nuclear lumen;GO:0032991//macromolecular complex	GO:0005515//protein binding;GO:0016491//oxidoreductase activity	GO:0006355//regulation of transcription, DNA-dependent;GO:0006886//intracellular protein transport;GO:0035556//intracellular signal transduction	gi|71042776|pdb|2BTP|A/4.08023e-125/1
647979	5051	0.9808	95.9627	5609	0.9801	102.437	4559	0.9803	85.9841	5187	0.9842	95.6523	3235	0.9849	79.6551	3362	0.9818	85.4893	4773	0.9838	88.3817	5085	0.9836	89.0424	5021	0.9851	86.8983	LINC00657	long intergenic non-protein coding RNA 657	K11447;K00939;K00591	-	-	-	gi|410055067|ref|XP_003953768.1|/1.72625e-32/1
57211	101	0.4745	1.47847	144	0.6143	2.02627	48	0.2808	0.697517	103	0.5135	1.46346	66	0.3828	1.25213	35	0.1948	0.685721	73	0.3698	1.0415	88	0.4398	1.18728	76	0.4123	1.01344	GPR126	G protein-coupled receptor 126	K08463	GO:0031224//intrinsic to membrane	GO:0004888//transmembrane signaling receptor activity	GO:0007186//G-protein coupled receptor signaling pathway	gi|74048403|ref|NP_001027567.1|/0/1
7203	2690	0.9097	121.133	3017	0.9238	130.596	3081	0.9423	137.729	2812	0.9114	122.908	2066	0.9044	120.575	2282	0.9246	137.536	4121	0.9052	180.867	4750	0.9022	197.145	4099	0.9427	168.145	CCT3	chaperonin containing TCP1, subunit 3 (gamma)	K09495	GO:0016020//membrane;GO:0043232;GO:0043234//protein complex;GO:0044444//cytoplasmic part	GO:0005515//protein binding;GO:0032559	GO:0006458//'de novo' protein folding	gi|63162572|ref|NP_005989.3|/0/1
831	1734	0.9468	38.9389	2214	0.9477	47.7921	2721	0.9464	60.6578	2926	0.9538	63.7768	2465	0.9413	71.7407	1877	0.9481	56.4141	2841	0.9576	62.1801	3096	0.9574	64.0791	3471	0.9697	71.0044	CAST	calpastatin	K04281	-	GO:0004866//endopeptidase inhibitor activity;GO:0004869//cysteine-type endopeptidase inhibitor activity;GO:0005488//binding	GO:0000768//syncytium formation by plasma membrane fusion;GO:0010466//negative regulation of peptidase activity	gi|62087212|dbj|BAD92053.1|/0/1
3313	2839	0.9016	82.7369	3684	0.9327	103.204	4235	0.9452	122.521	2904	0.9213	82.1457	2410	0.8939	91.0259	2545	0.9204	99.2683	3302	0.9167	93.79	4209	0.9475	113.056	4712	0.9318	125.094	HSPA9	heat shock 70kDa protein 9 (mortalin)	K04043	GO:0005759//mitochondrial matrix	GO:0005515//protein binding;GO:0032559	GO:0006605//protein targeting;GO:0043066//negative regulation of apoptotic process;GO:0044267//cellular protein metabolic process	gi|332822032|ref|XP_001171426.2|/0/1
2923	3273	0.865	109.287	3545	0.8585	113.785	3150	0.8235	104.414	2926	0.8526	94.8315	2199	0.8137	95.1621	2154	0.8141	96.2629	2947	0.8317	95.907	2968	0.8317	91.3417	2771	0.8085	84.2863	PDIA3	protein disulfide isomerase family A, member 3	K08056	GO:0044432//endoplasmic reticulum part;GO:0048770	GO:0004175//endopeptidase activity;GO:0004620//phospholipase activity;GO:0005488//binding;GO:0015036//disulfide oxidoreductase activity;GO:0016862//intramolecular oxidoreductase activity, interconverting keto- and enol-groups	GO:0006487//protein N-linked glycosylation;GO:0006605//protein targeting;GO:0006915//apoptotic process;GO:0018904;GO:0019725//cellular homeostasis;GO:0023052//signaling;GO:0035437//maintenance of protein localization in endoplasmic reticulum	gi|21361657|ref|NP_005304.3|/0/1
5901	1788	0.9862	168.067	2213	0.9862	199.96	2501	0.9926	233.375	2096	0.9871	191.232	1808	0.9752	220.257	1619	0.9853	203.682	2787	0.988	255.328	3621	0.9862	313.708	3396	0.988	290.79	RAN	RAN, member RAS oncogene family	K07936	GO:0005635//nuclear envelope;GO:0031981//nuclear lumen;GO:0032991//macromolecular complex;GO:0044427//chromosomal part;GO:0048770	GO:0003712//transcription cofactor activity;GO:0017111//nucleoside-triphosphatase activity;GO:0032561//guanyl ribonucleotide binding;GO:0035258//steroid hormone receptor binding	GO:0000087//M phase of mitotic cell cycle;GO:0006355//regulation of transcription, DNA-dependent;GO:0006605//protein targeting;GO:0007281//germ cell development;GO:0009207;GO:0022415;GO:0030518//intracellular steroid hormone receptor signaling pathway;GO:0050658//RNA transport;GO:0051169//nuclear transport;GO:0051704	gi|119618921|gb|EAW98515.1|/4.90362e-122/1
7169	433	0.9118	33.3398	532	0.8455	39.3759	396	0.8048	30.2687	360	0.7943	26.9049	539	0.8508	53.7871	254	0.7408	26.1756	175	0.7355	13.1328	302	0.7784	21.432	325	0.789	22.7958	TPM2	tropomyosin 2 (beta)	K10373;K10374	GO:0005865//striated muscle thin filament	GO:0005198//structural molecule activity;GO:0008092//cytoskeletal protein binding	GO:0006936//muscle contraction;GO:0033121	gi|73971272|ref|XP_538720.2|/2.20937e-78/1
6709	1822	0.9949	23.5441	2159	0.9891	26.8183	2652	0.9938	34.0197	2048	0.9963	25.6873	1912	0.9923	32.0211	2478	0.9968	42.8572	2407	0.9904	30.3149	3037	0.9932	36.1709	4043	0.9934	47.592	SPTAN1	spectrin, alpha, non-erythrocytic 1	K06114	GO:0005626//insoluble fraction;GO:0030864//cortical actin cytoskeleton;GO:0043227//membrane-bounded organelle	GO:0005198//structural molecule activity;GO:0008092//cytoskeletal protein binding;GO:0046872//metal ion binding	GO:0006915//apoptotic process;GO:0006935//chemotaxis;GO:0030835//negative regulation of actin filament depolymerization	gi|62089306|dbj|BAD93097.1|/0/1
488	5997	0.9936	73.5677	6871	0.9906	81.0247	4284	0.9864	52.1706	4318	0.9886	51.415	3554	0.9856	56.5047	2981	0.9793	48.9445	4263	0.9912	50.9699	4867	0.9939	55.0294	4507	0.9894	50.3659	ATP2A2	ATPase, Ca++ transporting, cardiac muscle, slow twitch 2	K05853	GO:0005789//endoplasmic reticulum membrane;GO:0016021//integral to membrane;GO:0032991//macromolecular complex;GO:0042598	GO:0001664//G-protein coupled receptor binding;GO:0019829//cation-transporting ATPase activity;GO:0032559;GO:0046872//metal ion binding	GO:0001775//cell activation;GO:0006816//calcium ion transport;GO:0006875//cellular metal ion homeostasis;GO:0006936//muscle contraction;GO:0007165//signal transduction;GO:0007599//hemostasis;GO:0008016//regulation of heart contraction;GO:0009206;GO:0009207;GO:0009725//response to hormone stimulus;GO:0009888//tissue development	gi|4502285|ref|NP_001672.1|/0/1
2568	5194	0.9973	160.332	5723	0.9982	169.819	505	0.9909	15.4751	8748	0.9991	262.108	4005	0.9979	160.227	131	0.8423	5.41225	11664	0.9988	350.922	10777	0.9991	306.617	1220	0.9955	34.3063	GABRP	gamma-aminobutyric acid (GABA) A receptor, pi	K05189	GO:0034702//ion channel complex;GO:0044459//plasma membrane part	GO:0005253//anion channel activity;GO:0015276//ligand-gated ion channel activity;GO:0016917//GABA receptor activity	GO:0006810//transport	gi|403290182|ref|XP_003936209.1|/0/1
25932	6904	0.9838	158.45	8164	0.9894	180.11	7220	0.9872	164.494	10429	0.9948	232.32	7378	0.9739	219.454	4617	0.9704	141.821	10691	0.9845	239.141	10497	0.985	222.043	7986	0.9816	166.961	CLIC4	chloride intracellular channel 4	K05024	GO:0000267//cell fraction;GO:0005815//microtubule organizing center;GO:0012506//vesicle membrane;GO:0030054//cell junction;GO:0034399//nuclear periphery;GO:0034702//ion channel complex;GO:0042995//cell projection	GO:0005254//chloride channel activity;GO:0005515//protein binding	GO:0009913//epidermal cell differentiation;GO:0015698//inorganic anion transport;GO:0016477//cell migration;GO:0033043//regulation of organelle organization;GO:0034220//ion transmembrane transport;GO:0043269//regulation of ion transport;GO:0051592//response to calcium ion;GO:0061245//establishment or maintenance of bipolar cell polarity	gi|7330335|ref|NP_039234.1|/7.48591e-143/1
7316	5868	0.5551	231.135	6198	0.5678	234.678	8143	0.5644	318.408	7934	0.5254	303.335	6216	0.5732	317.323	6417	0.581	338.296	6171	0.5517	236.907	6548	0.5694	237.72	8585	0.5944	308.044	UBC	ubiquitin C	K08770	GO:0015630//microtubule cytoskeleton;GO:0030139//endocytic vesicle;GO:0031090//organelle membrane;GO:0031981//nuclear lumen	GO:0005488//binding	GO:0000165//MAPK cascade;GO:0001818//negative regulation of cytokine production;GO:0002224//toll-like receptor signaling pathway;GO:0006259//DNA metabolic process;GO:0006909//phagocytosis;GO:0006917//induction of apoptosis;GO:0007050//cell cycle arrest;GO:0007173//epidermal growth factor receptor signaling pathway;GO:0007249//I-kappaB kinase/NF-kappaB cascade;GO:0022613//ribonucleoprotein complex…	gi|62089150|dbj|BAD93019.1|/0/1
6155	5293	0.9319	1052.17	4630	0.9261	884.725	3282	0.928	647.657	4886	0.9319	942.736	3214	0.93	828.024	2486	0.9261	661.413	5600	0.928	1084.97	5587	0.9339	1023.63	3990	0.928	722.523	RPL27	ribosomal protein L27	K02901	GO:0030529//ribonucleoprotein complex;GO:0044444//cytoplasmic part	GO:0005198//structural molecule activity	GO:0006412//translation;GO:0019080;GO:0031016//pancreas development	gi|354484974|ref|XP_003504660.1|/4.59936e-65/1
3799	2711	0.9902	46.9089	3350	0.991	55.7205	3368	0.9931	57.8524	3287	0.9949	55.2052	2426	0.9902	54.404	2678	0.9936	62.0191	3326	0.9927	56.0911	3845	0.9917	61.3201	4348	0.9931	68.5348	KIF5B	kinesin family member 5B	K10396	GO:0005875//microtubule associated complex;GO:0042995//cell projection;GO:0044444//cytoplasmic part	GO:0003774//motor activity;GO:0015631//tubulin binding;GO:0032559	GO:0007017//microtubule-based process;GO:0032988;GO:0051648//vesicle localization	gi|4758648|ref|NP_004512.1|/0/1
84617	306	0.9593	16.9645	623	0.9897	33.2011	511	0.9821	28.1232	328	0.9859	17.6502	686	0.9902	49.29	135	0.949	10.0171	326	0.9609	17.615	610	0.9821	31.1696	526	0.9788	26.5645	TUBB6	tubulin, beta 6 class V	K07375	GO:0015630//microtubule cytoskeleton;GO:0032991//macromolecular complex;GO:0043005//neuron projection	GO:0017111//nucleoside-triphosphatase activity;GO:0032561//guanyl ribonucleotide binding	GO:0006458//'de novo' protein folding;GO:0006935//chemotaxis;GO:0007017//microtubule-based process;GO:0009207;GO:0043623//cellular protein complex assembly	gi|14210536|ref|NP_115914.1|/0/1
801	1713	0.978	41.009	2378	0.9813	54.724	2008	0.9815	47.7209	1658	0.9806	38.5265	1563	0.9845	48.4947	1070	0.9773	34.2842	1001	0.9672	23.3561	1694	0.9834	37.378	1837	0.9836	40.0614	CALM1	calmodulin 1 (phosphorylase kinase, delta)	K02183	GO:0005815//microtubule organizing center;GO:0005819//spindle;GO:0008287//protein serine/threonine phosphatase complex;GO:0016020//membrane;GO:0031674//I band;GO:0031981//nuclear lumen;GO:0042598	GO:0008092//cytoskeletal protein binding;GO:0016247//channel regulator activity;GO:0016772//transferase activity, transferring phosphorus-containing groups;GO:0016791//phosphatase activity;GO:0019900//kinase binding;GO:0046872//metal ion binding;GO:0047485//protein N-terminus binding	GO:0000910//cytokinesis;GO:0001775//cell activation;GO:0003012//muscle system process;GO:0005977//glycogen metabolic process;GO:0006605//protein targeting;GO:0006796//phosphate-containing compound metabolic process;GO:0006807//nitrogen compound metabolic process;GO:0006887//exocytosis;GO:0007169//transmembrane receptor protein tyrosine kinase signaling pathway;GO:0007267//cell-cell signaling;GO:0…	gi|444707422|gb|ELW48699.1|/9.49847e-79/1
311	2053	0.9429	76.8091	2493	0.9341	89.6584	2608	0.9484	96.8624	2201	0.9784	79.9279	2064	0.9828	100.08	1505	0.9692	75.3615	2616	0.9949	95.391	3052	0.9886	105.242	3337	0.9802	113.73	ANXA11	annexin A11	-	GO:0005766;GO:0012505//endomembrane system;GO:0015630//microtubule cytoskeleton;GO:0030139//endocytic vesicle;GO:0030141//secretory granule;GO:0031981//nuclear lumen;GO:0048770	GO:0005515//protein binding;GO:0005543//phospholipid binding;GO:0046872//metal ion binding	GO:0000920//cytokinetic cell separation;GO:0006897//endocytosis;GO:0010038//response to metal ion	gi|58865414|ref|NP_001011918.1|/0/1
3691	1439	0.9794	24.8152	1908	0.9767	31.6286	1876	0.9931	32.1154	2703	0.9932	45.2436	1981	0.9811	44.2748	961	0.971	22.1804	2754	0.9868	46.2879	2545	0.984	40.4507	2104	0.9779	33.0521	ITGB4	integrin, beta 4	K06525	GO:0005887//integral to plasma membrane	GO:0004871//signal transducer activity;GO:0005488//binding	GO:0007044//cell-substrate junction assembly;GO:0007166//cell surface receptor signaling pathway;GO:0031589//cell-substrate adhesion;GO:0032501//multicellular organismal process	gi|54607035|ref|NP_000204.3|/0/1
64710	2303	0.939	36.3637	2593	0.9519	39.357	2115	0.9533	33.1519	2429	0.9493	37.2268	1557	0.9382	31.8623	1613	0.9371	34.0877	2174	0.9275	33.4564	2477	0.9416	36.048	2319	0.9306	33.3558	NUCKS1	nuclear casein kinase and cyclin-dependent kinase substrate 1	-	-	-	-	gi|11493465|gb|AAG35506.1|AF130117_39/1.44442e-41/1
7533	1385	0.9867	78.3136	1351	0.9873	73.4324	1628	0.9707	91.383	1559	0.9851	85.5634	1814	0.9673	132.935	1426	0.9801	107.919	1324	0.9729	72.9661	1973	0.995	102.824	2566	0.9673	132.172	YWHAH	tyrosine 3-monooxygenase/tryptophan 5-monooxygenase activation protein, eta polypeptide	K06630	GO:0044424//intracellular part	GO:0008092//cytoskeletal protein binding;GO:0016491//oxidoreductase activity;GO:0030528//transcription regulator activity;GO:0035258//steroid hormone receptor binding	GO:0006584//catecholamine metabolic process;GO:0006915//apoptotic process;GO:0007067//mitosis;GO:0008208;GO:0015031//protein transport;GO:0031345//negative regulation of cell projection organization;GO:0031958;GO:0050767//regulation of neurogenesis;GO:0050804//regulation of synaptic transmission	gi|83754683|pdb|2C63|A/1.01206e-134/1
6181	6844	0.9843	1368.47	6023	0.9609	1157.66	3770	0.9824	748.324	6422	0.9824	1246.38	4655	0.9785	1206.31	2983	0.9765	798.302	6800	0.9824	1325.19	7165	0.9765	1320.45	4755	0.9804	866.107	RPLP2	ribosomal protein, large, P2	K02943	GO:0015934//large ribosomal subunit	GO:0003676//nucleic acid binding;GO:0005198//structural molecule activity	GO:0006412//translation;GO:0019080;GO:0031016//pancreas development	gi|471415825|ref|XP_004389438.1|/2.41583e-26/1
823	1547	0.9539	50.5808	2032	0.9261	63.8652	2368	0.9526	76.8601	2378	0.959	75.4678	2254	0.9363	95.5133	2066	0.9475	90.4097	3454	0.9558	110.069	4146	0.9645	124.941	3902	0.9302	116.22	CAPN1	calpain 1, (mu/I) large subunit	K01367	GO:0016020//membrane;GO:0044424//intracellular part	GO:0004197//cysteine-type endopeptidase activity;GO:0046872//metal ion binding	GO:0008283//cell proliferation;GO:0019538//protein metabolic process	gi|402892877|ref|XP_003909633.1|/0/1
100463486	6273	0.4426	496.857	5036	0.4101	383.43	2620	0.5287	206.006	7334	0.5178	563.834	5287	0.5651	542.725	2911	0.4186	308.594	2475	0.3953	191.063	2423	0.4659	176.885	1867	0.3969	134.709	MTRNR2L8	MT-RNR2-like 8	-	-	-	-	gi|345543|pir||JC1348/2.31156e-15/1
5250	3510	0.9244	186.886	3706	0.8937	189.68	3284	0.8979	173.579	3586	0.8994	185.326	2628	0.9448	181.347	2264	0.9333	161.338	4327	0.9599	224.545	4668	0.9401	229.078	3764	0.9437	182.565	SLC25A3	solute carrier family 25 (mitochondrial carrier; phosphate carrier), member 3	K15102	GO:0016021//integral to membrane;GO:0019866//organelle inner membrane;GO:0043231//intracellular membrane-bounded organelle	GO:0015114//phosphate ion transmembrane transporter activity;GO:0015291//secondary active transmembrane transporter activity	GO:0044237//cellular metabolic process;GO:0051234//establishment of localization	gi|6031192|ref|NP_005879.1|/0/1
144501	229	0.8929	6.00877	414	0.9638	10.4423	525	0.9892	13.6752	605	0.9908	15.4085	667	0.9928	22.6824	835	0.9933	29.3241	542	0.9831	13.861	1017	0.9941	24.5953	2090	0.9941	49.9565	KRT80	keratin 80	K07605	GO:0005882//intermediate filament	-	-	gi|125628636|ref|NP_872313.2|/0/1
7458	3360	0.998	134.842	3780	0.9976	145.822	3456	0.9976	137.684	3509	0.9976	136.686	2868	0.9984	149.17	2438	0.9965	130.951	4068	0.9976	159.116	4677	0.9973	172.996	4632	0.9969	169.337	EIF4H	eukaryotic translation initiation factor 4H	K03258	GO:0043234//protein complex;GO:0044444//cytoplasmic part	GO:0008135//translation factor activity, nucleic acid binding	GO:0006413//translational initiation	gi|426356539|ref|XP_004045622.1|/1.30441e-101/1
6232	7264	0.9557	2055.96	5554	0.9529	1511.09	3411	0.9557	958.393	6657	0.964	1828.82	3763	0.964	1380.34	2673	0.9529	1012.57	6989	0.9529	1927.97	6453	0.964	1683.38	3939	0.9557	1015.6	RPS27	ribosomal protein S27	K02978	GO:0015935//small ribosomal subunit;GO:0043231//intracellular membrane-bounded organelle	GO:0003676//nucleic acid binding;GO:0005198//structural molecule activity;GO:0046914//transition metal ion binding	GO:0006412//translation;GO:0007067//mitosis;GO:0019080;GO:0031016//pancreas development	gi|397492952|ref|XP_003817383.1|/1.3545e-42/1
163	1339	0.977	23.7028	1659	0.9647	28.23	1961	0.9728	34.4604	1845	0.977	31.7008	1553	0.9811	35.6291	1870	0.9763	44.3047	2476	0.9832	42.7185	3018	0.9688	49.2402	3927	0.982	63.3252	AP2B1	adaptor-related protein complex 2, beta 1 subunit	K11825	GO:0012505//endomembrane system;GO:0030119//AP-type membrane coat adaptor complex;GO:0030136//clathrin-coated vesicle;GO:0030139//endocytic vesicle;GO:0044431//Golgi apparatus part	GO:0005515//protein binding;GO:0022892	GO:0006901//vesicle coating;GO:0006935//chemotaxis;GO:0007173//epidermal growth factor receptor signaling pathway;GO:0007267//cell-cell signaling;GO:0015031//protein transport;GO:0050688//regulation of defense response to virus	gi|4557469|ref|NP_001273.1|/0/1
10130	1859	0.6024	81.034	2180	0.6084	91.3459	1537	0.6079	66.5098	1622	0.6067	68.6267	1237	0.5943	69.8831	998	0.5917	58.2247	2038	0.6075	86.5841	2192	0.5981	88.0663	2068	0.6024	82.1173	PDIA6	protein disulfide isomerase family A, member 6	K09584	GO:0016020//membrane;GO:0044432//endoplasmic reticulum part;GO:0048770	GO:0005488//binding;GO:0015036//disulfide oxidoreductase activity;GO:0016862//intramolecular oxidoreductase activity, interconverting keto- and enol-groups	GO:0018904;GO:0019725//cellular homeostasis;GO:0044267//cellular protein metabolic process	gi|221039954|dbj|BAH11740.1|/0/1
2299	123	0.9207	5.47367	155	0.9181	6.63056	15	0.2766	0.662657	170	0.9155	7.34306	35	0.4608	2.01863	1	0.0213	0.0595611	351	0.9891	15.2239	339	0.9682	13.9045	76	0.7321	3.08094	FOXI1	forkhead box I1	K09401	GO:0043231//intracellular membrane-bounded organelle;GO:0043234//protein complex	GO:0000981//sequence-specific DNA binding RNA polymerase II transcription factor activity;GO:0003702//RNA polymerase II transcription factor activity;GO:0005515//protein binding;GO:0016564//transcription repressor activity;GO:0043565//sequence-specific DNA binding;GO:0043566//structure-specific DNA binding	GO:0000122//negative regulation of transcription from RNA polymerase II promoter;GO:0001708//cell fate specification;GO:0010551;GO:0030916//otic vesicle formation	gi|21618329|ref|NP_658982.1|/1.14636e-158/1
4946	3528	0.9825	314.55	3980	0.9913	341.106	4910	0.9843	434.576	4337	0.9948	375.323	3759	0.9948	434.358	3990	0.9939	476.127	4257	0.9974	369.922	5382	0.9948	442.268	5311	0.9991	431.354	OAZ1	ornithine decarboxylase antizyme 1	K12752	GO:0044444//cytoplasmic part	GO:0004857//enzyme inhibitor activity	GO:0006520//cellular amino acid metabolic process;GO:0006595//polyamine metabolic process	gi|1590808|dbj|BAA13497.1|/1.80405e-103/1
293	7410	0.9534	504.074	5877	0.9847	384.305	4010	0.9827	270.797	5148	0.9694	339.914	3033	0.98	267.401	2504	0.9667	227.981	5771	0.9547	382.624	5609	0.984	351.675	3636	0.9621	225.318	SLC25A6	solute carrier family 25 (mitochondrial carrier; adenine nucleotide translocator), member 6	K05863	GO:0005743//mitochondrial inner membrane;GO:0005759//mitochondrial matrix;GO:0005819//spindle;GO:0031224//intrinsic to membrane	GO:0005488//binding;GO:0015300	GO:0012501//programmed cell death;GO:0015980//energy derivation by oxidation of organic compounds;GO:0030073//insulin secretion;GO:0046730	gi|62089230|dbj|BAD93059.1|/1.03171e-174/1
26585	2	0.0236	0.0492411	8	0.0945	0.189336	11	0.1205	0.268852	5	0.059	0.119487	1	0.0118	0.0319089	7	0.0827	0.230667	1	0.0118	0.0239963	4	0.0472	0.0907692	8	0.0846	0.179425	GREM1	gremlin 1, DAN family BMP antagonist	K01645	GO:0044421//extracellular region part;GO:0044464//cell part	GO:0005102//receptor binding	GO:0001658//branching involved in ureteric bud morphogenesis;GO:0001837//epithelial to mesenchymal transition;GO:0001838//embryonic epithelial tube formation;GO:0002686//negative regulation of leukocyte migration;GO:0003002//regionalization;GO:0007154//cell communication;GO:0012501//programmed cell death;GO:0016049//cell growth;GO:0030509//BMP signaling pathway;GO:0032583;GO:0035108//limb morphog…	gi|300797307|ref|NP_001178251.1|/5.12216e-63/1
6158	6137	0.8779	141.259	5262	0.8774	116.428	3565	0.8515	81.4599	5829	0.966	130.229	3912	0.7795	116.701	2836	0.7689	87.3687	6468	0.9453	145.103	6800	0.959	144.261	4368	0.9266	91.5881	RPL28	ribosomal protein L28	K02903	GO:0015934//large ribosomal subunit	GO:0003676//nucleic acid binding;GO:0005198//structural molecule activity	GO:0006412//translation;GO:0019080;GO:0031016//pancreas development	gi|550019|gb|AAA85657.1|/2.18787e-59/1
3485	16	0.2981	1.13607	47	0.6692	3.20795	365	0.8853	25.7277	34	0.6088	2.34325	96	0.8006	8.83427	442	0.8548	42.0045	31	0.5629	2.14532	66	0.6539	4.31926	297	0.9187	19.2104	IGFBP2	insulin-like growth factor binding protein 2, 36kDa	K10138	GO:0031982//vesicle;GO:0044421//extracellular region part;GO:0044459//plasma membrane part	GO:0005520//insulin-like growth factor binding	GO:0009966//regulation of signal transduction;GO:0010038//response to metal ion;GO:0016049//cell growth;GO:0022414//reproductive process;GO:0031960//response to corticosteroid stimulus;GO:0032502//developmental process;GO:0033189//response to vitamin A;GO:0040008//regulation of growth;GO:0043627//response to estrogen stimulus	gi|55925576|ref|NP_000588.2|/2.93349e-163/1
6230	6982	0.9689	1387.91	5988	0.9708	1144.22	3909	0.9669	771.386	7272	0.9669	1403.11	4393	0.9747	1131.77	3370	0.9669	896.605	7159	0.9708	1387.01	6585	0.9708	1206.48	4445	0.9767	804.916	RPS25	ribosomal protein S25	K02975	GO:0015935//small ribosomal subunit;GO:0031981//nuclear lumen	GO:0003676//nucleic acid binding;GO:0005198//structural molecule activity	GO:0006412//translation;GO:0019080;GO:0022618//ribonucleoprotein complex assembly;GO:0031016//pancreas development	gi|444706073|gb|ELW47435.1|/3.43645e-44/1
125144	4617	0.9533	339.14	3577	0.982	252.57	1922	0.977	140.151	3418	0.9346	243.694	1932	0.9274	183.925	1463	0.9403	143.831	5074	0.9792	363.258	4593	0.9792	310.954	2827	0.9784	189.165	FAM211A-AS1	C17orf76 antisense RNA 1	-	GO:0043231//intracellular membrane-bounded organelle	-	-	gi|31874773|emb|CAD98086.1|/8.68379e-31/1
2782	2293	0.9673	73.6754	2947	0.9704	91.0214	3980	0.9858	126.948	2644	0.9613	82.4583	2445	0.9616	101.815	2625	0.9698	112.885	3440	0.9733	107.727	4120	0.9701	122.01	5184	0.9887	151.733	GNB1	guanine nucleotide binding protein (G protein), beta polypeptide 1	K04536	GO:0031234//extrinsic to internal side of plasma membrane;GO:0031513//nonmotile primary cilium	GO:0017111//nucleoside-triphosphatase activity;GO:0031701//angiotensin receptor binding	GO:0001666//response to hypoxia;GO:0001775//cell activation;GO:0007186//G-protein coupled receptor signaling pathway;GO:0007264//small GTPase mediated signal transduction;GO:0007267//cell-cell signaling;GO:0007599//hemostasis;GO:0007606//sensory perception of chemical stimulus;GO:0009207;GO:0010658;GO:0015980//energy derivation by oxidation of organic compounds;GO:0033762//response to glucagon st…	gi|148683063|gb|EDL15010.1|/0/1
4134	1644	0.9356	26.5072	2191	0.9519	33.9585	3071	0.9628	49.1547	2075	0.9421	32.4739	2163	0.9336	45.1994	2373	0.947	51.2093	2570	0.9438	40.3869	3237	0.9443	48.1045	3630	0.964	53.3169	MAP4	microtubule-associated protein 4	K10431	GO:0015630//microtubule cytoskeleton	GO:0005488//binding	GO:0007019//microtubule depolymerization	gi|62088334|dbj|BAD92614.1|/2.33777e-50/1
1284	355	0.9095	5.79058	755	0.9954	11.8382	1072	0.9939	17.3585	223	0.7963	3.53064	387	0.9513	8.18124	408	0.9406	8.90724	308	0.8926	4.89655	415	0.9414	6.23911	234	0.8247	3.47701	COL4A2	collagen, type IV, alpha 2	K06237	GO:0031012//extracellular matrix	-	-	gi|116256354|ref|NP_001837.2|/0/1
25984	948	0.8003	44.7814	1417	0.81	64.3433	1377	0.7998	64.5724	3412	0.8507	156.442	4520	0.7878	276.721	2223	0.8447	140.546	3688	0.8114	169.795	5064	0.89	220.477	3777	0.8909	162.53	KRT23	keratin 23 (histone deacetylase inducible)	K07604	GO:0043234//protein complex	-	-	gi|27894339|ref|NP_056330.3|/0/1
6185	2277	0.9511	91.6679	2402	0.9417	92.9548	2818	0.9567	112.621	1987	0.9275	77.6437	1727	0.9535	90.1075	1802	0.9515	97.0952	2254	0.9515	88.441	2389	0.9385	88.6444	2766	0.937	101.438	RPN2	ribophorin II	K12667	GO:0005789//endoplasmic reticulum membrane;GO:0031224//intrinsic to membrane	GO:0004576//oligosaccharyl transferase activity;GO:0005488//binding	GO:0006487//protein N-linked glycosylation	gi|35493916|ref|NP_002942.2|/0/1
22836	96	0.5402	1.76228	143	0.7057	2.52338	1078	0.9851	19.6447	122	0.585	2.17378	153	0.6951	3.64006	1265	0.9844	31.0801	150	0.6906	2.68373	240	0.8706	4.06064	1148	0.986	19.1973	RHOBTB3	Rho-related BTB domain containing 3	K07869	GO:0043231//intracellular membrane-bounded organelle	GO:0005083//small GTPase regulator activity;GO:0017111//nucleoside-triphosphatase activity;GO:0032559	GO:0009207;GO:0016197//endosomal transport	gi|40788968|dbj|BAA74901.2|/0/1
1984	1963	0.8731	148.022	2609	0.8738	189.115	3039	0.8738	227.489	1957	0.8413	143.236	2056	0.8657	200.93	1773	0.8435	178.939	2499	0.8782	183.662	3117	0.876	216.633	2876	0.8768	197.557	EIF5A	eukaryotic translation initiation factor 5A	K03263	GO:0005635//nuclear envelope;GO:0031090//organelle membrane;GO:0042175//nuclear outer membrane-endoplasmic reticulum membrane network;GO:0043005//neuron projection;GO:0044297//cell body;GO:0044444//cytoplasmic part	GO:0005515//protein binding;GO:0008135//translation factor activity, nucleic acid binding;GO:0017069//snRNA binding;GO:0043021//ribonucleoprotein complex binding	GO:0006405//RNA export from nucleus;GO:0006448//regulation of translational elongation;GO:0006449//regulation of translational termination;GO:0006605//protein targeting;GO:0006915//apoptotic process;GO:0008283//cell proliferation;GO:0012502//induction of programmed cell death;GO:0018205//peptidyl-lysine modification;GO:0045597//positive regulation of cell differentiation	gi|348560854|ref|XP_003466228.1|/5.68149e-89/1
4257	3628	0.395	245.654	4377	0.4427	284.89	4422	0.4493	297.234	3935	0.3393	258.616	3140	0.5242	275.55	3160	0.4891	286.373	4551	0.4738	300.337	5199	0.5341	324.457	4535	0.4559	279.724	MGST1	microsomal glutathione S-transferase 1	K00799	GO:0019866//organelle inner membrane;GO:0031224//intrinsic to membrane;GO:0031966//mitochondrial membrane;GO:0042598;GO:0044439	GO:0005515//protein binding;GO:0016740//transferase activity;GO:0016765//transferase activity, transferring alkyl or aryl (other than methyl) groups;GO:0042802//identical protein binding	GO:0002237//response to molecule of bacterial origin;GO:0003006//developmental process involved in reproduction;GO:0006790//sulfur compound metabolic process;GO:0009719;GO:0010033//response to organic substance;GO:0044237//cellular metabolic process;GO:0051260//protein homooligomerization	gi|119616770|gb|EAW96364.1|/6.67986e-57/1
4638	146	0.6079	1.89985	340	0.7737	4.25294	105	0.4154	1.35637	146	0.5699	1.84405	384	0.7376	6.47606	82	0.3612	1.42813	128	0.5335	1.62338	158	0.5636	1.89497	186	0.621	2.20483	MYLK	myosin light chain kinase	K00907	GO:0044444//cytoplasmic part	GO:0004674//protein serine/threonine kinase activity;GO:0008092//cytoskeletal protein binding;GO:0032559;GO:0043169//cation binding	GO:0003012//muscle system process;GO:0006464//cellular protein modification process;GO:0060415//muscle tissue morphogenesis	gi|78070392|gb|AAI07784.1|/1.16608e-116/1
718	11256	0.9975	225.463	13470	0.9976	259.36	1925	0.9955	38.2776	9809	0.998	190.708	4589	0.998	119.13	1915	0.9959	51.3391	17361	0.9982	338.931	14945	0.9976	275.91	2639	0.9945	48.1533	C3	complement component 3	K03990	GO:0044421//extracellular region part	GO:0004942//anaphylatoxin receptor activity;GO:0005515//protein binding;GO:0061135	GO:0001794;GO:0001819//positive regulation of cytokine production;GO:0001905;GO:0002455//humoral immune response mediated by circulating immunoglobulin;GO:0007166//cell surface receptor signaling pathway;GO:0007599//hemostasis;GO:0010466//negative regulation of peptidase activity;GO:0042221//response to chemical stimulus;GO:0045765//regulation of angiogenesis;GO:0045807//positive regulation of en…	gi|115298678|ref|NP_000055.2|/0/1
4076	3228	0.9038	59.2991	3666	0.932	64.7369	3192	0.8972	58.2105	3435	0.9223	61.2485	2229	0.8528	53.0688	2280	0.8804	56.0581	4199	0.9407	75.1807	4546	0.9038	76.9706	4129	0.9263	69.0964	CAPRIN1	cell cycle associated protein 1	-	GO:0016021//integral to membrane;GO:0030529//ribonucleoprotein complex;GO:0042995//cell projection;GO:0043005//neuron projection;GO:0044444//cytoplasmic part	GO:0003676//nucleic acid binding	GO:0006412//translation;GO:0031346//positive regulation of cell projection organization;GO:0048869//cellular developmental process	gi|301770499|ref|XP_002920661.1|/0/1
157506	555	0.9601	14.2445	472	0.9573	11.645	210	0.8533	5.35053	292	0.9219	7.27429	171	0.7998	5.68806	246	0.8837	8.45041	322	0.9151	8.05481	300	0.9053	7.09669	312	0.9111	7.29465	RDH10	retinol dehydrogenase 10 (all-trans)	K11151	GO:0031090//organelle membrane;GO:0031224//intrinsic to membrane;GO:0042598;GO:0043231//intracellular membrane-bounded organelle	GO:0008106//alcohol dehydrogenase (NADP+) activity	GO:0001822//kidney development;GO:0014031//mesenchymal cell development;GO:0016331//morphogenesis of embryonic epithelium;GO:0030326//embryonic limb morphogenesis;GO:0042573//retinoic acid metabolic process;GO:0043009//chordate embryonic development;GO:0043010//camera-type eye development;GO:0045137//development of primary sexual characteristics;GO:0050953//sensory perception of light stimulus;GO…	gi|440895634|gb|ELR47777.1|/0/1
10653	2769	0.8998	155.709	3669	0.8921	198.328	6984	0.9549	389.869	4532	0.9499	247.363	4855	0.9268	353.83	5737	0.9119	431.782	4276	0.9059	234.355	5055	0.907	261.995	7326	0.9587	375.279	SPINT2	serine peptidase inhibitor, Kunitz type, 2	K08117;K15619	GO:0000267//cell fraction;GO:0031224//intrinsic to membrane;GO:0044424//intracellular part	GO:0004866//endopeptidase inhibitor activity	GO:0009987//cellular process;GO:0010466//negative regulation of peptidase activity	gi|2924620|dbj|BAA25024.1|/1.05411e-131/1
3182	1587	0.9766	88.2701	2056	0.9809	109.927	2284	0.9809	126.112	1783	0.9793	96.2592	1744	0.9782	125.718	1636	0.9848	121.789	2206	0.9864	119.588	2653	0.9788	136.005	2638	0.9799	133.662	HNRNPAB	heterogeneous nuclear ribonucleoprotein A/B	K13044	GO:0032991//macromolecular complex;GO:0043231//intracellular membrane-bounded organelle	GO:0001071//nucleic acid binding transcription factor activity;GO:0003723//RNA binding;GO:0043565//sequence-specific DNA binding	GO:0000904//cell morphogenesis involved in differentiation;GO:0032583	gi|55956921|ref|NP_004490.2|/3.02726e-109/1
4641	1460	0.935	29.9972	2032	0.9409	40.1324	3089	0.934	63.0041	2348	0.9469	46.8252	2332	0.935	62.0969	2041	0.9344	56.1254	2841	0.9298	56.8911	3444	0.9373	65.2186	3703	0.9359	69.307	MYO1C	myosin IC	K10356	GO:0005635//nuclear envelope;GO:0005884//actin filament;GO:0016323//basolateral plasma membrane;GO:0016459//myosin complex;GO:0016461//unconventional myosin complex;GO:0031528//microvillus membrane;GO:0031981//nuclear lumen;GO:0032432//actin filament bundle	GO:0008092//cytoskeletal protein binding;GO:0017111//nucleoside-triphosphatase activity;GO:0032559	GO:0050658//RNA transport	gi|68533085|dbj|BAE06097.1|/0/1
26064	212	0.7473	4.03975	399	0.878	7.30864	760	0.8943	14.3766	255	0.8163	4.71643	419	0.8598	10.3478	666	0.8847	16.9856	361	0.8741	6.70459	609	0.8849	10.6959	1418	0.8972	24.6145	RAI14	retinoic acid induced 14	K15502	GO:0043232;GO:0044444//cytoplasmic part	GO:0005488//binding	-	gi|7243049|dbj|BAA92572.1|/0/1
3895	2033	0.9714	42.1343	2721	0.9882	54.2091	5930	0.9903	122.005	3073	0.989	61.8181	2752	0.9799	73.9199	4329	0.983	120.081	3559	0.9917	71.8907	4277	0.9923	81.6994	8558	0.9963	161.572	KTN1	kinectin 1 (kinesin receptor)	K14000	GO:0005626//insoluble fraction;GO:0016021//integral to membrane;GO:0031090//organelle membrane;GO:0043231//intracellular membrane-bounded organelle	-	GO:0007017//microtubule-based process	gi|40789066|dbj|BAA02794.2|/0/1
1933	6135	0.9654	555.714	4764	0.9743	414.814	2496	0.9805	224.442	5188	0.9619	456.132	2675	0.9637	314.033	1812	0.9619	219.677	6594	0.9707	582.145	5989	0.9787	500.002	3172	0.9699	261.737	EEF1B2	eukaryotic translation elongation factor 1 beta 2	K03232	GO:0043234//protein complex;GO:0044444//cytoplasmic part	GO:0008135//translation factor activity, nucleic acid binding	GO:0006412//translation	gi|4503477|ref|NP_001950.1|/5.2424e-98/1
6624	549	0.9733	19.9482	490	0.974	17.1148	93	0.7767	3.35457	388	0.9698	13.6841	224	0.9271	10.5485	55	0.5989	2.67474	434	0.9716	15.3697	506	0.9737	16.9458	182	0.936	6.02418	FSCN1	fascin homolog 1, actin-bundling protein (Strongylocentrotus purpuratus)	K11978	GO:0032432//actin filament bundle;GO:0042995//cell projection;GO:0044459//plasma membrane part	GO:0003779//actin binding	GO:0007015//actin filament organization;GO:0048870//cell motility	gi|14043107|gb|AAH07539.1|/0/1
9689	2424	0.9429	72.8449	3758	0.915	108.56	8874	0.9794	264.734	2091	0.9597	60.9923	2284	0.9509	88.9564	5019	0.9824	201.871	2490	0.9271	72.931	3297	0.9776	91.3202	5869	0.975	160.667	BZW1	basic leucine zipper and W2 domains 1	K03260;K03240	GO:0044424//intracellular part	GO:0005488//binding	GO:0044260	gi|41281429|ref|NP_055485.2|/0/1
23654	5252	0.9978	84.428	6166	0.9976	95.2818	7220	0.997	115.219	5774	0.998	90.0934	4433	0.9981	92.3579	6590	0.9965	141.787	5829	0.9967	91.3275	6293	0.9975	93.2396	7923	0.9975	116.024	PLXNB2	plexin B2	K06821	GO:0031224//intrinsic to membrane	GO:0004871//signal transducer activity;GO:0005488//binding;GO:0008047//enzyme activator activity	GO:0009966//regulation of signal transduction;GO:0031346//positive regulation of cell projection organization;GO:0032501//multicellular organismal process	gi|2280476|dbj|BAA21571.1|/0/1
7837	2461	0.9968	36.8646	2299	0.9975	33.1041	619	0.9762	9.20475	2682	0.9979	38.9952	2140	0.9981	41.5457	1015	0.9933	20.3494	2985	0.9955	43.5801	3644	0.9944	50.3103	1881	0.9953	25.6674	PXDN	peroxidasin homolog (Drosophila)	K00431	GO:0031012//extracellular matrix;GO:0043231//intracellular membrane-bounded organelle	GO:0003824//catalytic activity;GO:0005126//cytokine receptor binding;GO:0005198//structural molecule activity;GO:0005506//iron ion binding;GO:0016209//antioxidant activity	GO:0001959//regulation of cytokine-mediated signaling pathway;GO:0002376//immune system process;GO:0006950//response to stress;GO:0042743//hydrogen peroxide metabolic process;GO:0043062//extracellular structure organization	gi|6273399|gb|AAF06354.1|AF200348_1/0/1
2821	1120	0.7572	26.7687	1687	0.8208	38.7587	1306	0.7867	30.9868	1421	0.7661	32.9654	1239	0.7109	38.3791	1265	0.7235	40.4659	1548	0.8318	36.0601	1839	0.8648	40.5109	1715	0.8529	37.3396	GPI	glucose-6-phosphate isomerase	K01810	GO:0005624//membrane fraction;GO:0016020//membrane;GO:0031981//nuclear lumen;GO:0044421//extracellular region part;GO:0044444//cytoplasmic part	GO:0005102//receptor binding;GO:0005529;GO:0016861//intramolecular oxidoreductase activity, interconverting aldoses and ketoses	GO:0006007//glucose catabolic process;GO:0006955//immune response;GO:0007610//behavior;GO:0009438//methylglyoxal metabolic process;GO:0010466//negative regulation of peptidase activity;GO:0043066//negative regulation of apoptotic process;GO:0048646//anatomical structure formation involved in morphogenesis;GO:0050878//regulation of body fluid levels	gi|296080693|ref|NP_001171651.1|/0/1
9703	1671	0.972	22.9113	1928	0.9737	25.4112	2416	0.9746	32.8847	1974	0.9746	26.2709	1635	0.9651	29.0539	2112	0.9744	38.7575	2604	0.9776	34.7984	2958	0.9789	37.3811	3823	0.9742	47.75	KIAA0100	KIAA0100	-	-	-	-	gi|57242774|ref|NP_055495.2|/0/1
306	989	0.9547	61.8429	1508	0.9315	90.6441	2075	0.9749	128.806	1330	0.9137	80.7234	1591	0.9529	128.937	1488	0.9578	124.533	1416	0.9498	86.2984	2839	0.9596	163.621	3943	0.9835	224.604	ANXA3	annexin A3	-	GO:0030141//secretory granule;GO:0030666//endocytic vesicle membrane;GO:0043005//neuron projection;GO:0044297//cell body	GO:0004859//phospholipase inhibitor activity;GO:0005543//phospholipid binding;GO:0046872//metal ion binding	GO:0002283//neutrophil activation involved in immune response;GO:0006897//endocytosis;GO:0006952//defense response;GO:0009887//organ morphogenesis;GO:0010594//regulation of endothelial cell migration;GO:0010604;GO:0021543//pallium development;GO:0031960//response to corticosteroid stimulus;GO:0043388//positive regulation of DNA binding;GO:0045765//regulation of angiogenesis	gi|119626228|gb|EAX05823.1|/0/1
5094	5148	0.7553	165.045	5261	0.7662	162.135	4326	0.7691	137.681	5774	0.7606	179.678	4057	0.7666	168.571	3679	0.7289	157.864	5595	0.7829	174.827	5581	0.7622	164.914	5247	0.7496	153.24	PCBP2	poly(rC) binding protein 2	K13162	GO:0031981//nuclear lumen;GO:0032991//macromolecular complex;GO:0044444//cytoplasmic part	GO:0003676//nucleic acid binding;GO:0019899//enzyme binding	GO:0000377;GO:0001818//negative regulation of cytokine production;GO:0002698;GO:0006396//RNA processing;GO:0006511//ubiquitin-dependent protein catabolic process;GO:0006952//defense response;GO:0051707//response to other organism	gi|62087230|dbj|BAD92062.1|/0/1
375	4439	0.9876	224.533	4719	0.9683	229.45	4886	0.9545	245.342	4293	0.9564	210.77	3637	0.9366	238.425	3207	0.9302	217.111	4542	0.9881	223.917	4932	0.952	229.931	4759	0.9847	219.284	ARF1	ADP-ribosylation factor 1	K07937	GO:0012505//endomembrane system;GO:0016020//membrane;GO:0030016//myofibril;GO:0043231//intracellular membrane-bounded organelle	GO:0004871//signal transducer activity;GO:0017111//nucleoside-triphosphatase activity;GO:0032561//guanyl ribonucleotide binding	GO:0009207;GO:0030003//cellular cation homeostasis;GO:0035556//intracellular signal transduction;GO:0048200;GO:0050688//regulation of defense response to virus	gi|426334036|ref|XP_004028569.1|/4.15777e-108/1
4502	6106	0.9099	1338.8	7635	0.9206	1609.21	9099	0.912	1980.51	8094	0.927	1722.57	7642	0.9034	2171.61	2636	0.9077	773.56	4296	0.9142	918.058	3884	0.9056	784.91	4788	0.9142	956.335	MT2A	metallothionein 2A	K14739	-	GO:0005488//binding	GO:0007165//signal transduction;GO:0042221//response to chemical stimulus	gi|395747872|ref|XP_003778678.1|/2.54768e-12/1
290	550	0.9687	15.0258	935	0.9767	24.5545	458	0.9527	12.4212	2470	0.9773	65.4976	1759	0.9778	62.2808	198	0.8794	7.23983	4531	0.9786	120.646	4126	0.9778	103.893	1165	0.9765	28.9932	ANPEP	alanyl (membrane) aminopeptidase	K11140	GO:0000267//cell fraction;GO:0012505//endomembrane system;GO:0016021//integral to membrane;GO:0031988//membrane-bounded vesicle;GO:0044444//cytoplasmic part	GO:0004871//signal transducer activity;GO:0008238//exopeptidase activity;GO:0046914//transition metal ion binding	GO:0019538//protein metabolic process;GO:0032501//multicellular organismal process;GO:0044237//cellular metabolic process;GO:0048646//anatomical structure formation involved in morphogenesis;GO:0048869//cellular developmental process;GO:0051704	gi|62089422|dbj|BAD93155.1|/0/1
81539	2601	0.9595	31.3135	3526	0.9602	40.8055	5179	0.9591	61.8958	3782	0.9538	44.1944	3832	0.9573	59.7904	4970	0.9579	80.0823	4257	0.9474	49.9506	5056	0.9672	56.1021	7808	0.965	85.6303	SLC38A1	solute carrier family 38, member 1	K14990	GO:0005626//insoluble fraction;GO:0031224//intrinsic to membrane;GO:0043005//neuron projection	GO:0005343//organic acid:sodium symporter activity;GO:0015175//neutral amino acid transmembrane transporter activity	GO:0001505//regulation of neurotransmitter levels;GO:0006807//nitrogen compound metabolic process;GO:0015804//neutral amino acid transport;GO:0030001//metal ion transport	gi|12005633|gb|AAG44546.1|AF247166_1/0/1
7430	1917	0.9552	61.7497	2262	0.9489	70.0406	3241	0.9603	103.637	2531	0.9795	79.1332	2288	0.9527	95.5175	2893	0.9713	124.724	2580	0.966	80.9987	3167	0.9754	94.0246	4355	0.9653	127.79	EZR	ezrin	K08007	GO:0001726//ruffle;GO:0005815//microtubule organizing center;GO:0005902//microvillus;GO:0015629//actin cytoskeleton;GO:0031254//trailing edge;GO:0031981//nuclear lumen;GO:0044459//plasma membrane part	GO:0003779//actin binding	GO:0006935//chemotaxis;GO:0007015//actin filament organization;GO:0016337//cell-cell adhesion;GO:0022406//membrane docking;GO:0030154//cell differentiation;GO:0061245//establishment or maintenance of bipolar cell polarity;GO:0065008	gi|11276938|pir||T47177/0/1
1026	407	0.9606	18.2072	628	0.9584	27.0056	1565	0.9899	69.5004	799	0.9785	34.6937	947	0.9838	54.9053	1143	0.986	68.436	346	0.961	15.0859	532	0.965	21.9352	1555	0.982	63.3689	CDKN1A	cyclin-dependent kinase inhibitor 1A (p21, Cip1)	K06625	GO:0031981//nuclear lumen;GO:0043234//protein complex;GO:0044444//cytoplasmic part	GO:0005515//protein binding;GO:0016538//cyclin-dependent protein kinase regulator activity;GO:0043169//cation binding	GO:0000079//regulation of cyclin-dependent protein serine/threonine kinase activity;GO:0006917//induction of apoptosis;GO:0007050//cell cycle arrest;GO:0007154//cell communication;GO:0007264//small GTPase mediated signal transduction;GO:0008284//positive regulation of cell proliferation;GO:0009416//response to light stimulus;GO:0009887//organ morphogenesis;GO:0010035//response to inorganic substa…	gi|62089348|dbj|BAD93118.1|/5.73227e-85/1
3015	848	0.9516	91.109	1036	0.9369	106.996	1497	0.9569	159.665	1248	0.938	130.147	1296	0.979	180.461	1315	0.9338	189.095	899	0.9632	94.1392	1256	0.9285	124.376	1374	0.9453	134.477	H2AFZ	H2A histone family, member Z	K11251	GO:0000228//nuclear chromosome;GO:0000785//chromatin	GO:0003676//nucleic acid binding	GO:0032501//multicellular organismal process;GO:0034728//nucleosome organization	gi|465971707|gb|EMP32810.1|/1.60352e-54/1
5708	1349	0.9706	46.0985	2009	0.9736	65.9932	2554	0.9712	86.6401	1768	0.9669	58.6423	1722	0.9726	76.2644	1889	0.9749	86.3963	2061	0.9749	68.6433	2825	0.9742	88.9762	3091	0.9749	96.2209	PSMD2	proteasome (prosome, macropain) 26S subunit, non-ATPase, 2	K03028	GO:0022624//proteasome accessory complex	GO:0005488//binding	GO:0006520//cellular amino acid metabolic process;GO:0006915//apoptotic process;GO:0007050//cell cycle arrest;GO:0009894;GO:0016070//RNA metabolic process;GO:0030330//DNA damage response, signal transduction by p53 class mediator;GO:0043161//proteasomal ubiquitin-dependent protein catabolic process;GO:0051320//S phase;GO:0051439//regulation of ubiquitin-protein ligase activity involved in mitotic…	gi|62089272|dbj|BAD93080.1|/0/1
23406	766	0.9865	42.3061	1141	0.9876	60.5765	661	0.9886	36.2409	591	0.9881	31.6822	689	0.9892	49.3182	185	0.9508	13.6752	1073	0.9854	57.759	1817	0.9892	92.4932	799	0.9892	40.1991	COTL1	coactosin-like 1 (Dictyostelium)	-	GO:0043232	GO:0008092//cytoskeletal protein binding	GO:0006952//defense response	gi|60593722|pdb|1VFQ|A/4.16726e-75/1
1729	2018	0.9814	35.5254	2495	0.9928	42.2215	3083	0.9857	53.8785	2234	0.9978	38.1729	2125	0.9874	48.4832	2249	0.9843	52.9903	2494	0.9835	42.7918	3124	0.9824	50.6886	3643	0.9873	58.4216	DIAPH1	diaphanous homolog 1 (Drosophila)	K05740	GO:0001726//ruffle;GO:0016020//membrane;GO:0043232	GO:0008092//cytoskeletal protein binding;GO:0017016//Ras GTPase binding	GO:0008154//actin polymerization or depolymerization;GO:0050954//sensory perception of mechanical stimulus	gi|62088544|dbj|BAD92719.1|/0/1
3696	3138	0.9944	36.4887	3970	0.9968	44.3752	1685	0.9887	19.4504	4749	0.998	53.5996	3118	0.9991	46.9889	1208	0.971	18.8001	3218	0.9983	36.4701	3648	0.9981	39.0968	2286	0.9824	24.2146	ITGB8	integrin, beta 8	K06591	GO:0005887//integral to plasma membrane	GO:0004871//signal transducer activity;GO:0005488//binding	GO:0001568//blood vessel development;GO:0006672//ceramide metabolic process;GO:0007166//cell surface receptor signaling pathway;GO:0031589//cell-substrate adhesion	gi|4504779|ref|NP_002205.1|/0/1
6167	8589	0.9388	553.331	6652	0.9338	411.945	4289	0.7938	274.298	7773	0.7976	486.055	4712	0.7749	393.425	3083	0.7453	265.831	7958	0.947	499.68	7433	0.9433	441.354	4494	0.9256	263.737	RPL37	ribosomal protein L37	K02922	GO:0015934//large ribosomal subunit	GO:0003723//RNA binding;GO:0005198//structural molecule activity;GO:0043169//cation binding	GO:0006412//translation;GO:0019080;GO:0031016//pancreas development	gi|375073649|gb|AFA34383.1|/7.71803e-51/1
6146	5985	0.9857	291.338	5208	0.9805	243.696	3109	0.9628	150.237	5824	0.9843	275.175	3469	0.9838	218.853	2527	0.9771	164.637	6454	0.9876	306.202	6342	0.9881	284.538	4121	0.9819	182.739	RPL22	ribosomal protein L22	K02891	GO:0015934//large ribosomal subunit	GO:0003676//nucleic acid binding;GO:0005198//structural molecule activity;GO:0005539//glycosaminoglycan binding	GO:0006412//translation;GO:0019080;GO:0030217//T cell differentiation;GO:0031016//pancreas development	gi|459683845|ref|NP_001264042.1|/1.17173e-36/1
2521	3427	0.7279	68.4029	3452	0.7539	66.2332	3311	0.697	65.606	3144	0.8052	60.9112	2378	0.7031	61.5158	1860	0.6906	49.6892	3930	0.7839	76.4538	4512	0.7752	83.0062	3075	0.6898	55.9116	FUS	fused in sarcoma	K13098	GO:0031981//nuclear lumen	GO:0005488//binding	GO:0008380//RNA splicing	gi|471410371|ref|XP_004386752.1|/6.56552e-74/1
4779	2816	0.9699	58.8275	3063	0.963	61.5091	4588	0.9728	95.147	5304	0.9744	107.549	3557	0.9624	96.3044	4757	0.9789	133.006	4729	0.9632	96.286	4590	0.972	88.3775	5285	0.9845	100.575	NFE2L1	nuclear factor (erythroid-derived 2)-like 1	K09040	GO:0043231//intracellular membrane-bounded organelle	GO:0000989//transcription factor binding transcription factor activity;GO:0001071//nucleic acid binding transcription factor activity;GO:0003677//DNA binding;GO:0005515//protein binding	GO:0006351//transcription, DNA-dependent;GO:0006779//porphyrin-containing compound biosynthetic process;GO:0006952//defense response;GO:0032502//developmental process	gi|21748606|dbj|BAC03440.1|/0/1
4781	2078	0.983	24.9583	2593	0.9893	29.9376	912	0.9544	10.874	3252	0.984	37.9118	2051	0.9899	31.9264	643	0.9232	10.3364	3309	0.9915	38.7357	3368	0.9955	37.284	1536	0.986	16.8057	NFIB	nuclear factor I/B	K09169	GO:0031981//nuclear lumen	GO:0001071//nucleic acid binding transcription factor activity;GO:0030528//transcription regulator activity;GO:0043566//structure-specific DNA binding	GO:0006259//DNA metabolic process;GO:0007420//brain development;GO:0007606//sensory perception of chemical stimulus;GO:0008283//cell proliferation;GO:0010551;GO:0030323//respiratory tube development	gi|93004092|ref|NP_005587.2|/0/1
37	7221	0.9228	311.18	7472	0.9199	309.525	8084	0.9245	345.831	7169	0.9216	299.866	6941	0.9245	387.66	5663	0.9253	326.625	6884	0.919	289.135	7241	0.9249	287.603	8014	0.9249	314.601	ACADVL	acyl-CoA dehydrogenase, very long chain	K09479	GO:0005759//mitochondrial matrix;GO:0019866//organelle inner membrane	GO:0003995//acyl-CoA dehydrogenase activity;GO:0005504//fatty acid binding;GO:0050662//coenzyme binding	GO:0000038//very long-chain fatty acid metabolic process;GO:0006091//generation of precursor metabolites and energy;GO:0006635//fatty acid beta-oxidation;GO:0008203//cholesterol metabolic process;GO:0031327;GO:0045922//negative regulation of fatty acid metabolic process;GO:0048871//multicellular organismal homeostasis	gi|394025723|ref|NP_001257376.1|/0/1
9780	3246	0.9989	42.3415	3745	0.9989	46.9585	4992	0.9983	64.6421	3483	0.9985	44.0986	3252	0.999	54.9772	3293	0.9974	57.4908	4369	0.9968	55.5451	5030	0.9967	60.4737	5541	0.9991	65.8418	PIEZO1	piezo-type mechanosensitive ion channel component 1	-	GO:0005793//endoplasmic reticulum-Golgi intermediate compartment;GO:0031090//organelle membrane;GO:0031224//intrinsic to membrane;GO:0043231//intracellular membrane-bounded organelle	GO:0015075//ion transmembrane transporter activity	GO:0006810//transport	gi|257196142|ref|NP_001136336.2|/0/1
6241	23	0.1938	0.680774	37	0.3624	1.05274	16	0.1086	0.470131	21	0.1796	0.603321	23	0.2923	0.882302	14	0.1576	0.554615	15	0.115	0.432725	29	0.3282	0.791141	19	0.1842	0.5123	RRM2	ribonucleotide reductase M2	K10808	GO:0044444//cytoplasmic part	GO:0016728;GO:0046872//metal ion binding	GO:0000082//G1/S transition of mitotic cell cycle;GO:0006259//DNA metabolic process;GO:0009132//nucleoside diphosphate metabolic process;GO:0009165//nucleotide biosynthetic process;GO:0051262//protein tetramerization	gi|260064013|ref|NP_001159403.1|/0/1
1265	1331	0.8935	54.8811	1269	0.8717	50.298	834	0.8676	34.1377	1395	0.8955	55.8307	1086	0.8632	58.0348	804	0.8894	44.37	811	0.8684	32.592	945	0.8789	35.9134	859	0.8644	32.2651	CNN2	calponin 2	K06084	GO:0030054//cell junction;GO:0032432//actin filament bundle	GO:0008092//cytoskeletal protein binding	GO:0008283//cell proliferation;GO:0009611//response to wounding;GO:0009612//response to mechanical stimulus;GO:0010467//gene expression;GO:0016477//cell migration;GO:0030036//actin cytoskeleton organization;GO:0045806//negative regulation of endocytosis;GO:0048534	gi|4758018|ref|NP_004359.1|/1.42327e-169/1
6210	6882	0.9819	1269.26	5935	0.9838	1052.21	3554	0.9928	650.694	6327	0.9585	1132.63	3742	0.9585	894.446	2570	0.9458	634.392	5953	0.9783	1070.08	5801	0.9747	986.097	3556	0.9856	597.439	RPS15A	ribosomal protein S15a	K02957	GO:0015935//small ribosomal subunit;GO:0030529//ribonucleoprotein complex;GO:0043231//intracellular membrane-bounded organelle	GO:0003676//nucleic acid binding;GO:0005198//structural molecule activity	GO:0006412//translation;GO:0007417//central nervous system development;GO:0008283//cell proliferation;GO:0010467//gene expression;GO:0019080;GO:0031016//pancreas development;GO:0051707//response to other organism;GO:0051726//regulation of cell cycle	gi|426244196|ref|XP_004015912.1|/2.2494e-73/1
2149	16	0.0702	0.424956	18	0.1697	0.459558	99	0.6501	2.61025	23	0.164	0.592933	16	0.1001	0.550754	48	0.3941	1.70629	34	0.3096	0.880133	36	0.3379	0.881266	103	0.633	2.49205	F2R	coagulation factor II (thrombin) receptor	K03914	GO:0016021//integral to membrane;GO:0043231//intracellular membrane-bounded organelle;GO:0044459//plasma membrane part;GO:0045202//synapse	GO:0005515//protein binding;GO:0008528//G-protein coupled peptide receptor activity	GO:0000165//MAPK cascade;GO:0001775//cell activation;GO:0001894//tissue homeostasis;GO:0002237//response to molecule of bacterial origin;GO:0002246//wound healing involved in inflammatory response;GO:0006355//regulation of transcription, DNA-dependent;GO:0006606//protein import into nucleus;GO:0006939//smooth muscle contraction;GO:0007186//G-protein coupled receptor signaling pathway;GO:0007249//…	gi|166362740|ref|NP_001983.2|/0/1
1116	100990	0.9861	5526.88	71781	0.9732	3776.2	5938	0.9534	322.601	37049	0.9786	1968.03	15462	0.9652	1096.68	1104	0.9529	80.8648	18226	0.9738	972.162	9120	0.9577	460.02	1566	0.948	78.0709	CHI3L1	chitinase 3-like 1 (cartilage glycoprotein-39)	K01183	GO:0031012//extracellular matrix	GO:0004553//hydrolase activity, hydrolyzing O-glycosyl compounds;GO:0005198//structural molecule activity;GO:0030246//carbohydrate binding;GO:0043167//ion binding	GO:0006026	gi|144226251|ref|NP_001267.2|/0/1
6235	5537	0.8975	400.102	4121	0.838	286.249	2428	0.7107	174.168	4906	0.7836	344.095	3062	0.7065	286.758	1720	0.6987	166.346	5281	0.8876	371.928	4899	0.8522	326.276	2959	0.8635	194.777	RPS29	ribosomal protein S29	K02980;K02912	GO:0005622//intracellular;GO:0015935//small ribosomal subunit	GO:0003824//catalytic activity;GO:0005198//structural molecule activity;GO:0046914//transition metal ion binding	GO:0006412//translation;GO:0007049//cell cycle;GO:0010467//gene expression;GO:0019080;GO:0031016//pancreas development;GO:0048646//anatomical structure formation involved in morphogenesis;GO:0048863//stem cell differentiation	gi|297291910|ref|XP_001082271.2|/1.3716e-34/1
6282	2889	0.963	496.108	3923	0.9916	647.577	5629	0.9765	959.585	4803	0.963	800.563	4615	0.9933	1027.1	3687	0.9765	847.405	5495	0.9882	919.692	6550	0.9714	1036.69	5730	0.9765	896.354	S100A11	S100 calcium binding protein A11	K10384	GO:0031252//cell leading edge;GO:0043231//intracellular membrane-bounded organelle	GO:0042802//identical protein binding;GO:0046872//metal ion binding	GO:0006260//DNA replication;GO:0008283//cell proliferation;GO:0023052//signaling	gi|403280025|ref|XP_003931539.1|/7.56766e-56/1
5725	2568	0.9716	78.5587	2841	0.9751	83.544	2881	0.9707	87.4915	2384	0.9719	70.788	1892	0.9701	75.0127	1853	0.9698	75.8689	2989	0.9728	89.1191	3305	0.9865	93.1862	3190	0.9728	88.8968	PTBP1	polypyrimidine tract binding protein 1	K13218	GO:0030529//ribonucleoprotein complex;GO:0031981//nuclear lumen	GO:0003727//single-stranded RNA binding;GO:0004518//nuclease activity;GO:0043566//structure-specific DNA binding	GO:0000377	gi|395831594|ref|XP_003788880.1|/0/1
3376	1807	0.9508	39.1498	2271	0.9559	47.297	2100	0.9695	45.1663	2111	0.9652	44.393	1995	0.9654	56.0182	2219	0.9805	64.3455	2615	0.9633	55.2191	3278	0.9729	65.4579	3337	0.9635	65.8604	IARS	isoleucyl-tRNA synthetase	K01870	GO:0000267//cell fraction;GO:0031981//nuclear lumen;GO:0044444//cytoplasmic part	GO:0004812//aminoacyl-tRNA ligase activity;GO:0032559	GO:0006418//tRNA aminoacylation for protein translation	gi|94721239|ref|NP_038203.2|/0/1
813	1709	0.8204	28.2507	2233	0.8722	35.483	1591	0.8693	26.1084	1416	0.7835	22.7198	1416	0.8311	30.3364	814	0.7353	18.0094	1470	0.8253	23.6837	1752	0.797	26.6933	1637	0.8437	24.6508	CALU	calumenin	K04252	GO:0005788//endoplasmic reticulum lumen;GO:0048770	GO:0046872//metal ion binding	GO:0001775//cell activation;GO:0006887//exocytosis;GO:0007599//hemostasis	gi|8515718|gb|AAF76141.1|/1.34959e-100/1
9180	6275	0.9901	115.398	6918	0.9937	122.295	6245	0.9948	114.009	4335	0.9937	77.3797	3179	0.9946	75.7684	2648	0.9865	65.1764	4839	0.9849	86.7331	4821	0.9923	81.7149	3672	0.9896	61.5152	OSMR	oncostatin M receptor	K05057	GO:0005887//integral to plasma membrane	GO:0004896//cytokine receptor activity	GO:0002526//acute inflammatory response;GO:0007165//signal transduction;GO:0008283//cell proliferation;GO:0010033//response to organic substance	gi|4557040|ref|NP_003990.1|/0/1
667	4477	0.9461	25.2687	5089	0.9501	27.6104	4059	0.9676	22.7425	6588	0.9471	36.0913	6190	0.9556	45.2793	4566	0.9495	34.4921	4387	0.9673	24.1329	4955	0.9582	25.7762	5696	0.9748	29.2861	DST	dystonin	K10382	GO:0005578//proteinaceous extracellular matrix;GO:0005874//microtubule;GO:0009925//basal plasma membrane;GO:0031410//cytoplasmic vesicle;GO:0043231//intracellular membrane-bounded organelle	GO:0005102//receptor binding;GO:0008017//microtubule binding;GO:0046872//metal ion binding	GO:0007010//cytoskeleton organization;GO:0007166//cell surface receptor signaling pathway;GO:0022402//cell cycle process	gi|4502443|ref|NP_001714.1|/0/1
9188	3326	0.9341	70.2283	4237	0.956	85.999	3521	0.9512	73.804	2807	0.9523	57.529	2316	0.9806	63.3786	2184	0.9634	61.7208	3749	0.9413	77.1527	4561	0.9673	88.7628	4775	0.9591	91.8459	DDX21	DEAD (Asp-Glu-Ala-Asp) box helicase 21	K13183	GO:0031981//nuclear lumen	GO:0003676//nucleic acid binding;GO:0003724//RNA helicase activity;GO:0032559	-	gi|50659095|ref|NP_004719.2|/0/1
1303	272	0.6398	2.40018	634	0.9199	5.37785	938	0.968	8.21677	124	0.3897	1.06206	346	0.7502	3.95699	1731	0.9961	20.4438	217	0.582	1.86629	456	0.8648	3.70869	1679	0.9943	13.4965	COL12A1	collagen, type XII, alpha 1	K08132	GO:0005578//proteinaceous extracellular matrix;GO:0005593	GO:0005198//structural molecule activity;GO:0005201//extracellular matrix structural constituent	GO:0009987//cellular process;GO:0030198//extracellular matrix organization;GO:0048731	gi|93141049|ref|NP_542376.2|/0/1
2335	63	0.2676	0.730237	90	0.3659	1.00279	291	0.7097	3.34842	23	0.1205	0.258765	21	0.1136	0.315469	307	0.7699	4.76267	19	0.0894	0.214646	27	0.1418	0.288448	138	0.4917	1.45713	FN1	fibronectin 1	K05717	GO:0005578//proteinaceous extracellular matrix;GO:0005615//extracellular space;GO:0031012//extracellular matrix;GO:0031091//platelet alpha granule;GO:0044459//plasma membrane part	GO:0005198//structural molecule activity;GO:0005515//protein binding;GO:0005539//glycosaminoglycan binding;GO:0008047//enzyme activator activity;GO:0019899//enzyme binding;GO:0046914//transition metal ion binding	GO:0000904//cell morphogenesis involved in differentiation;GO:0001775//cell activation;GO:0002376//immune system process;GO:0002526//acute inflammatory response;GO:0006464//cellular protein modification process;GO:0006887//exocytosis;GO:0007599//hemostasis;GO:0009611//response to wounding;GO:0031589//cell-substrate adhesion;GO:0034329//cell junction assembly;GO:0043062//extracellular structure or…	gi|62089266|dbj|BAD93077.1|/0/1
1832	5174	0.9879	54.3325	6040	0.9885	60.9698	5928	0.9842	61.7966	6344	0.9895	64.6622	4904	0.9905	66.7418	5403	0.992	75.9376	8128	0.9894	83.1883	8844	0.9848	85.5978	10256	0.9896	98.1086	DSP	desmoplakin	K10381	GO:0005626//insoluble fraction;GO:0005856//cytoskeleton;GO:0005913//cell-cell adherens junction;GO:0043231//intracellular membrane-bounded organelle	GO:0005198//structural molecule activity;GO:0005515//protein binding	GO:0006464//cellular protein modification process;GO:0006915//apoptotic process;GO:0007155//cell adhesion;GO:0009611//response to wounding;GO:0009913//epidermal cell differentiation;GO:0045216//cell-cell junction organization	gi|68533039|dbj|BAE06074.1|/0/1
3949	3426	0.9718	66.1475	3668	0.97	68.0769	2852	0.9735	54.6637	2868	0.9658	53.7476	2007	0.9554	50.2213	1721	0.9684	44.4729	3285	0.9626	61.8169	4007	0.9673	71.306	2960	0.9622	52.0611	LDLR	low density lipoprotein receptor	K12473	GO:0000323//lytic vacuole;GO:0005768//endosome;GO:0009986//cell surface;GO:0016021//integral to membrane;GO:0030665//clathrin-coated vesicle membrane;GO:0034358//plasma lipoprotein particle;GO:0044459//plasma membrane part	GO:0030169//low-density lipoprotein particle binding;GO:0030228//lipoprotein particle receptor activity;GO:0046872//metal ion binding	GO:0006897//endocytosis;GO:0008202//steroid metabolic process;GO:0009725//response to hormone stimulus;GO:0016125//sterol metabolic process;GO:0030301//cholesterol transport;GO:0032502//developmental process;GO:0034381//plasma lipoprotein particle clearance;GO:0042157//lipoprotein metabolic process;GO:0043434//response to peptide hormone stimulus;GO:0043627//response to estrogen stimulus;GO:00517…	gi|62088398|dbj|BAD92646.1|/0/1
1889	3008	0.9289	58.4414	3414	0.9293	63.7603	5359	0.9289	103.359	2369	0.9338	44.6747	1840	0.9471	46.3313	2934	0.9293	76.2942	3323	0.9321	62.9243	3635	0.9519	65.092	5021	0.9293	88.8646	ECE1	endothelin converting enzyme 1	K01415	GO:0005626//insoluble fraction;GO:0009986//cell surface;GO:0010008//endosome membrane;GO:0030141//secretory granule;GO:0031224//intrinsic to membrane	GO:0004175//endopeptidase activity;GO:0042277//peptide binding;GO:0042802//identical protein binding;GO:0043169//cation binding	GO:0001881//receptor recycling;GO:0002002//regulation of angiotensin levels in blood;GO:0006950//response to stress;GO:0007423//sensory organ development;GO:0008277//regulation of G-protein coupled receptor protein signaling pathway;GO:0010813//neuropeptide catabolic process;GO:0012501//programmed cell death;GO:0030326//embryonic limb morphogenesis;GO:0034754;GO:0042310//vasoconstriction;GO:00516…	gi|4503443|ref|NP_001388.1|/0/1
6207	4813	0.9811	929.621	4332	0.9887	804.309	2617	0.9792	501.785	4732	0.983	887.134	2965	0.9849	742.214	2009	0.9849	519.348	4816	0.9962	906.614	4857	0.9943	864.647	3130	0.9887	550.72	RPS13	ribosomal protein S13	K02953	GO:0015935//small ribosomal subunit;GO:0031981//nuclear lumen	GO:0003723//RNA binding;GO:0005198//structural molecule activity	GO:0006412//translation;GO:0008380//RNA splicing;GO:0019080;GO:0031016//pancreas development	gi|432110945|gb|ELK34419.1|/3.43462e-82/1
10574	1719	0.9149	85.9292	1993	0.9242	95.7672	2331	0.932	115.673	1828	0.9281	88.6942	1729	0.9178	112.014	1791	0.9237	119.826	2553	0.9315	124.383	3218	0.9193	148.263	3440	0.9232	156.646	CCT7	chaperonin containing TCP1, subunit 7 (eta)	K09499	GO:0043231//intracellular membrane-bounded organelle;GO:0043234//protein complex;GO:0044444//cytoplasmic part	GO:0005515//protein binding;GO:0032559	GO:0006458//'de novo' protein folding;GO:0051084//'de novo' posttranslational protein folding	gi|426335966|ref|XP_004029475.1|/0/1
7916	3522	0.9829	51.7191	4153	0.9819	58.623	3587	0.9793	52.2897	3496	0.9836	49.8295	2757	0.9783	52.4702	3143	0.9737	61.7724	3790	0.9861	54.2433	4167	0.9838	56.3983	4573	0.984	61.1728	PRRC2A	proline-rich coiled-coil 2A	-	-	GO:0005488//binding	-	gi|149158690|ref|NP_542417.2|/0/1
220988	3906	0.9676	68.715	4274	0.9735	72.2767	3830	0.9654	66.887	4106	0.9817	70.112	2933	0.9812	66.8722	2586	0.9558	60.8887	4673	0.9649	80.1236	5405	0.9558	87.6387	4606	0.9759	73.8141	HNRNPA3	heterogeneous nuclear ribonucleoprotein A3	K12741	GO:0005681//spliceosomal complex;GO:0031981//nuclear lumen	GO:0003723//RNA binding;GO:0051032	GO:0000377;GO:0050658//RNA transport	gi|392332853|ref|XP_003752716.1|/8.77523e-107/1
7311	3282	0.5806	118.788	2990	0.5802	104.028	2182	0.5926	78.3995	3441	0.7035	120.885	2439	0.5122	114.409	1777	0.5313	86.0818	3753	0.8229	132.391	4042	0.7853	134.838	3049	0.7662	100.528	UBA52	ubiquitin A-52 residue ribosomal protein fusion product 1	K02927	GO:0030139//endocytic vesicle;GO:0030529//ribonucleoprotein complex;GO:0031090//organelle membrane;GO:0031981//nuclear lumen	GO:0005198//structural molecule activity;GO:0005488//binding	GO:0000187//activation of MAPK activity;GO:0001818//negative regulation of cytokine production;GO:0002224//toll-like receptor signaling pathway;GO:0006259//DNA metabolic process;GO:0006412//translation;GO:0006917//induction of apoptosis;GO:0007050//cell cycle arrest;GO:0007173//epidermal growth factor receptor signaling pathway;GO:0007249//I-kappaB kinase/NF-kappaB cascade;GO:0016192//vesicle-med…	gi|13569612|gb|AAK31162.1|/4.18927e-72/1
55379	1488	0.9171	51.8366	1938	0.9148	64.8981	2272	0.9247	78.5716	1311	0.9175	44.3293	1377	0.9021	62.1702	1253	0.9185	58.4216	2045	0.9127	69.4341	2764	0.9134	88.7468	2906	0.9148	92.22	LRRC59	leucine rich repeat containing 59	K12603;K10641;K10130;K01768	GO:0005759//mitochondrial matrix	GO:0005488//binding	-	gi|40254924|ref|NP_060979.2|/4.32671e-96/1
1173	1412	0.977	73.6831	1551	0.975	77.8018	1946	0.9888	100.809	1717	0.9918	86.9676	1377	0.9893	93.1282	1467	0.9806	102.459	1893	0.9888	96.2785	2254	0.9831	108.41	2207	0.9944	104.914	AP2M1	adaptor-related protein complex 2, mu 1 subunit	K11826	GO:0005905//coated pit;GO:0030118//clathrin coat;GO:0030119//AP-type membrane coat adaptor complex;GO:0030139//endocytic vesicle;GO:0044439	GO:0005488//binding	GO:0006935//chemotaxis;GO:0007173//epidermal growth factor receptor signaling pathway;GO:0007267//cell-cell signaling;GO:0015031//protein transport;GO:0050688//regulation of defense response to virus	gi|50510363|dbj|BAD32167.1|/0/1
26278	766	0.8703	5.00456	794	0.859	4.98657	453	0.7168	2.93805	646	0.8023	4.0966	451	0.7075	3.81881	274	0.5434	2.39594	1054	0.9174	6.71156	1226	0.9304	7.38258	722	0.8607	4.29705	SACS	spastic ataxia of Charlevoix-Saguenay (sacsin)	-	GO:0043005//neuron projection;GO:0043231//intracellular membrane-bounded organelle	GO:0031072//heat shock protein binding;GO:0032403//protein complex binding;GO:0032559	GO:0044267//cellular protein metabolic process;GO:0048523//negative regulation of cellular process	gi|163659918|ref|NP_055178.3|/0/1
22948	1590	0.8678	47.7398	2248	0.9306	64.8821	2747	0.916	81.8778	1764	0.8954	51.4087	1704	0.8825	66.3083	1864	0.8622	74.9063	2677	0.9512	78.339	3480	0.9483	96.3039	3797	0.9659	103.853	CCT5	chaperonin containing TCP1, subunit 5 (epsilon)	K09497	GO:0015630//microtubule cytoskeleton;GO:0031981//nuclear lumen;GO:0043234//protein complex;GO:0044444//cytoplasmic part	GO:0005515//protein binding;GO:0032559	GO:0006458//'de novo' protein folding;GO:0051707//response to other organism	gi|58257644|dbj|BAA07894.2|/0/1
3609	3075	0.9847	51.2125	3588	0.9883	57.4418	3813	0.9888	63.0408	3018	0.9881	48.7871	2693	0.9858	58.1275	2872	0.9905	64.0183	4161	0.9951	67.5421	5092	0.9857	78.1629	5947	0.9925	90.2246	ILF3	interleukin enhancer binding factor 3, 90kDa	K13090	GO:0031981//nuclear lumen;GO:0032991//macromolecular complex	GO:0003723//RNA binding;GO:0030528//transcription regulator activity	GO:0006355//regulation of transcription, DNA-dependent;GO:0022403	gi|5762313|gb|AAD51098.1|/0/1
468	7146	0.9901	361.1	7008	0.9951	340.411	6745	0.9965	338.353	8446	0.9955	414.257	6905	0.997	452.213	5501	0.9975	372.045	6872	0.9911	338.449	7327	0.9936	341.249	7477	0.9951	344.182	ATF4	activating transcription factor 4 (tax-responsive enhancer element B67)	K04374	GO:0016020//membrane;GO:0043231//intracellular membrane-bounded organelle	GO:0001071//nucleic acid binding transcription factor activity;GO:0003677//DNA binding;GO:0003702//RNA polymerase II transcription factor activity;GO:0005515//protein binding	GO:0006006//glucose metabolic process;GO:0006357//regulation of transcription from RNA polymerase II promoter;GO:0019752//carboxylic acid metabolic process;GO:0033554//cellular response to stress	gi|33469974|ref|NP_877962.1|/6.92066e-157/1
5358	201	0.7932	5.68583	468	0.8801	12.7259	395	0.8677	11.0922	546	0.8502	14.9915	894	0.8834	32.7755	223	0.8425	8.4429	405	0.8414	11.166	595	0.856	15.513	615	0.9017	15.8478	PLS3	plastin 3	K06115;K10382	GO:0005902//microvillus;GO:0044424//intracellular part	GO:0008092//cytoskeletal protein binding;GO:0046872//metal ion binding	-	gi|7549809|ref|NP_005023.2|/0/1
5954	2645	0.8735	106.862	3047	0.8818	118.335	4215	0.9008	169.051	2295	0.8917	89.9982	2098	0.8837	109.854	2130	0.866	115.177	2866	0.8869	112.855	3161	0.8652	117.707	3408	0.8719	125.427	RCN1	reticulocalbin 1, EF-hand calcium binding domain	-	GO:0044432//endoplasmic reticulum part	GO:0046872//metal ion binding	GO:0001654//eye development;GO:0043009//chordate embryonic development	gi|4506455|ref|NP_002892.1|/9.05607e-180/1
908	1593	0.9664	60.688	1910	0.9627	69.9463	1948	0.9526	73.6715	1861	0.962	68.8157	1405	0.9519	69.3709	1310	0.9627	66.7955	2275	0.9612	84.4723	2779	0.9683	97.579	2729	0.9646	94.708	CCT6A	chaperonin containing TCP1, subunit 6A (zeta 1)	K09498	GO:0043234//protein complex;GO:0044444//cytoplasmic part	GO:0005515//protein binding;GO:0032559	GO:0006458//'de novo' protein folding	gi|58331171|ref|NP_001009186.1|/0/1
3107	5811	0.9124	374.363	6003	0.8953	371.754	7570	0.9155	484.13	9994	0.9849	624.937	8099	0.966	676.22	6569	0.976	566.41	5316	0.7711	333.79	5120	0.8165	304.014	5044	0.8537	296.015	HLA-C	major histocompatibility complex, class I, C	K06751	GO:0016021//integral to membrane;GO:0042611	GO:0004888//transmembrane signaling receptor activity	GO:0002682//regulation of immune system process;GO:0019221//cytokine-mediated signaling pathway;GO:0048002//antigen processing and presentation of peptide antigen;GO:0051704	gi|119623780|gb|EAX03375.1|/3.1474e-176/1
9231	1468	0.9785	20.0178	1607	0.9937	21.0645	2600	0.9951	35.1955	3050	0.9916	40.3686	2617	0.9967	46.2496	6580	0.9977	120.089	2507	0.9947	33.3189	2562	0.9913	32.1996	5107	0.9963	63.4384	DLG5	discs, large homolog 5 (Drosophila)	K12076	GO:0044424//intracellular part;GO:0044459//plasma membrane part	GO:0032947//protein complex scaffold	GO:0006915//apoptotic process;GO:0007155//cell adhesion;GO:0007165//signal transduction;GO:0008283//cell proliferation	gi|71891671|dbj|BAA25509.2|/0/1
292	2024	0.8416	153.074	2080	0.8053	151.216	1777	0.8031	133.414	2160	0.846	158.562	1482	0.8446	145.262	1181	0.8038	119.544	2506	0.809	184.721	2510	0.8105	174.963	1925	0.8105	132.622	SLC25A5	solute carrier family 25 (mitochondrial carrier; adenine nucleotide translocator), member 5	K05863	GO:0005759//mitochondrial matrix;GO:0005819//spindle;GO:0016021//integral to membrane;GO:0019866//organelle inner membrane	GO:0005345//purine nucleobase transmembrane transporter activity;GO:0005488//binding	GO:0006863//purine nucleobase transport;GO:0015980//energy derivation by oxidation of organic compounds;GO:0030073//insulin secretion;GO:0051704	gi|45829841|gb|AAH68199.1|/1.166e-174/1
1642	1909	0.965	44.614	2157	0.9735	48.4574	2612	0.9691	60.5986	1922	0.9682	43.5987	1554	0.9666	47.0686	1967	0.9687	61.526	2644	0.9664	60.2245	3066	0.9721	66.0418	3680	0.9732	78.3447	DDB1	damage-specific DNA binding protein 1, 127kDa	K10610	GO:0031981//nuclear lumen;GO:0080008//Cul4-RING ubiquitin ligase complex	GO:0003677//DNA binding	GO:0006289//nucleotide-excision repair;GO:0006511//ubiquitin-dependent protein catabolic process;GO:0007050//cell cycle arrest;GO:0007166//cell surface receptor signaling pathway;GO:0016567//protein ubiquitination;GO:0051704;GO:0051789	gi|410974071|ref|XP_003993471.1|/0/1
23499	2628	0.9568	14.9775	3213	0.9598	17.6023	5262	0.9607	29.7706	4636	0.9589	25.6455	3994	0.9614	29.501	6309	0.9649	48.1242	4183	0.9624	23.2353	4959	0.9658	26.0489	9765	0.9661	50.697	MACF1	microtubule-actin crosslinking factor 1	K10382	-	-	-	gi|33188445|ref|NP_036222.3|/0/1
9349	6170	0.9158	1061.32	5184	0.8973	857.174	3755	0.9529	641.199	6168	0.8687	1029.81	3869	0.8098	862.526	2943	0.83	677.545	6691	0.8771	1121.75	6444	0.8956	1021.63	4455	0.9175	698.077	RPL23	ribosomal protein L23	K02894	GO:0030529//ribonucleoprotein complex;GO:0031981//nuclear lumen;GO:0044444//cytoplasmic part	GO:0005198//structural molecule activity;GO:0005488//binding	GO:0006412//translation;GO:0006606//protein import into nucleus;GO:0019080;GO:0031016//pancreas development	gi|470620201|ref|XP_004318392.1|/5.0409e-76/1
10959	2957	0.9939	142.113	3141	0.9911	145.109	2612	0.9713	124.618	2973	0.9751	138.686	2241	0.9873	139.585	1907	0.9868	122.665	2937	0.9849	137.573	3127	0.992	138.513	3035	0.9882	132.873	TMED2	transmembrane emp24 domain trafficking protein 2	K14825;K14809	GO:0030137//COPI-coated vesicle;GO:0030667//secretory granule membrane;GO:0031224//intrinsic to membrane;GO:0042598	GO:0005488//binding	GO:0000578//embryonic axis specification;GO:0001701//in utero embryonic development;GO:0003143//embryonic heart tube morphogenesis;GO:0009952//anterior/posterior pattern specification;GO:0010467//gene expression;GO:0014020;GO:0015031//protein transport;GO:0016192//vesicle-mediated transport;GO:0040007//growth	gi|9790015|ref|NP_062744.1|/3.40041e-100/1
6950	2399	0.8364	99.5203	2812	0.8315	112.135	2352	0.8551	96.8595	2796	0.8583	112.583	2175	0.8307	116.938	1586	0.8112	88.0589	3143	0.8417	127.078	3656	0.851	139.788	3094	0.8506	116.922	TCP1	t-complex 1	K09493	GO:0000790//nuclear chromatin;GO:0005813//centrosome;GO:0043234//protein complex;GO:0044459//plasma membrane part	GO:0005515//protein binding;GO:0032559	GO:0006458//'de novo' protein folding;GO:0043623//cellular protein complex assembly	gi|397471765|ref|XP_003845972.1|/0/1
4666	8140	0.7502	260.641	7537	0.6822	231.986	5049	0.7361	160.49	7566	0.812	235.147	4799	0.7794	199.152	4008	0.8229	171.765	7627	0.7039	238.023	7495	0.7145	221.193	5600	0.7778	163.344	NACA	nascent polypeptide-associated complex alpha subunit	K03626	GO:0043231//intracellular membrane-bounded organelle;GO:0043234//protein complex	GO:0003676//nucleic acid binding;GO:0003712//transcription cofactor activity;GO:0008134//transcription factor binding	GO:0006351//transcription, DNA-dependent;GO:0006810//transport;GO:0051704	gi|74207780|dbj|BAE40130.1|/1.37752e-87/1
140576	1202	0.9917	113.193	2108	0.9954	190.823	3989	0.9954	372.91	1826	0.9908	166.906	1944	0.9862	237.261	1879	0.9788	236.827	2537	0.9825	232.853	3669	0.9926	318.452	4365	0.9945	374.452	S100A16	S100 calcium binding protein A16	K10384	GO:0031981//nuclear lumen;GO:0044444//cytoplasmic part	GO:0042802//identical protein binding;GO:0046872//metal ion binding	GO:0010038//response to metal ion	gi|426331678|ref|XP_004026805.1|/2.09878e-56/1
342667	1099	0.9894	34.0998	690	0.9957	20.5801	182	0.925	5.60595	2408	0.9794	72.5212	1606	0.9891	64.5824	117	0.7561	4.8588	1646	0.9897	49.7771	1065	0.9882	30.4568	279	0.9286	7.88595	STAC2	SH3 and cysteine rich domain 2	K11447;K00939;K00591	-	GO:0043169//cation binding	GO:0007165//signal transduction	gi|39752673|ref|NP_945344.1|/0/1
150696	752	0.9755	16.2135	1073	0.9985	22.2384	2414	0.996	51.6678	1229	0.9962	25.7197	1084	0.9876	30.2902	2079	0.9943	59.9932	931	0.9916	19.5639	1134	0.9899	22.5348	2737	0.9979	53.7564	PROM2	prominin 2	K15602	GO:0005902//microvillus;GO:0031224//intrinsic to membrane;GO:0031253//cell projection membrane	-	-	gi|260764009|ref|NP_001159450.1|/0/1
2314	1917	0.951	44.6478	2455	0.9478	54.9635	3321	0.9473	76.784	2645	0.9387	59.7941	2649	0.9423	79.9603	2756	0.9469	85.9105	2707	0.9416	61.4486	3501	0.9553	75.1538	3689	0.9635	78.2677	FLII	flightless I homolog (Drosophila)	K05761;K05768	GO:0005815//microtubule organizing center;GO:0031981//nuclear lumen	GO:0008092//cytoskeletal protein binding	GO:0003012//muscle system process	gi|4503743|ref|NP_002009.1|/0/1
4017	171	0.7409	4.58582	251	0.8444	6.47052	937	0.8908	24.945	116	0.715	3.01949	134	0.789	4.65736	153	0.7761	5.49163	86	0.6255	2.24784	59	0.5331	1.45832	89	0.6354	2.17424	LOXL2	lysyl oxidase-like 2	K00280	GO:0044421//extracellular region part;GO:0044464//cell part	GO:0004888//transmembrane signaling receptor activity;GO:0016638//oxidoreductase activity, acting on the CH-NH2 group of donors;GO:0046914//transition metal ion binding	GO:0009987//cellular process;GO:0032502//developmental process;GO:0043412//macromolecule modification	gi|119584030|gb|EAW63626.1|/0/1
10097	2155	0.9642	55.8285	2756	0.9693	68.6329	3004	0.9612	77.256	2299	0.965	57.8099	1971	0.963	66.1774	2262	0.9663	78.4315	2909	0.9802	73.4511	3500	0.9612	83.5714	3570	0.9754	84.2506	ACTR2	ARP2 actin-related protein 2 homolog (yeast)	K12314;K10354;K05692	GO:0015629//actin cytoskeleton	GO:0008092//cytoskeletal protein binding;GO:0032559	GO:0009987//cellular process	gi|53692187|ref|NP_001005386.1|/0/1
6184	2106	0.9629	90.7171	2382	0.9755	98.6319	2639	0.9768	112.848	2245	0.9726	93.8645	1972	0.9815	110.091	1824	0.9663	105.159	2363	0.9654	99.2066	2607	0.9815	103.503	2893	0.9777	113.521	RPN1	ribophorin I	K12666	GO:0005789//endoplasmic reticulum membrane;GO:0005792//microsome;GO:0031224//intrinsic to membrane;GO:0048770	GO:0004576//oligosaccharyl transferase activity;GO:0005488//binding	GO:0006487//protein N-linked glycosylation	gi|4506675|ref|NP_002941.1|/0/1
1435	7758	0.9762	186.556	8208	0.9878	189.732	3003	0.9791	71.6866	6030	0.9793	140.744	3983	0.9739	124.132	1956	0.9515	62.953	8031	0.9791	188.224	6190	0.9739	137.193	1792	0.9741	39.2548	CSF1	colony stimulating factor 1 (macrophage)	K05453	GO:0016020//membrane;GO:0031224//intrinsic to membrane;GO:0043234//protein complex;GO:0044421//extracellular region part;GO:0044444//cytoplasmic part	GO:0005126//cytokine receptor binding;GO:0042802//identical protein binding	GO:0001503//ossification;GO:0001894//tissue homeostasis;GO:0001952//regulation of cell-matrix adhesion;GO:0002274;GO:0002763//positive regulation of myeloid leukocyte differentiation;GO:0009888//tissue development;GO:0010467//gene expression;GO:0010742//macrophage derived foam cell differentiation;GO:0016477//cell migration;GO:0022414//reproductive process;GO:0031325//positive regulation of cellu…	gi|119576825|gb|EAW56421.1|/3.5463e-150/1
23089	302	0.8496	4.65554	407	0.9024	6.03118	75	0.4338	1.14775	368	0.8804	5.50637	153	0.6504	3.05681	25	0.1725	0.515813	767	0.9768	11.524	771	0.9651	10.9546	160	0.6632	2.24688	PEG10	paternally expressed 10	K04389;K04303	GO:0043231//intracellular membrane-bounded organelle	GO:0003676//nucleic acid binding;GO:0046914//transition metal ion binding	GO:0007179//transforming growth factor beta receptor signaling pathway;GO:0012501//programmed cell death;GO:0048869//cellular developmental process	gi|289176996|ref|NP_001165908.1|/0/1
3959	1038	0.9829	46.5779	1340	0.9684	57.8006	1313	0.971	58.4886	1356	0.978	59.0604	952	0.9785	55.3648	892	0.975	53.5718	1037	0.971	45.3531	1253	0.978	51.8221	1248	0.975	51.0145	LGALS3BP	lectin, galactoside-binding, soluble, 3 binding protein	K13912	GO:0031012//extracellular matrix;GO:0044464//cell part	GO:0004888//transmembrane signaling receptor activity;GO:0005488//binding	GO:0006952//defense response;GO:0009987//cellular process;GO:0023052//signaling	gi|441643566|ref|XP_003278480.2|/0/1
9019	2309	0.8468	46.9404	2665	0.8621	52.0793	2990	0.8378	60.3418	3328	0.8353	65.6691	2162	0.799	56.9631	1939	0.8191	52.7582	3247	0.8428	64.3356	3271	0.8786	61.2893	2531	0.8536	46.8718	MPZL1	myelin protein zero-like 1	K06770	GO:0016021//integral to membrane	GO:0005488//binding	GO:0007154//cell communication;GO:0007167//enzyme linked receptor protein signaling pathway	gi|4506357|ref|NP_003944.1|/3.2668e-110/1
7529	2306	0.9974	75.7608	2614	0.9949	82.5535	3139	0.9949	102.376	2985	0.9974	95.1884	2530	0.9997	107.726	2333	0.992	102.586	3779	0.991	121.006	4388	0.9994	132.872	4359	0.9936	130.457	YWHAB	tyrosine 3-monooxygenase/tryptophan 5-monooxygenase activation protein, beta polypeptide	K06630	GO:0005815//microtubule organizing center;GO:0031981//nuclear lumen;GO:0043234//protein complex;GO:0048770	GO:0003712//transcription cofactor activity;GO:0016597//amino acid binding;GO:0019899//enzyme binding	GO:0000165//MAPK cascade;GO:0006470//protein dephosphorylation;GO:0006886//intracellular protein transport;GO:0006917//induction of apoptosis;GO:0006935//chemotaxis;GO:0007169//transmembrane receptor protein tyrosine kinase signaling pathway;GO:0007264//small GTPase mediated signal transduction;GO:0016070//RNA metabolic process;GO:0032507//maintenance of protein location in cell;GO:0044093;GO:005…	gi|444726223|gb|ELW66762.1|/5.07485e-127/1
7532	1556	0.9775	42.0706	2249	0.9802	58.4525	2511	0.9751	67.3968	1516	0.9799	39.7853	1347	0.9712	47.201	1688	0.973	61.0844	2006	0.973	52.8622	2514	0.9799	62.6491	3025	0.9788	74.5058	YWHAG	tyrosine 3-monooxygenase/tryptophan 5-monooxygenase activation protein, gamma polypeptide	K06630	GO:0044444//cytoplasmic part	GO:0005102//receptor binding;GO:0016491//oxidoreductase activity;GO:0019901//protein kinase binding;GO:0030291//protein serine/threonine kinase inhibitor activity	GO:0006886//intracellular protein transport;GO:0007165//signal transduction;GO:0022402//cell cycle process;GO:0033673//negative regulation of kinase activity;GO:0050767//regulation of neurogenesis;GO:0050804//regulation of synaptic transmission	gi|74215924|dbj|BAE28625.1|/5.68426e-128/1
54205	1156	0.7899	21.3049	1481	0.7794	26.2375	1657	0.7812	30.3158	1022	0.6861	18.2822	1024	0.6614	24.4589	958	0.6811	23.6307	1304	0.8043	23.4232	1590	0.7861	27.0085	1940	0.8844	32.5702	CYCS	cytochrome c, somatic	K08738	GO:0005740//mitochondrial envelope;GO:0008287//protein serine/threonine phosphatase complex;GO:0019866//organelle inner membrane;GO:0044425//membrane part	GO:0004721//phosphoprotein phosphatase activity;GO:0005506//iron ion binding;GO:0009055//electron carrier activity	GO:0000737//DNA catabolic process, endonucleolytic;GO:0006917//induction of apoptosis;GO:0006919//activation of cysteine-type endopeptidase activity involved in apoptotic process;GO:0015980//energy derivation by oxidation of organic compounds;GO:0022900//electron transport chain;GO:0051234//establishment of localization	gi|402854519|ref|XP_003891915.1|/1.03177e-64/1
3185	2331	0.9748	85.8891	2655	0.9737	94.0383	3562	0.9726	130.291	2855	0.9427	102.107	2126	0.9044	101.525	2896	0.9347	142.818	3383	0.9221	121.491	3646	0.9214	123.821	4353	0.9618	146.11	HNRNPF	heterogeneous nuclear ribonucleoprotein F	K12898	GO:0005681//spliceosomal complex;GO:0031981//nuclear lumen	GO:0003723//RNA binding;GO:0008134//transcription factor binding	GO:0000377;GO:0010468//regulation of gene expression	gi|4826760|ref|NP_004957.1|/0/1
7314	2350	0.9567	247.283	2371	0.9423	239.83	3453	0.9434	360.7	2320	0.9609	236.957	2153	0.9598	293.619	2402	0.9701	338.289	2610	0.9609	267.678	2998	0.9578	290.763	3153	0.9382	302.236	UBB	ubiquitin B	K08770	GO:0015935//small ribosomal subunit;GO:0030139//endocytic vesicle;GO:0031090//organelle membrane;GO:0031981//nuclear lumen	GO:0005198//structural molecule activity;GO:0005488//binding	GO:0000165//MAPK cascade;GO:0001818//negative regulation of cytokine production;GO:0002224//toll-like receptor signaling pathway;GO:0006259//DNA metabolic process;GO:0006917//induction of apoptosis;GO:0007050//cell cycle arrest;GO:0007173//epidermal growth factor receptor signaling pathway;GO:0007249//I-kappaB kinase/NF-kappaB cascade;GO:0016192//vesicle-mediated transport;GO:0030330//DNA damage …	gi|297272013|ref|XP_001088768.2|/9.92265e-125/1
3925	72	0.302	3.24795	124	0.3152	5.37705	306	0.2799	13.7032	152	0.3302	6.65542	233	0.3483	13.6222	395	0.377	23.8486	381	0.302	16.7513	531	0.3837	22.0777	1007	0.3055	41.3812	STMN1	stathmin 1	K04381	GO:0005626//insoluble fraction;GO:0015630//microtubule cytoskeleton;GO:0044444//cytoplasmic part	GO:0008092//cytoskeletal protein binding;GO:0060089	GO:0000278//mitotic cell cycle;GO:0007165//signal transduction;GO:0007417//central nervous system development;GO:0031111//negative regulation of microtubule polymerization or depolymerization;GO:0048522//positive regulation of cellular process;GO:0048667//cell morphogenesis involved in neuron differentiation;GO:0051707//response to other organism	gi|402853466|ref|XP_003891415.1|/1.35954e-88/1
6781	127	0.689	3.32981	280	0.9048	7.05696	1959	0.99	50.9886	202	0.8555	5.14068	272	0.9358	9.24269	908	0.9892	31.8632	157	0.8134	4.012	345	0.9453	8.33711	1614	0.9851	38.5492	STC1	stanniocalcin 1	-	GO:0044421//extracellular region part;GO:0044424//intracellular part;GO:0044459//plasma membrane part	GO:0005102//receptor binding	GO:0001666//response to hypoxia;GO:0003006//developmental process involved in reproduction;GO:0006875//cellular metal ion homeostasis;GO:0007154//cell communication;GO:0007165//signal transduction;GO:0007275//multicellular organismal development;GO:0030002//cellular anion homeostasis;GO:0033273//response to vitamin;GO:0051384//response to glucocorticoid stimulus;GO:0051591//response to cAMP	gi|4507265|ref|NP_003146.1|/5.30886e-137/1
1968	2146	0.9905	62.8996	2275	0.9776	64.098	1740	0.9776	50.628	2380	0.9782	67.7095	1514	0.9911	57.512	1183	0.9759	46.4079	2806	0.9862	80.1589	2672	0.9862	72.1831	2113	0.9799	56.4175	EIF2S3	eukaryotic translation initiation factor 2, subunit 3 gamma, 52kDa	K03242	GO:0044444//cytoplasmic part	GO:0008135//translation factor activity, nucleic acid binding;GO:0017111//nucleoside-triphosphatase activity;GO:0032561//guanyl ribonucleotide binding	GO:0006412//translation;GO:0009207	gi|4503507|ref|NP_001406.1|/0/1
57488	1450	0.9799	24.8706	1672	0.9837	27.5676	1881	0.9799	32.028	1707	0.9708	28.4188	1434	0.9609	31.8773	1517	0.9763	34.8251	2414	0.9787	40.3554	2733	0.9898	43.2055	3681	0.9809	57.5149	ESYT2	extended synaptotagmin-like protein 2	K11447;K15290;K00939;K00591	GO:0031224//intrinsic to membrane	-	-	gi|45387945|ref|NP_065779.1|/0/1
3021	6046	0.9651	224.392	6183	0.9644	220.589	6871	0.9709	253.153	8415	0.9651	303.143	5817	0.9648	279.803	5186	0.9644	257.609	7105	0.9757	257.01	7373	0.9659	252.211	8042	0.9757	271.894	H3F3B	H3 histone, family 3B (H3.3B)	K11253	GO:0000785//chromatin;GO:0031981//nuclear lumen	GO:0003676//nucleic acid binding	GO:0007126//meiosis;GO:0007417//central nervous system development;GO:0007599//hemostasis;GO:0009719;GO:0034728//nucleosome organization	gi|12847552|dbj|BAB27616.1|/1.37554e-71/1
8243	1190	0.8563	12.5027	1369	0.9064	13.8262	1578	0.9399	16.4584	1333	0.9425	13.5938	929	0.8814	12.6499	1156	0.9117	16.2556	1636	0.924	16.7527	1807	0.9329	17.4983	2191	0.9634	20.9698	SMC1A	structural maintenance of chromosomes 1A	K06636	GO:0000228//nuclear chromosome;GO:0000776//kinetochore;GO:0008278//cohesin complex	GO:0003774//motor activity;GO:0032559;GO:0046983//protein dimerization activity	GO:0000070//mitotic sister chromatid segregation;GO:0000377;GO:0006259//DNA metabolic process;GO:0007050//cell cycle arrest;GO:0009628//response to abiotic stimulus;GO:0010948;GO:0033554//cellular response to stress;GO:0035556//intracellular signal transduction	gi|30581135|ref|NP_006297.2|/0/1
3915	2873	0.9981	37.21	3024	0.9994	37.6487	2407	0.998	30.9473	1937	0.9985	24.3505	1561	0.9945	26.2024	1254	0.9831	21.7375	1579	0.9962	19.932	1684	0.9916	20.1023	1662	0.9916	19.6088	LAMC1	laminin, gamma 1 (formerly LAMB2)	K05635	GO:0043256//laminin complex	GO:0005198//structural molecule activity;GO:0046625//sphingolipid binding	GO:0000904//cell morphogenesis involved in differentiation;GO:0006935//chemotaxis;GO:0007044//cell-substrate junction assembly;GO:0008284//positive regulation of cell proliferation;GO:0009888//tissue development;GO:0030030//cell projection organization;GO:0030198//extracellular matrix organization;GO:0048870//cell motility;GO:0065003	gi|395729310|ref|XP_002809753.2|/0/1
23463	520	0.9595	11.0345	696	0.9776	14.1972	774	0.9805	16.3047	919	0.9782	18.9286	729	0.978	20.0489	750	0.9695	21.301	839	0.9826	17.3523	970	0.9796	18.9715	1203	0.9711	23.2547	ICMT	isoprenylcysteine carboxyl methyltransferase	K00587	GO:0005626//insoluble fraction;GO:0031090//organelle membrane;GO:0031224//intrinsic to membrane;GO:0043231//intracellular membrane-bounded organelle	GO:0003713//transcription coactivator activity;GO:0003880//protein C-terminal carboxyl O-methyltransferase activity	GO:0006479//protein methylation;GO:0006575//cellular modified amino acid metabolic process;GO:0006605//protein targeting;GO:0006790//sulfur compound metabolic process;GO:0008283//cell proliferation;GO:0040007//growth;GO:0043009//chordate embryonic development;GO:0048513//organ development;GO:0051056//regulation of small GTPase mediated signal transduction	gi|6912430|ref|NP_036537.1|/2.21175e-140/1
10627	1990	0.7763	163.579	2262	0.815	178.736	3331	0.8697	271.815	2272	0.7812	181.275	2716	0.8206	289.347	2826	0.8431	310.911	2112	0.8246	169.205	2763	0.8423	209.332	3824	0.8134	286.344	MYL12A	myosin, light chain 12A, regulatory, non-sarcomeric	K12757	GO:0015629//actin cytoskeleton	GO:0017111//nucleoside-triphosphatase activity;GO:0046872//metal ion binding	-	gi|301784356|ref|XP_002927596.1|/1.30026e-92/1
6156	7893	0.9282	1412.38	6253	0.9194	1075.58	3592	0.9527	638.072	7197	0.9072	1250.02	4323	0.8844	1002.56	2616	0.9457	626.522	7795	0.9387	1359.48	7160	0.9352	1180.87	4662	0.9159	759.938	RPL30	ribosomal protein L30	K02908	GO:0015934//large ribosomal subunit	GO:0003676//nucleic acid binding;GO:0005198//structural molecule activity	GO:0006412//translation;GO:0019080;GO:0031016//pancreas development	gi|4506631|ref|NP_000980.1|/2.97363e-59/1
10611	5215	0.9243	85.68	4926	0.9329	77.7972	3447	0.9268	56.2199	4374	0.9223	69.7522	2827	0.9273	60.1957	2286	0.9265	50.2678	4141	0.9301	66.3096	4329	0.9212	65.5532	4187	0.9215	62.6649	PDLIM5	PDZ and LIM domain 5	K05631;K01539;K00939;K00591;K08202;K11447;K05760;K06112	GO:0005624//membrane fraction;GO:0031674//I band;GO:0034399//nuclear periphery;GO:0044430//cytoskeletal part;GO:0044444//cytoplasmic part;GO:0044459//plasma membrane part	GO:0008092//cytoskeletal protein binding;GO:0016564//transcription repressor activity;GO:0019901//protein kinase binding;GO:0046914//transition metal ion binding	GO:0000122//negative regulation of transcription from RNA polymerase II promoter;GO:0007599//hemostasis;GO:0010551;GO:0044087;GO:0048814//regulation of dendrite morphogenesis	gi|58533161|ref|NP_001011516.1|/2.8939e-114/1
9601	1887	0.9697	64.9174	2158	0.9879	71.365	1784	0.9731	60.9267	1389	0.9522	46.3816	1246	0.9424	55.5548	1514	0.9731	69.7114	1673	0.9512	56.0959	1760	0.9768	55.8062	1888	0.9744	59.1681	PDIA4	protein disulfide isomerase family A, member 4	K09582	GO:0044432//endoplasmic reticulum part;GO:0048770	GO:0005488//binding;GO:0015036//disulfide oxidoreductase activity;GO:0016862//intramolecular oxidoreductase activity, interconverting keto- and enol-groups	GO:0015031//protein transport;GO:0018904;GO:0019725//cellular homeostasis	gi|4758304|ref|NP_004902.1|/0/1
3912	26	0.1892	0.452874	102	0.5564	1.70784	374	0.8691	6.46694	32	0.2187	0.541013	99	0.5411	2.23487	249	0.8265	5.80486	49	0.3167	0.831851	75	0.4361	1.20405	148	0.6333	2.34834	LAMB1	laminin, beta 1	K05636	GO:0043256//laminin complex;GO:0044444//cytoplasmic part	GO:0005198//structural molecule activity	GO:0000904//cell morphogenesis involved in differentiation;GO:0006935//chemotaxis;GO:0008284//positive regulation of cell proliferation;GO:0009887//organ morphogenesis;GO:0016477//cell migration;GO:0030030//cell projection organization	gi|119603829|gb|EAW83423.1|/0/1
6651	4377	0.9916	53.1647	4769	0.9939	55.6825	4534	0.9918	54.6703	4207	0.9898	49.599	3316	0.9897	52.2006	3166	0.9919	51.4691	4900	0.9906	58.0081	5352	0.9943	59.9161	5703	0.9897	63.1024	SON	SON DNA binding protein	K06237;K13908	GO:0016604//nuclear body	GO:0003723//RNA binding;GO:0019904//protein domain specific binding	GO:0043066//negative regulation of apoptotic process	gi|29421186|dbj|BAA82971.2|/0/1
3068	8518	0.9812	363.091	8838	0.9883	362.14	9035	0.9841	382.322	9771	0.9921	404.269	7106	0.9879	392.57	6542	0.9871	373.23	9034	0.9821	375.322	9521	0.9887	374.06	8859	0.9896	344	HDGF	hepatoma-derived growth factor	K00020	GO:0043231//intracellular membrane-bounded organelle;GO:0044421//extracellular region part;GO:0044424//intracellular part	GO:0003676//nucleic acid binding;GO:0005102//receptor binding;GO:0005488//binding;GO:0005539//glycosaminoglycan binding	GO:0023052//signaling	gi|390476881|ref|XP_002760161.2|/3.63426e-130/1
689	5774	0.9216	467.48	5551	0.9477	432.018	3889	0.9406	312.57	5564	0.9437	437.248	3862	0.9445	405.241	3193	0.9168	345.998	6207	0.9525	489.795	6123	0.9659	456.911	4686	0.9564	345.609	BTF3	basic transcription factor 3	K01527	GO:0043231//intracellular membrane-bounded organelle	GO:0005488//binding;GO:0030528//transcription regulator activity	GO:0006351//transcription, DNA-dependent;GO:0043009//chordate embryonic development	gi|89268303|emb|CAJ82851.1|/1.77655e-78/1
9221	1093	0.9449	28.3734	1670	0.9682	41.6727	1610	0.9723	41.4897	1099	0.9527	27.6912	1075	0.9421	36.1671	1134	0.9522	39.3997	1528	0.9515	38.6598	1981	0.9743	47.3976	2170	0.9555	51.3152	NOLC1	nucleolar and coiled-body phosphoprotein 1	-	-	GO:0005488//binding	GO:0009987//cellular process	gi|148596949|ref|NP_004732.2|/4.26377e-126/1
23020	3247	0.9755	45.887	3863	0.964	52.4779	4067	0.9787	57.0565	3225	0.9584	44.2376	2596	0.9578	47.5474	3124	0.9658	59.0891	4025	0.9775	55.4395	4772	0.9746	62.1568	5102	0.9882	65.6816	SNRNP200	small nuclear ribonucleoprotein 200kDa (U5)	K12854	GO:0005681//spliceosomal complex;GO:0030532//small nuclear ribonucleoprotein complex;GO:0031981//nuclear lumen	GO:0032559;GO:0042623//ATPase activity, coupled	GO:0000245//spliceosomal complex assembly;GO:0009207;GO:0050953//sensory perception of light stimulus	gi|40217847|ref|NP_054733.2|/0/1
5052	2704	0.9454	218.75	2874	0.939	223.498	2486	0.8321	199.649	2262	0.8424	177.619	1953	0.8717	204.767	1874	0.8915	202.909	3300	0.9153	260.197	4056	0.9256	302.427	3546	0.8852	261.323	PRDX1	peroxiredoxin 1	K13279	GO:0048770	GO:0004601//peroxidase activity;GO:0005488//binding;GO:0016705//oxidoreductase activity, acting on paired donors, with incorporation or reduction of molecular oxygen	GO:0019725//cellular homeostasis;GO:0042743//hydrogen peroxide metabolic process;GO:0048731	gi|402854371|ref|XP_003891845.1|/2.9261e-116/1
116	4	0.0601	0.125407	7	0.1052	0.210962	-	-	-	1	0.015	0.030431	-	-	-	1	0.015	0.0419614	3	0.0301	0.0916703	3	0.0451	0.0866889	7	0.0905	0.19992	ADCYAP1	adenylate cyclase activating polypeptide 1 (pituitary)	K05262	GO:0000267//cell fraction	GO:0005179//hormone activity	GO:0007154//cell communication;GO:0007169//transmembrane receptor protein tyrosine kinase signaling pathway;GO:0022414//reproductive process;GO:0045762//positive regulation of adenylate cyclase activity	gi|402902743|ref|XP_003914256.1|/3.60724e-91/1
483	2556	0.959	140.939	2940	0.9584	155.834	1718	0.9482	94.041	2590	0.9946	138.619	1694	0.9525	121.059	830	0.9433	61.2544	2806	0.9655	150.801	2958	0.9768	150.331	1899	0.9601	95.3875	ATP1B3	ATPase, Na+/K+ transporting, beta 3 polypeptide	K01540	GO:0005887//integral to plasma membrane;GO:0048770	GO:0005488//binding;GO:0008556//potassium-transporting ATPase activity	GO:0002376//immune system process;GO:0007599//hemostasis;GO:0009206;GO:0030001//metal ion transport	gi|4502281|ref|NP_001670.1|/1.54691e-162/1
4837	1746	0.9379	112.982	1728	0.9006	107.486	3677	0.9835	236.2	3966	0.9645	249.098	2721	0.9012	228.195	1973	0.9417	170.875	2660	0.8664	167.761	2690	0.9259	160.434	2668	0.8176	157.27	NNMT	nicotinamide N-methyltransferase	K00541	GO:0044444//cytoplasmic part	GO:0008170//N-methyltransferase activity;GO:0008757//S-adenosylmethionine-dependent methyltransferase activity	GO:0006730//one-carbon metabolic process	gi|5453790|ref|NP_006160.1|/4.23065e-150/1
5781	2474	0.9637	40.1241	3078	0.9646	47.9864	3134	0.9786	50.4577	2539	0.9635	39.9689	1992	0.9621	41.8706	2382	0.9663	51.7054	2939	0.9729	46.4569	3640	0.9708	54.4111	4106	0.9641	60.6625	PTPN11	protein tyrosine phosphatase, non-receptor type 11	K07293	GO:0005626//insoluble fraction;GO:0032432//actin filament bundle;GO:0032991//macromolecular complex;GO:0043231//intracellular membrane-bounded organelle;GO:0044444//cytoplasmic part;GO:0044459//plasma membrane part	GO:0004725//protein tyrosine phosphatase activity;GO:0019899//enzyme binding;GO:0051427	GO:0000165//MAPK cascade;GO:0001959//regulation of cytokine-mediated signaling pathway;GO:0006470//protein dephosphorylation;GO:0006639//acylglycerol metabolic process;GO:0006935//chemotaxis;GO:0006974//response to DNA damage stimulus;GO:0007169//transmembrane receptor protein tyrosine kinase signaling pathway;GO:0007599//hemostasis;GO:0022414//reproductive process;GO:0031294;GO:0033157//regulati…	gi|33356177|ref|NP_002825.3|/0/1
6281	878	0.7315	83.9194	1871	0.7371	171.904	2725	0.8082	258.558	1756	0.7081	162.91	2622	0.8428	324.799	1607	0.7858	205.576	1937	0.7802	180.444	2871	0.7708	252.919	3334	0.797	290.288	S100A10	S100 calcium binding protein A10	K10384	-	GO:0005515//protein binding;GO:0046872//metal ion binding	GO:0023052//signaling	gi|119573783|gb|EAW53398.1|/1.08836e-57/1
5464	2378	0.9681	184.63	2381	0.9666	177.703	2457	0.9825	189.373	2387	0.9749	179.886	1761	0.9825	177.2	1582	0.9825	164.394	2774	0.9833	209.914	2961	0.9764	211.889	3150	0.9772	222.79	PPA1	pyrophosphatase (inorganic) 1	K01507	GO:0044444//cytoplasmic part	GO:0016462//pyrophosphatase activity;GO:0046872//metal ion binding	GO:0006412//translation;GO:0006796//phosphate-containing compound metabolic process	gi|67970880|dbj|BAE01782.1|/0/1
6867	480	0.8827	6.2861	722	0.9564	9.08911	961	0.9912	12.4936	1136	0.9624	14.4402	1267	0.9883	21.5046	1173	0.9915	20.5602	948	0.9777	12.1002	993	0.976	11.9859	1229	0.9859	14.6618	TACC1	transforming, acidic coiled-coil containing protein 1	K14281	GO:0015630//microtubule cytoskeleton;GO:0043231//intracellular membrane-bounded organelle	GO:0005515//protein binding	GO:0007010//cytoskeleton organization;GO:0007017//microtubule-based process;GO:0021543//pallium development;GO:0021846//cell proliferation in forebrain	gi|170763519|ref|NP_001116296.1|/0/1
10728	2190	0.9891	115.82	2509	0.984	127.551	2683	0.9793	140.858	2833	0.9788	145.425	2041	0.9798	139.893	2101	0.9819	148.715	2843	0.9824	146.542	3338	0.9855	162.707	3492	0.9845	168.232	PTGES3	prostaglandin E synthase 3 (cytosolic)	K15730	GO:0030529//ribonucleoprotein complex;GO:0044427//chromosomal part;GO:0044444//cytoplasmic part	GO:0003964//RNA-directed DNA polymerase activity;GO:0005515//protein binding;GO:0016860//intramolecular oxidoreductase activity	GO:0005977//glycogen metabolic process;GO:0006259//DNA metabolic process;GO:0006693//prostaglandin metabolic process;GO:0008544//epidermis development;GO:0009058//biosynthetic process;GO:0031958;GO:0042026//protein refolding	gi|148692593|gb|EDL24540.1|/1.822e-106/1
3815	7515	0.9913	147.947	6584	0.9929	124.598	398	0.9457	7.77831	10123	0.9975	193.438	3534	0.9892	90.1694	157	0.7663	4.13682	10939	0.9977	209.895	9105	0.9969	165.211	893	0.9838	16.015	KIT	v-kit Hardy-Zuckerman 4 feline sarcoma viral oncogene homolog	K05091	GO:0009986//cell surface;GO:0016021//integral to membrane;GO:0030141//secretory granule;GO:0044421//extracellular region part;GO:0044459//plasma membrane part	GO:0004714//transmembrane receptor protein tyrosine kinase activity;GO:0032559	GO:0002244//hematopoietic progenitor cell differentiation;GO:0002521//leukocyte differentiation;GO:0006664//glycolipid metabolic process;GO:0007169//transmembrane receptor protein tyrosine kinase signaling pathway;GO:0007281//germ cell development;GO:0007632//visual behavior;GO:0008283//cell proliferation;GO:0008406//gonad development;GO:0008593//regulation of Notch signaling pathway;GO:0010467//…	gi|4557695|ref|NP_000213.1|/0/1
3673	675	0.9343	8.70922	1592	0.9458	19.7453	2627	0.9763	33.648	2276	0.9725	28.5037	3550	0.9824	59.3633	2051	0.9726	35.4185	1877	0.9659	23.604	2984	0.9811	35.4858	3626	0.9699	42.6186	ITGA2	integrin, alpha 2 (CD49B, alpha 2 subunit of VLA-2 receptor)	K06481	GO:0005887//integral to plasma membrane;GO:0009986//cell surface	GO:0004871//signal transducer activity;GO:0005515//protein binding	GO:0006935//chemotaxis;GO:0007166//cell surface receptor signaling pathway;GO:0007599//hemostasis;GO:0009653//anatomical structure morphogenesis;GO:0031589//cell-substrate adhesion;GO:0051704	gi|119575268|gb|EAW54873.1|/0/1
3339	5744	0.9149	41.0588	5049	0.9147	34.693	1377	0.8927	9.77123	3421	0.914	23.7355	2590	0.9122	23.9942	760	0.8057	7.271	2715	0.9135	18.9151	2614	0.9141	17.2218	973	0.8836	6.33579	HSPG2	heparan sulfate proteoglycan 2	K06255	GO:0005578//proteinaceous extracellular matrix;GO:0016020//membrane	GO:0005515//protein binding	GO:0044238//primary metabolic process;GO:0044260;GO:0048646//anatomical structure formation involved in morphogenesis	gi|126012571|ref|NP_005520.4|/0/1
1434	728	0.9639	20.5083	1026	0.9413	27.7837	1052	0.9358	29.4196	800	0.9388	21.8747	703	0.9705	25.6666	841	0.9625	31.709	1040	0.9782	28.5547	1411	0.9578	36.6358	1482	0.9705	38.0314	CSE1L	CSE1 chromosome segregation 1-like (yeast)	-	GO:0043231//intracellular membrane-bounded organelle	GO:0005049//nuclear export signal receptor activity;GO:0022892	GO:0012501//programmed cell death;GO:0015031//protein transport	gi|466073481|ref|XP_004282932.1|/0/1
55740	1185	0.6022	9.19205	1605	0.6637	11.9678	2811	0.7404	21.646	1811	0.8421	13.6354	1423	0.775	14.3058	2352	0.834	24.4186	2187	0.8476	16.5344	2857	0.8746	20.4261	3997	0.919	28.2439	ENAH	enabled homolog (Drosophila)	K05746	GO:0005924//cell-substrate adherens junction;GO:0031252//cell leading edge;GO:0032432//actin filament bundle;GO:0042995//cell projection;GO:0044444//cytoplasmic part	GO:0008092//cytoskeletal protein binding;GO:0019904//protein domain specific binding	GO:0006810//transport;GO:0006935//chemotaxis;GO:0007015//actin filament organization;GO:0014020;GO:0050851//antigen receptor-mediated signaling pathway	gi|56549694|ref|NP_001008493.1|/1.14688e-125/1
23019	2252	0.9262	26.6195	2839	0.9283	32.2583	2459	0.911	28.8545	2403	0.9233	27.5701	1815	0.9143	27.8049	1899	0.9127	30.0431	2753	0.9236	31.7163	3100	0.9088	33.7733	3178	0.9242	34.2201	CNOT1	CCR4-NOT transcription complex, subunit 1	K12604	GO:0044444//cytoplasmic part	GO:0005488//binding	GO:0000288//nuclear-transcribed mRNA catabolic process, deadenylation-dependent decay;GO:0010467//gene expression	gi|46275837|ref|NP_996882.1|/0/1
6428	2140	0.8319	60.7375	2454	0.7797	66.9518	2258	0.7894	63.6196	3171	0.8675	87.3562	2237	0.7517	82.2855	1849	0.7581	70.2375	3821	0.9425	105.698	3823	0.8789	100.007	3707	0.8075	95.8433	SRSF3	serine/arginine-rich splicing factor 3	K12892	GO:0031981//nuclear lumen	GO:0003676//nucleic acid binding	GO:0000377;GO:0006353//DNA-dependent transcription, termination;GO:0006397//mRNA processing;GO:0006405//RNA export from nucleus	gi|2125864|emb|CAA62845.1|/6.76603e-46/1
5932	626	0.9399	19.5065	714	0.9536	21.3869	562	0.9555	17.3846	748	0.9576	22.6235	610	0.9707	24.6348	596	0.9546	24.8565	665	0.9692	20.1963	751	0.9668	21.5688	843	0.9759	23.9292	RBBP8	retinoblastoma binding protein 8	-	GO:0043231//intracellular membrane-bounded organelle	GO:0003677//DNA binding;GO:0004520//endodeoxyribonuclease activity	GO:0000729//DNA double-strand break processing;GO:0001824//blastocyst development;GO:0006355//regulation of transcription, DNA-dependent;GO:0007050//cell cycle arrest;GO:0022403	gi|4506441|ref|NP_002885.1|/0/1
808	825	0.9631	37.02	1071	0.9666	46.1973	907	0.9903	40.403	558	0.9675	24.3036	467	0.9495	27.159	577	0.978	34.6535	680	0.9776	29.7398	828	0.9627	34.2447	832	0.9811	34.0096	CALM3	calmodulin 3 (phosphorylase kinase, delta)	K02183	GO:0005815//microtubule organizing center;GO:0005819//spindle;GO:0008287//protein serine/threonine phosphatase complex;GO:0016020//membrane;GO:0031674//I band;GO:0031981//nuclear lumen;GO:0042598	GO:0008092//cytoskeletal protein binding;GO:0016247//channel regulator activity;GO:0016772//transferase activity, transferring phosphorus-containing groups;GO:0016791//phosphatase activity;GO:0019900//kinase binding;GO:0046872//metal ion binding;GO:0047485//protein N-terminus binding	GO:0000910//cytokinesis;GO:0001775//cell activation;GO:0003012//muscle system process;GO:0005977//glycogen metabolic process;GO:0006605//protein targeting;GO:0006796//phosphate-containing compound metabolic process;GO:0006807//nitrogen compound metabolic process;GO:0006887//exocytosis;GO:0007169//transmembrane receptor protein tyrosine kinase signaling pathway;GO:0007267//cell-cell signaling;GO:0…	gi|426389328|ref|XP_004061075.1|/1.00228e-97/1
5295	3191	0.9361	46.6373	2894	0.968	40.6583	706	0.9446	10.2432	4912	0.9468	69.6817	1790	0.9488	33.9058	671	0.9281	13.1256	3906	0.9753	55.6397	3242	0.9774	43.6717	1375	0.98	18.3065	PIK3R1	phosphoinositide-3-kinase, regulatory subunit 1 (alpha)	K02649	GO:0005624//membrane fraction;GO:0005942//phosphatidylinositol 3-kinase complex;GO:0016020//membrane;GO:0043231//intracellular membrane-bounded organelle	GO:0017046//peptide hormone binding;GO:0019900//kinase binding;GO:0019902//phosphatase binding;GO:0035004//phosphatidylinositol 3-kinase activity;GO:0035014//phosphatidylinositol 3-kinase regulator activity;GO:0035091//phosphatidylinositol binding;GO:0035258//steroid hormone receptor binding;GO:0070851//growth factor receptor binding	GO:0001101//response to acid;GO:0001932//regulation of protein phosphorylation;GO:0001952//regulation of cell-matrix adhesion;GO:0002027//regulation of heart rate;GO:0002762//negative regulation of myeloid leukocyte differentiation;GO:0006357//regulation of transcription from RNA polymerase II promoter;GO:0007162//negative regulation of cell adhesion;GO:0007169//transmembrane receptor protein tyr…	gi|32455252|ref|NP_852556.2|/0/1
1964	1096	0.9738	25.2729	1391	0.9786	30.833	1592	0.9797	36.4427	1248	0.9824	27.9327	982	0.9817	29.3474	972	0.9693	29.9985	1677	0.9916	37.6897	2032	0.9892	43.1866	2468	0.9919	51.8424	EIF1AX	eukaryotic translation initiation factor 1A, X-linked	K03236	GO:0044444//cytoplasmic part	GO:0008135//translation factor activity, nucleic acid binding	GO:0006412//translation	gi|390479600|ref|XP_002762751.2|/1.85396e-55/1
396	2105	0.9718	101.166	2666	0.9633	123.165	3125	0.9572	149.093	2084	0.9657	97.2152	2269	0.9464	141.329	1890	0.9492	121.572	2634	0.9586	123.38	3145	0.9586	139.311	3510	0.9661	153.669	ARHGDIA	Rho GDP dissociation inhibitor (GDI) alpha	K12462	GO:0043232;GO:0044444//cytoplasmic part;GO:0044459//plasma membrane part	GO:0005092//GDP-dissociation inhibitor activity;GO:0005515//protein binding;GO:0008047//enzyme activator activity	GO:0007155//cell adhesion;GO:0007169//transmembrane receptor protein tyrosine kinase signaling pathway;GO:0007265//Ras protein signal transduction;GO:0008104//protein localization;GO:0009966//regulation of signal transduction;GO:0010769//regulation of cell morphogenesis involved in differentiation;GO:0031345//negative regulation of cell projection organization;GO:0031346//positive regulation of c…	gi|4757768|ref|NP_004300.1|/7.80296e-113/1
4841	3329	0.8566	105.372	3297	0.8739	100.317	2858	0.8779	89.8045	3792	0.8463	116.502	2599	0.8519	106.619	2837	0.8547	120.188	4417	0.8795	136.265	4247	0.9068	123.901	3867	0.8631	111.502	NONO	non-POU domain containing, octamer-binding	K13214	GO:0016604//nuclear body;GO:0034399//nuclear periphery	GO:0003676//nucleic acid binding;GO:0005515//protein binding	GO:0006259//DNA metabolic process;GO:0006396//RNA processing;GO:0033554//cellular response to stress	gi|74141990|dbj|BAE41058.1|/0/1
3920	1617	0.7806	25.0216	1801	0.8331	26.7894	1850	0.8046	28.4184	2527	0.929	37.9546	2042	0.8769	40.9519	1515	0.7442	31.3766	2128	0.942	32.0939	2339	0.9487	33.3592	2486	0.9637	35.043	LAMP2	lysosomal-associated membrane protein 2	K06528	GO:0005626//insoluble fraction;GO:0005764//lysosome;GO:0005768//endosome;GO:0030667//secretory granule membrane;GO:0031224//intrinsic to membrane	-	GO:0001775//cell activation;GO:0006887//exocytosis;GO:0007599//hemostasis	gi|7669503|ref|NP_054701.1|/0/1
23164	3050	0.984	28.2713	3498	0.9862	31.1681	4014	0.9892	36.9357	4385	0.9946	39.4521	4343	0.9871	52.1735	3771	0.9936	46.7834	3812	0.9944	34.4385	4319	0.9917	36.8986	4743	0.9936	40.0493	MPRIP	myosin phosphatase Rho interacting protein	K11447;K01539;K00939	GO:0043232	GO:0008092//cytoskeletal protein binding	-	gi|50980307|ref|NP_055949.2|/0/1
5214	923	0.8846	33.9115	1291	0.899	45.5948	1706	0.8799	62.2225	1129	0.9004	40.2618	1607	0.9223	76.52	1263	0.9148	62.1065	1229	0.8968	44.0091	1586	0.9026	53.7067	2405	0.9051	80.4926	PFKP	phosphofructokinase, platelet	K00850	GO:0043234//protein complex;GO:0044444//cytoplasmic part	GO:0008443//phosphofructokinase activity;GO:0032559;GO:0043169//cation binding	GO:0006007//glucose catabolic process;GO:0006796//phosphate-containing compound metabolic process	gi|334191701|ref|NP_001229268.1|/0/1
6152	5906	0.9827	1042.22	5508	0.9793	934.342	4233	0.9793	741.548	6075	0.9793	1040.56	4626	0.9706	1058	3115	0.981	735.723	6350	0.9827	1092.16	6777	0.9896	1102.26	5216	0.9827	838.496	RPL24	ribosomal protein L24	K02896	GO:0015934//large ribosomal subunit	GO:0003676//nucleic acid binding;GO:0005198//structural molecule activity	GO:0000082//G1/S transition of mitotic cell cycle;GO:0000087//M phase of mitotic cell cycle;GO:0006412//translation;GO:0007411//axon guidance;GO:0019080;GO:0021545//cranial nerve development;GO:0022618//ribonucleoprotein complex assembly;GO:0031016//pancreas development	gi|28174943|gb|AAH02110.2|/1.09017e-56/1
6426	2295	0.9741	41.3712	2406	0.9727	41.6923	2452	0.9705	43.8793	2994	0.9765	52.3868	2465	0.9617	57.59	2394	0.9764	57.7602	3312	0.9614	58.1905	3933	0.9612	65.3463	4239	0.9861	69.6106	SRSF1	serine/arginine-rich splicing factor 1	K12890	GO:0005654//nucleoplasm;GO:0005681//spliceosomal complex	GO:0003676//nucleic acid binding;GO:0019904//protein domain specific binding	GO:0000245//spliceosomal complex assembly;GO:0006353//DNA-dependent transcription, termination;GO:0006405//RNA export from nucleus;GO:0006941//striated muscle contraction;GO:0043009//chordate embryonic development	gi|179074|gb|AAA35564.1|/8.8421e-104/1
3187	4491	0.974	199.162	4509	0.9852	192.215	4752	0.9792	209.201	4836	0.9696	208.163	4147	0.9865	238.348	4457	0.9839	264.542	4649	0.9826	200.941	5337	0.9909	218.143	5739	0.9831	231.844	HNRNPH1	heterogeneous nuclear ribonucleoprotein H1 (H)	K12898	GO:0005681//spliceosomal complex;GO:0005856//cytoskeleton;GO:0031981//nuclear lumen	GO:0008187//poly-pyrimidine tract binding	GO:0000377;GO:0010468//regulation of gene expression	gi|5031753|ref|NP_005511.1|/0/1
11167	2497	0.9732	66.4405	2828	0.9654	72.3333	1628	0.9646	43.0024	816	0.9503	21.0746	874	0.9719	30.1398	539	0.9714	19.1952	929	0.9628	24.0922	1290	0.9607	31.6363	834	0.9708	20.2151	FSTL1	follistatin-like 1	K04661;K06254	GO:0044421//extracellular region part	GO:0005539//glycosaminoglycan binding;GO:0046872//metal ion binding	GO:0007178//transmembrane receptor protein serine/threonine kinase signaling pathway	gi|149060525|gb|EDM11239.1|/3.26756e-164/1
6421	2441	0.9928	81.1617	2629	0.9928	84.0269	2921	0.9961	96.4136	2625	0.9974	84.7162	2013	0.9928	86.7444	1769	0.9971	78.7227	4051	0.9971	131.278	4404	0.9974	134.962	3667	0.998	111.068	SFPQ	splicing factor proline/glutamine-rich	K13219	GO:0016604//nuclear body;GO:0034399//nuclear periphery	GO:0003676//nucleic acid binding	GO:0000398//mRNA splicing, via spliceosome	gi|471362917|ref|XP_004372017.1|/1.49008e-163/1
2665	2100	0.9418	87.9017	2227	0.9435	89.6072	2063	0.9439	85.7237	2311	0.9463	93.8928	1559	0.9525	84.5743	1523	0.9349	85.3231	2665	0.9353	108.723	3042	0.9607	117.359	2669	0.9426	101.771	GDI2	GDP dissociation inhibitor 2	-	GO:0043231//intracellular membrane-bounded organelle;GO:0044444//cytoplasmic part	GO:0005092//GDP-dissociation inhibitor activity;GO:0005099//Ras GTPase activator activity;GO:0005488//binding;GO:0051020//GTPase binding	GO:0006810//transport;GO:0009966//regulation of signal transduction;GO:0032313//regulation of Rab GTPase activity;GO:0033124//regulation of GTP catabolic process;GO:0035556//intracellular signal transduction	gi|6598323|ref|NP_001485.2|/0/1
55752	519	0.9515	9.49999	664	0.9851	11.6834	1074	0.9889	19.5157	721	0.9826	12.8099	716	0.9828	16.9857	570	0.9781	13.9643	794	0.9891	14.1652	1015	0.9787	17.1239	1095	0.9853	18.2585	2019-09-11	septin 11	K04557	GO:0030425//dendrite;GO:0032156;GO:0032432//actin filament bundle;GO:0044459//plasma membrane part	GO:0032561//guanyl ribonucleotide binding	GO:0009987//cellular process;GO:0051259//protein oligomerization	gi|8922712|ref|NP_060713.1|/0/1
7791	2045	0.9755	89.8703	2226	0.9867	94.0356	3370	0.9897	147.02	1341	0.9841	57.2013	1566	0.9892	89.1926	2473	0.9923	145.457	1658	0.9884	71.0155	2215	0.9944	89.7175	3296	0.994	131.949	ZYX	zyxin	K06273	GO:0005911//cell-cell junction;GO:0005924//cell-substrate adherens junction;GO:0016021//integral to membrane;GO:0032432//actin filament bundle	GO:0046872//metal ion binding	GO:0007154//cell communication;GO:0023052//signaling	gi|576623|gb|AAA78902.1|/2.02911e-170/1
5093	2746	0.9492	158.337	3185	0.9447	176.537	3993	0.9503	228.562	3238	0.9374	181.223	2741	0.9441	204.836	3575	0.9379	275.897	3528	0.9345	198.27	4031	0.9486	214.228	4864	0.9718	255.489	PCBP1	poly(rC) binding protein 1	K12889	GO:0031981//nuclear lumen;GO:0032991//macromolecular complex	GO:0043566//structure-specific DNA binding;GO:0090079	GO:0000377	gi|6754994|ref|NP_035995.1|/0/1
64856	902	0.8214	19.7815	1031	0.8124	21.7348	1393	0.804	30.3269	973	0.8549	20.7119	828	0.8195	23.5341	816	0.6712	23.9515	988	0.9219	21.1181	1149	0.9221	23.2249	1296	0.8933	25.8913	VWA1	von Willebrand factor A domain containing 1	K08132	GO:0005578//proteinaceous extracellular matrix;GO:0005622//intracellular	-	GO:0009987//cellular process;GO:0043062//extracellular structure organization	gi|158256546|dbj|BAF84246.1|/1.03644e-117/1
57142	2364	0.6081	49.5878	2946	0.5711	59.4025	3981	0.6225	82.8979	3086	0.542	62.8315	3025	0.5529	82.237	3094	0.5332	86.8634	3565	0.5009	72.8841	4234	0.5017	81.8577	4818	0.5254	92.0641	RTN4	reticulon 4	K00907;K00688;K09880	GO:0031227//intrinsic to endoplasmic reticulum membrane;GO:0032991//macromolecular complex;GO:0042995//cell projection;GO:0044297//cell body	GO:0005488//binding;GO:0005515//protein binding	GO:0001837//epithelial to mesenchymal transition;GO:0006916;GO:0007029//endoplasmic reticulum organization;GO:0007169//transmembrane receptor protein tyrosine kinase signaling pathway;GO:0007409//axonogenesis;GO:0010001//glial cell differentiation;GO:0010769//regulation of cell morphogenesis involved in differentiation;GO:0010977//negative regulation of neuron projection development;GO:0014015//p…	gi|5902016|ref|NP_008939.1|/1.34655e-70/1
1660	1661	0.9462	36.2635	2093	0.9592	43.9252	2217	0.9568	48.0495	1828	0.9494	38.7374	1629	0.9335	46.093	1604	0.9306	46.8698	3030	0.9707	64.4746	3651	0.9434	73.467	3842	0.9581	76.4105	DHX9	DEAH (Asp-Glu-Ala-His) box polypeptide 9	K13184	GO:0005815//microtubule organizing center;GO:0031981//nuclear lumen;GO:0043234//protein complex	GO:0003678//DNA helicase activity;GO:0003723//RNA binding;GO:0003724//RNA helicase activity;GO:0032559	GO:0000377;GO:0009408//response to heat;GO:0048255//mRNA stabilization	gi|71153339|sp|Q5R874.1|DHX9_PONAB/0/1
10128	1157	0.867	17.8118	1562	0.8749	23.1153	1347	0.8237	20.5857	1244	0.8909	18.5887	761	0.8902	15.1835	911	0.8505	18.7707	1581	0.9156	23.722	1871	0.9091	26.5478	1910	0.9009	26.7857	LRPPRC	leucine-rich pentatricopeptide repeat containing	K11447;K06264;K08857;K00939	GO:0000228//nuclear chromosome;GO:0005759//mitochondrial matrix;GO:0019866//organelle inner membrane;GO:0031965//nuclear membrane	GO:0003779//actin binding;GO:0015631//tubulin binding;GO:0043566//structure-specific DNA binding	GO:0034643//establishment of mitochondrion localization, microtubule-mediated;GO:0050658//RNA transport	gi|31621305|ref|NP_573566.2|/0/1
84790	1268	0.7141	81.947	1667	0.716	103.56	2515	0.7179	161.352	982	0.7109	61.5998	1162	0.7211	97.3272	1293	0.7135	111.841	1271	0.7135	80.0581	1754	0.7223	104.478	2119	0.7204	124.75	TUBA1C	tubulin, alpha 1c	K07374	GO:0005874//microtubule;GO:0044444//cytoplasmic part	GO:0017111//nucleoside-triphosphatase activity;GO:0032561//guanyl ribonucleotide binding;GO:0046983//protein dimerization activity	GO:0006458//'de novo' protein folding;GO:0007017//microtubule-based process;GO:0009207;GO:0022402//cell cycle process;GO:0043623//cellular protein complex assembly	gi|348580683|ref|XP_003476108.1|/0/1
1650	2222	0.9249	105.892	2139	0.9398	97.9888	2157	0.9431	102.046	1875	0.9361	86.7314	1408	0.9174	86.9637	1342	0.9426	85.5977	2272	0.945	105.53	2443	0.9548	107.306	2203	0.9715	95.6382	DDOST	dolichyl-diphosphooligosaccharide--protein glycosyltransferase subunit (non-catalytic)	K12670	GO:0005789//endoplasmic reticulum membrane;GO:0031224//intrinsic to membrane;GO:0032991//macromolecular complex;GO:0042598	GO:0004576//oligosaccharyl transferase activity;GO:0005488//binding	GO:0006487//protein N-linked glycosylation;GO:0006952//defense response;GO:0010033//response to organic substance;GO:0046649//lymphocyte activation	gi|20070197|ref|NP_005207.2|/0/1
1508	10923	0.9904	282.905	13018	0.9881	324.106	6197	0.9926	159.332	8408	0.9853	211.371	5772	0.9954	193.749	4361	0.9739	151.173	6459	0.9891	163.046	7136	0.9883	170.347	6426	0.9838	151.613	CTSB	cathepsin B	K01363	GO:0000267//cell fraction;GO:0000323//lytic vacuole;GO:0009986//cell surface;GO:0044421//extracellular region part;GO:0044459//plasma membrane part;GO:0048770	GO:0004175//endopeptidase activity;GO:0005515//protein binding	GO:0006915//apoptotic process;GO:0006950//response to stress;GO:0009605//response to external stimulus;GO:0009725//response to hormone stimulus;GO:0009746;GO:0010243//response to organic nitrogen;GO:0010941//regulation of cell death;GO:0014706//striated muscle tissue development;GO:0019222//regulation of metabolic process;GO:0019538//protein metabolic process;GO:0034097//response to cytokine stim…	gi|4503139|ref|NP_001899.1|/0/1
2017	2823	0.9717	86.9059	3285	0.984	97.2117	3832	0.9738	117.108	2703	0.9759	80.7679	2605	0.9744	103.935	2488	0.972	102.513	3076	0.978	92.2934	3435	0.9732	97.4644	4048	0.9747	113.521	CTTN	cortactin	K06106	GO:0000267//cell fraction;GO:0031252//cell leading edge;GO:0043232;GO:0044444//cytoplasmic part	GO:0005515//protein binding	GO:0006897//endocytosis	gi|296080746|ref|NP_001171669.1|/0/1
10768	2734	0.9421	64.6637	3010	0.9113	68.4342	2524	0.9083	59.2618	2728	0.8986	62.6268	2025	0.9088	62.0728	2371	0.9035	75.0555	2691	0.9377	62.0328	2755	0.934	60.0571	2852	0.9181	61.448	AHCYL1	adenosylhomocysteinase-like 1	K01251	GO:0043231//intracellular membrane-bounded organelle	GO:0016802	GO:0044237//cellular metabolic process	gi|471417961|ref|XP_004390484.1|/0/1
93621	2654	0.7894	124.164	3055	0.7413	137.388	3726	0.7491	173.045	3115	0.7642	141.451	2807	0.7578	170.196	2902	0.7495	181.71	3100	0.7317	141.352	3761	0.7431	162.173	4764	0.8484	203.03	MRFAP1	Morf4 family associated protein 1	K11447;K00939	GO:0043231//intracellular membrane-bounded organelle;GO:0044424//intracellular part;GO:0044444//cytoplasmic part	GO:0005488//binding	-	gi|297292248|ref|XP_002804052.1|/2.46505e-34/1
10521	7164	0.9913	152.148	6463	0.9909	131.944	6749	0.9923	142.29	7944	0.9961	163.758	6183	0.9884	170.186	6357	0.9923	180.697	5463	0.989	113.08	5336	0.9933	104.45	6608	0.9919	127.843	DDX17	DEAD (Asp-Glu-Ala-Asp) box helicase 17	K13178	GO:0043231//intracellular membrane-bounded organelle	GO:0003676//nucleic acid binding;GO:0004386//helicase activity;GO:0032559;GO:0042623//ATPase activity, coupled	GO:0009207;GO:0010467//gene expression	gi|38201710|ref|NP_006377.2|/0/1
6774	5580	0.9982	114.532	5703	0.9926	112.522	6754	0.9944	137.618	6703	0.9956	133.541	4292	0.9938	114.173	5222	0.993	143.455	6048	0.9928	120.99	6101	0.9984	115.418	7973	0.9974	149.076	STAT3	signal transducer and activator of transcription 3 (acute-phase response factor)	K04692	GO:0016020//membrane;GO:0031981//nuclear lumen;GO:0044444//cytoplasmic part	GO:0001071//nucleic acid binding transcription factor activity;GO:0003677//DNA binding;GO:0019900//kinase binding;GO:0030528//transcription regulator activity;GO:0035258//steroid hormone receptor binding;GO:0046872//metal ion binding;GO:0048020//CCR chemokine receptor binding;GO:0060089	GO:0000003//reproduction;GO:0002526//acute inflammatory response;GO:0006357//regulation of transcription from RNA polymerase II promoter;GO:0006605//protein targeting;GO:0007169//transmembrane receptor protein tyrosine kinase signaling pathway;GO:0007259//JAK-STAT cascade;GO:0007631//feeding behavior;GO:0019221//cytokine-mediated signaling pathway;GO:0033500//carbohydrate homeostasis;GO:0035264//…	gi|332847876|ref|XP_001165417.2|/0/1
64855	3287	0.9768	83.8158	4292	0.9818	105.204	5202	0.9765	131.68	4792	0.983	118.603	4034	0.9743	133.314	3741	0.9765	127.674	4267	0.981	106.046	4881	0.9838	114.714	5407	0.9798	125.597	FAM129B	family with sequence similarity 129, member B	-	-	GO:0005488//binding	-	gi|79750824|ref|NP_001030611.1|/0/1
23231	482	0.9529	10.7906	643	0.9638	13.8374	165	0.7789	3.66697	348	0.9176	7.56195	287	0.904	8.32715	110	0.6567	3.29596	517	0.9573	11.2807	479	0.954	9.88363	282	0.9023	5.75103	SEL1L3	sel-1 suppressor of lin-12-like 3 (C. elegans)	K14026;K07126	GO:0031224//intrinsic to membrane	-	-	gi|154689719|ref|NP_056002.2|/0/1
23576	99	0.5797	2.51438	196	0.7534	4.78516	286	0.8673	7.21083	152	0.6883	3.74708	250	0.8039	8.22906	470	0.8678	15.9765	193	0.8325	4.77748	379	0.83	8.87188	658	0.8876	15.2236	DDAH1	dimethylarginine dimethylaminohydrolase 1	K01482	GO:0043231//intracellular membrane-bounded organelle;GO:0044424//intracellular part	GO:0016813//hydrolase activity, acting on carbon-nitrogen (but not peptide) bonds, in linear amidines;GO:0031406//carboxylic acid binding;GO:0043169//cation binding;GO:0046914//transition metal ion binding	GO:0006464//cellular protein modification process;GO:0006525//arginine metabolic process;GO:0006575//cellular modified amino acid metabolic process;GO:0007165//signal transduction;GO:0031328//positive regulation of cellular biosynthetic process;GO:0044271//cellular nitrogen compound biosynthetic process;GO:0045765//regulation of angiogenesis	gi|426330213|ref|XP_004026116.1|/4.55362e-99/1
563	12344	0.9593	986.895	10015	0.9906	769.68	16393	0.9734	1301.06	14278	0.9945	1107.99	11202	0.9969	1160.71	16313	0.9812	1745.57	14745	0.9687	1148.96	13170	0.9851	970.469	15814	0.9922	1151.74	AZGP1	alpha-2-glycoprotein 1, zinc-binding	K06751	GO:0042611	GO:0004518//nuclease activity;GO:0008289//lipid binding;GO:0008565//protein transporter activity	GO:0002376//immune system process;GO:0006629//lipid metabolic process;GO:0008283//cell proliferation;GO:0009987//cellular process	gi|4502337|ref|NP_001176.1|/2.2606e-172/1
7360	1443	0.9858	67.4778	1797	0.9872	80.7769	1462	0.9849	67.868	2504	0.9895	113.654	1764	0.9799	106.907	960	0.9886	60.0834	2306	0.9822	105.099	2821	0.9863	121.585	1720	0.9803	73.2688	UGP2	UDP-glucose pyrophosphorylase 2	K00963	GO:0000267//cell fraction;GO:0044444//cytoplasmic part	GO:0019103//pyrimidine nucleotide binding;GO:0043169//cation binding;GO:0048029//monosaccharide binding;GO:0051748//UTP-monosaccharide-1-phosphate uridylyltransferase activity	GO:0005977//glycogen metabolic process;GO:0006006//glucose metabolic process;GO:0006796//phosphate-containing compound metabolic process;GO:0046398//UDP-glucuronate metabolic process	gi|48255966|ref|NP_006750.3|/0/1
6170	7803	0.9499	1816.11	6322	0.9339	1414.43	3198	0.9134	738.896	6611	0.9134	1493.49	4088	0.9294	1233.12	2394	0.9157	745.752	6804	0.9544	1543.45	6646	0.9339	1425.68	3887	0.9134	824.123	RPL39	ribosomal protein L39	K02924	GO:0015934//large ribosomal subunit	GO:0003676//nucleic acid binding;GO:0005198//structural molecule activity	GO:0006412//translation;GO:0019080;GO:0031016//pancreas development	gi|296198994|ref|XP_002747045.1|/4.94156e-32/1
11224	4085	0.9453	878.707	3259	0.9579	673.878	2637	0.9474	563.1	3760	0.9495	785.044	2480	0.9495	691.382	1747	0.9326	502.961	4156	0.9853	871.312	4510	0.9474	894.148	3361	0.9495	658.592	RPL35	ribosomal protein L35	K02918	GO:0015934//large ribosomal subunit;GO:0031981//nuclear lumen	GO:0003723//RNA binding;GO:0005198//structural molecule activity	GO:0006412//translation;GO:0019080;GO:0031016//pancreas development	gi|119608008|gb|EAW87602.1|/1.27543e-46/1
1727	2436	0.7127	78.5914	2428	0.7019	75.2993	1893	0.6451	60.6278	2222	0.6621	69.5818	1546	0.6413	64.643	964	0.61	41.6259	2145	0.6697	67.4483	2133	0.658	63.4263	1638	0.6722	48.1402	CYB5R3	cytochrome b5 reductase 3	K00326	GO:0031966//mitochondrial membrane;GO:0043234//protein complex	GO:0016653//oxidoreductase activity, acting on NAD(P)H, heme protein as acceptor	GO:0003013;GO:0006694//steroid biosynthetic process;GO:0006766//vitamin metabolic process;GO:0008203//cholesterol metabolic process	gi|4503327|ref|NP_000389.1|/6.51375e-169/1
5879	3570	0.9962	152.112	4480	0.9971	183.493	5268	0.9958	222.826	3891	0.9962	160.921	3062	0.9962	169.089	3021	0.9954	172.281	3935	0.9921	163.413	4398	0.995	172.716	4996	0.995	193.917	RAC1	ras-related C3 botulinum toxin substrate 1 (rho family, small GTP binding protein Rac1)	K04392	GO:0005626//insoluble fraction;GO:0005884//actin filament;GO:0012505//endomembrane system;GO:0016020//membrane;GO:0019898//extrinsic to membrane;GO:0030427//site of polarized growth;GO:0031252//cell leading edge;GO:0044297//cell body;GO:0048770	GO:0005083//small GTPase regulator activity;GO:0017111//nucleoside-triphosphatase activity;GO:0019899//enzyme binding;GO:0019900//kinase binding;GO:0032561//guanyl ribonucleotide binding	GO:0000768//syncytium formation by plasma membrane fusion;GO:0000904//cell morphogenesis involved in differentiation;GO:0001818//negative regulation of cytokine production;GO:0001894//tissue homeostasis;GO:0006275//regulation of DNA replication;GO:0006917//induction of apoptosis;GO:0006935//chemotaxis;GO:0006970//response to osmotic stress;GO:0007169//transmembrane receptor protein tyrosine kinas…	gi|42543638|pdb|1RYF|A/3.31504e-107/1
4176	842	0.9566	29.6661	931	0.9452	31.5313	1119	0.9679	39.1382	1002	0.919	34.2665	803	0.921	36.6672	1234	0.9566	58.1905	1193	0.96	40.967	1339	0.9228	43.482	1602	0.9745	51.417	MCM7	minichromosome maintenance complex component 7	K02210	GO:0031981//nuclear lumen;GO:0043234//protein complex;GO:0044427//chromosomal part	GO:0003678//DNA helicase activity;GO:0032559;GO:0043566//structure-specific DNA binding	GO:0006261//DNA-dependent DNA replication;GO:0007050//cell cycle arrest;GO:0016310//phosphorylation;GO:0033554//cellular response to stress;GO:0051320//S phase	gi|33469968|ref|NP_005907.3|/0/1
4173	515	0.8228	10.6778	616	0.8044	12.2772	834	0.7932	17.1658	625	0.7938	12.5779	517	0.7926	13.8925	628	0.8326	17.427	652	0.7979	13.1755	711	0.8478	13.5871	1159	0.8679	21.8904	MCM4	minichromosome maintenance complex component 4	K02212	GO:0031981//nuclear lumen;GO:0043234//protein complex	GO:0003678//DNA helicase activity;GO:0032559;GO:0043566//structure-specific DNA binding	GO:0006261//DNA-dependent DNA replication;GO:0007050//cell cycle arrest;GO:0051320//S phase	gi|426359557|ref|XP_004047036.1|/0/1
3098	1167	0.8613	29.967	1492	0.8598	36.8286	1934	0.8653	49.3006	1556	0.8603	38.7825	1455	0.8605	48.4227	1792	0.8638	61.5884	1388	0.8643	34.7382	1771	0.8593	41.9152	2069	0.8625	48.3981	HK1	hexokinase 1	K00844	GO:0031966//mitochondrial membrane;GO:0031981//nuclear lumen	GO:0004396//hexokinase activity;GO:0032559	GO:0006007//glucose catabolic process;GO:0006796//phosphate-containing compound metabolic process;GO:0008645//hexose transport	gi|62088632|dbj|BAD92763.1|/0/1
5792	2884	0.9919	38.106	3128	0.9937	39.7291	4628	0.9919	60.7036	3249	0.9957	41.6679	2432	0.9802	41.6462	4619	0.9924	81.6835	3327	0.9882	42.8446	3532	0.9908	43.013	6947	0.9973	83.6163	PTPRF	protein tyrosine phosphatase, receptor type, F	K05695	GO:0016021//integral to membrane;GO:0030427//site of polarized growth;GO:0042598;GO:0043231//intracellular membrane-bounded organelle;GO:0044297//cell body;GO:0045202//synapse	GO:0004725//protein tyrosine phosphatase activity;GO:0004871//signal transducer activity;GO:0005102//receptor binding;GO:0043168	GO:0001959//regulation of cytokine-mediated signaling pathway;GO:0006464//cellular protein modification process;GO:0007173//epidermal growth factor receptor signaling pathway;GO:0008283//cell proliferation;GO:0009968//negative regulation of signal transduction;GO:0016337//cell-cell adhesion;GO:0031346//positive regulation of cell projection organization;GO:0043065//positive regulation of apoptoti…	gi|54633198|dbj|BAD66835.1|/0/1
10933	2013	0.9025	102.277	2347	0.8976	114.628	2845	0.9463	143.496	2583	0.8737	127.383	2063	0.9045	135.846	2233	0.8956	151.849	2633	0.8896	130.386	3026	0.8996	141.704	3221	0.9334	149.08	MORF4L1	mortality factor 4 like 1	K11339	GO:0043189//H4/H2A histone acetyltransferase complex;GO:0070822//Sin3-type complex	GO:0005515//protein binding	GO:0000725//recombinational repair;GO:0006476//protein deacetylation;GO:0016573//histone acetylation;GO:0050789//regulation of biological process	gi|5803102|ref|NP_006782.1|/8.92308e-158/1
6520	2434	0.9166	105.827	2505	0.9209	104.696	3612	0.9434	155.901	3617	0.94	152.644	3482	0.906	196.21	3285	0.934	191.162	3298	0.9187	139.757	3695	0.9272	148.072	5425	0.9264	214.869	SLC3A2	solute carrier family 3 (activators of dibasic and neutral amino acid transport), member 2	K06519	GO:0031224//intrinsic to membrane;GO:0044459//plasma membrane part;GO:0048770	GO:0015081//sodium ion transmembrane transporter activity;GO:0015171//amino acid transmembrane transporter activity;GO:0043167//ion binding	GO:0002376//immune system process;GO:0006807//nitrogen compound metabolic process;GO:0007599//hemostasis;GO:0015801//aromatic amino acid transport;GO:0015820//leucine transport;GO:0040007//growth;GO:0044238//primary metabolic process;GO:0070838//divalent metal ion transport	gi|61744477|ref|NP_001012680.1|/0/1
444	847	0.7787	16.1792	1178	0.7901	21.6303	4154	0.797	78.7704	1192	0.7927	22.1006	1252	0.7964	30.995	2505	0.7968	64.0427	1253	0.803	23.3276	1487	0.7921	26.1797	2638	0.7972	45.9033	ASPH	aspartate beta-hydroxylase	K00476	GO:0005783//endoplasmic reticulum;GO:0005789//endoplasmic reticulum membrane;GO:0016020//membrane;GO:0031224//intrinsic to membrane;GO:0031227//intrinsic to endoplasmic reticulum membrane;GO:0044425//membrane part	GO:0005198//structural molecule activity;GO:0016491//oxidoreductase activity;GO:0016701//oxidoreductase activity, acting on single donors with incorporation of molecular oxygen;GO:0016706//oxidoreductase activity, acting on paired donors, with incorporation or reduction of molecular oxygen, 2-oxoglutarate as one donor, and incorporation of one atom each of oxygen into both donors;GO:0046872//meta…	GO:0003012//muscle system process;GO:0006464//cellular protein modification process;GO:0006874//cellular calcium ion homeostasis;GO:0007275//multicellular organismal development;GO:0008152//metabolic process;GO:0008283//cell proliferation;GO:0009653//anatomical structure morphogenesis;GO:0009987//cellular process;GO:0018126//protein hydroxylation;GO:0035107//appendage morphogenesis;GO:0048856//an…	gi|9910364|ref|NP_064549.1|/1.26172e-67/1
10109	1244	0.9458	83.9538	1576	0.9326	102.24	1788	0.9511	119.787	1256	0.9036	82.2742	1255	0.9538	109.769	1008	0.9478	91.0478	1696	0.9571	111.556	2050	0.9439	127.513	2117	0.9584	130.148	ARPC2	actin related protein 2/3 complex, subunit 2, 34kDa	K05758	GO:0005924//cell-substrate adherens junction;GO:0015629//actin cytoskeleton;GO:0043231//intracellular membrane-bounded organelle	GO:0005198//structural molecule activity;GO:0008092//cytoskeletal protein binding	GO:0008064//regulation of actin polymerization or depolymerization;GO:0030041//actin filament polymerization	gi|74195800|dbj|BAE30463.1|/1.19344e-170/1
11198	980	0.9509	21.3774	1328	0.9419	27.8466	1329	0.95	28.7791	1137	0.9394	24.0737	914	0.9496	25.8398	945	0.9464	27.5899	1564	0.9503	33.2515	1863	0.9652	37.4561	1876	0.9441	37.2784	SUPT16H	suppressor of Ty 16 homolog (S. cerevisiae)	-	GO:0031981//nuclear lumen;GO:0043232	GO:0003711//transcription elongation regulator activity;GO:0032561//guanyl ribonucleotide binding	GO:0006259//DNA metabolic process;GO:0006354//DNA-dependent transcription, elongation;GO:0033554//cellular response to stress;GO:0034728//nucleosome organization;GO:0045935	gi|335292602|ref|XP_001929215.3|/0/1
1499	5209	0.9935	143.073	5562	0.9922	146.851	4332	0.9884	118.118	5199	0.9919	138.604	3076	0.9884	109.497	2647	0.986	97.3073	4974	0.9817	133.154	4978	0.9935	126.02	4536	0.9863	113.494	CTNNB1	catenin (cadherin-associated protein), beta 1, 88kDa	K02105	GO:0005626//insoluble fraction;GO:0005815//microtubule organizing center;GO:0005902//microvillus;GO:0005913//cell-cell adherens junction;GO:0019897//extrinsic to plasma membrane;GO:0030425//dendrite;GO:0031252//cell leading edge;GO:0031674//I band;GO:0043231//intracellular membrane-bounded organelle;GO:0071664//catenin-TCF7L2 complex	GO:0000975//regulatory region DNA binding;GO:0001071//nucleic acid binding transcription factor activity;GO:0003702//RNA polymerase II transcription factor activity;GO:0003713//transcription coactivator activity;GO:0008134//transcription factor binding;GO:0019900//kinase binding;GO:0019902//phosphatase binding;GO:0035254//glutamate receptor binding;GO:0035258//steroid hormone receptor binding;GO:…	GO:0001525//angiogenesis;GO:0001570//vasculogenesis;GO:0001656//metanephros development;GO:0001706//endoderm formation;GO:0001709//cell fate determination;GO:0001837//epithelial to mesenchymal transition;GO:0001838//embryonic epithelial tube formation;GO:0001894//tissue homeostasis;GO:0001942//hair follicle development;GO:0002062//chondrocyte differentiation;GO:0002088//lens development in camera…	gi|4503131|ref|NP_001895.1|/0/1
27044	3136	0.9881	90.9772	3141	0.9901	87.5929	2762	0.9943	79.5433	3094	0.9855	87.1226	2197	0.9875	82.6039	2000	0.9855	77.656	3610	0.992	102.073	3836	0.9892	102.569	3299	0.994	87.1836	SND1	staphylococcal nuclease and tudor domain containing 1	K15979	GO:0031332;GO:0048770	GO:0000989//transcription factor binding transcription factor activity;GO:0005488//binding;GO:0016788//hydrolase activity, acting on ester bonds	GO:0016458//gene silencing;GO:0051704	gi|62088600|dbj|BAD92747.1|/0/1
23344	535	0.9722	12.757	712	0.9848	16.32	1153	0.982	27.2928	708	0.9645	16.3864	855	0.9811	26.4226	852	0.9851	27.1909	820	0.979	19.057	1321	0.9853	29.0321	1866	0.9837	40.5324	ESYT1	extended synaptotagmin-like protein 1	K00923	GO:0031224//intrinsic to membrane	-	-	gi|296317244|ref|NP_001171725.1|/0/1
23198	2513	0.9776	36.1592	2869	0.9765	39.6827	2152	0.9783	30.7392	2379	0.9893	33.2258	1757	0.9773	32.7652	1610	0.9669	31.0057	2598	0.9916	36.4344	2925	0.9859	38.7912	3103	0.9886	40.6728	PSME4	proteasome (prosome, macropain) activator subunit 4	K06699	GO:0016604//nuclear body;GO:0043234//protein complex	-	GO:0006520//cellular amino acid metabolic process;GO:0006915//apoptotic process;GO:0007050//cell cycle arrest;GO:0016070//RNA metabolic process;GO:0030330//DNA damage response, signal transduction by p53 class mediator;GO:0043161//proteasomal ubiquitin-dependent protein catabolic process;GO:0048232//male gamete generation;GO:0048869//cellular developmental process;GO:0051320//S phase;GO:0051439//…	gi|163644283|ref|NP_055429.2|/0/1
142	1413	0.985	36.0844	1773	0.9913	43.5242	2678	0.9855	67.8909	1932	0.9898	47.8893	1875	0.9843	62.0573	3169	0.9888	108.315	2355	0.9763	58.6157	2882	0.9843	67.8347	4898	0.9873	113.944	PARP1	poly (ADP-ribose) polymerase 1	K10798	GO:0012505//endomembrane system;GO:0031981//nuclear lumen;GO:0043234//protein complex	GO:0000166//nucleotide binding;GO:0003676//nucleic acid binding;GO:0005515//protein binding;GO:0016763//transferase activity, transferring pentosyl groups;GO:0046914//transition metal ion binding	GO:0006281//DNA repair;GO:0006351//transcription, DNA-dependent;GO:0006464//cellular protein modification process;GO:0016485//protein processing;GO:0032868//response to insulin stimulus;GO:0040008//regulation of growth	gi|156523968|ref|NP_001609.2|/0/1
90411	1637	0.9257	38.5927	1887	0.9331	42.7635	1600	0.9287	37.4456	1748	0.9423	39.9993	1548	0.9287	47.2979	1017	0.9301	32.0898	1777	0.9312	40.831	1946	0.9525	42.2844	2066	0.94	44.3694	MCFD2	multiple coagulation factor deficiency 2	-	GO:0030134//ER to Golgi transport vesicle	GO:0046872//metal ion binding	GO:0006487//protein N-linked glycosylation;GO:0006810//transport;GO:0043436	gi|332227372|ref|XP_003262868.1|/4.27055e-95/1
1192	2088	0.9605	168.65	2358	0.9557	183.081	4179	0.9787	335.082	2799	0.9344	219.438	2963	0.9462	310.171	2854	0.9455	308.53	2732	0.9565	215.071	3528	0.9383	262.642	4336	0.9549	319.037	CLIC1	chloride intracellular channel 1	K05021	GO:0005626//insoluble fraction;GO:0005635//nuclear envelope;GO:0034702//ion channel complex;GO:0042995//cell projection	GO:0005254//chloride channel activity;GO:0005488//binding	GO:0015698//inorganic anion transport;GO:0023052//signaling;GO:0034220//ion transmembrane transport;GO:0043269//regulation of ion transport	gi|426352465|ref|XP_004043733.1|/1.84078e-142/1
6209	4584	0.9623	882.055	3698	0.9887	684.01	2920	0.9812	557.773	4218	0.9755	787.793	2817	0.9567	702.51	2247	0.9623	578.686	4642	0.9736	870.567	5011	0.9831	888.703	3736	0.9868	654.869	RPS15	ribosomal protein S15	K02958	GO:0015935//small ribosomal subunit;GO:0031981//nuclear lumen	GO:0003676//nucleic acid binding;GO:0005198//structural molecule activity	GO:0000054//ribosomal subunit export from nucleus;GO:0006412//translation;GO:0019080;GO:0022618//ribonucleoprotein complex assembly;GO:0031016//pancreas development	gi|296232418|ref|XP_002761583.1|/1.77026e-54/1
5573	2990	0.8595	67.6193	3155	0.8909	68.5873	2891	0.8515	64.904	3581	0.8818	78.6064	2390	0.8141	70.0506	1978	0.8344	59.8707	3365	0.8971	74.1704	3497	0.905	72.8914	3029	0.8373	62.4015	PRKAR1A	protein kinase, cAMP-dependent, regulatory, type I, alpha	K04739	GO:0043234//protein complex;GO:0044444//cytoplasmic part;GO:0045202//synapse	GO:0016208//AMP binding;GO:0019887//protein kinase regulator activity	GO:0001704//formation of primary germ layer;GO:0006355//regulation of transcription, DNA-dependent;GO:0007169//transmembrane receptor protein tyrosine kinase signaling pathway;GO:0007599//hemostasis;GO:0010863//positive regulation of phospholipase C activity;GO:0015980//energy derivation by oxidation of organic compounds;GO:0030073//insulin secretion;GO:0032147//activation of protein kinase activ…	gi|443497966|ref|NP_001263219.1|/0/1
10985	2228	0.9875	26.1693	2770	0.987	31.2752	2297	0.9854	26.7831	2783	0.9884	31.7281	2364	0.992	35.9864	1962	0.9882	30.8435	3516	0.9875	40.2505	4269	0.9897	46.2151	3757	0.99	40.1989	GCN1L1	GCN1 general control of amino-acid synthesis 1-like 1 (yeast)	-	GO:0030529//ribonucleoprotein complex	GO:0003723//RNA binding	GO:0006412//translation	gi|20521848|dbj|BAA13209.2|/0/1
3843	2116	0.9555	35.9201	2471	0.9467	40.3217	1518	0.9306	25.581	1987	0.9355	32.7396	1310	0.909	28.8209	958	0.8829	21.7659	2125	0.9483	35.1582	2452	0.9483	38.3639	2249	0.9443	34.7782	IPO5	importin 5	K14293	GO:0005635//nuclear envelope;GO:0031981//nuclear lumen	GO:0004857//enzyme inhibitor activity;GO:0017016//Ras GTPase binding;GO:0022892	GO:0006606//protein import into nucleus;GO:0051704	gi|24797086|ref|NP_002262.3|/0/1
25825	1227	0.9465	41.8874	1536	0.9078	50.4051	1086	0.9095	36.8038	1419	0.9492	47.0192	1060	0.9526	46.8985	578	0.8757	26.4092	1416	0.9763	47.1138	1662	0.9696	52.2939	1466	0.9168	45.5899	BACE2	beta-site APP-cleaving enzyme 2	K07747	GO:0031224//intrinsic to membrane;GO:0043231//intracellular membrane-bounded organelle	GO:0004175//endopeptidase activity	GO:0010561;GO:0033619//membrane protein proteolysis;GO:0051605	gi|350592181|ref|XP_003132826.3|/0/1
3178	4331	0.6115	227.986	4354	0.6121	220.32	2843	0.6079	148.566	3835	0.6069	195.948	2080	0.5992	141.905	1567	0.6028	110.402	5255	0.61	269.612	5180	0.6126	251.322	2957	0.6084	141.797	HNRNPA1	heterogeneous nuclear ribonucleoprotein A1	K12741	GO:0005681//spliceosomal complex;GO:0031981//nuclear lumen	GO:0003723//RNA binding;GO:0043566//structure-specific DNA binding	GO:0000398//mRNA splicing, via spliceosome;GO:0006913//nucleocytoplasmic transport;GO:0050658//RNA transport;GO:0051704	gi|441632410|ref|XP_003252929.2|/1.96533e-115/1
10051	358	0.9343	6.90556	352	0.9058	6.52684	321	0.9067	6.14673	411	0.9281	7.69506	225	0.8239	5.62487	249	0.8048	6.42842	374	0.9039	7.03126	379	0.9307	6.73808	420	0.916	7.38008	SMC4	structural maintenance of chromosomes 4	K06675	GO:0000793//condensed chromosome;GO:0031981//nuclear lumen	GO:0032559;GO:0046983//protein dimerization activity	GO:0000070//mitotic sister chromatid segregation	gi|50658063|ref|NP_001002800.1|/0/1
25800	912	0.9852	25.6211	1315	0.992	35.5118	4604	0.9942	128.399	883	0.9915	24.0778	980	0.9874	35.6815	2267	0.9934	85.2399	1275	0.9909	34.9107	1807	0.9923	46.7888	4271	0.9901	109.302	SLC39A6	solute carrier family 39 (zinc transporter), member 6	K14712	GO:0030027//lamellipodium;GO:0031224//intrinsic to membrane;GO:0043231//intracellular membrane-bounded organelle	GO:0046915//transition metal ion transmembrane transporter activity	GO:0006829//zinc ion transport	gi|426385796|ref|XP_004059388.1|/0/1
51386	4806	0.9445	234.842	4590	0.9833	215.6	2364	0.9531	114.673	4131	0.9484	195.93	2255	0.9694	142.808	1886	0.9235	123.345	4972	0.977	236.793	4697	0.9857	211.54	3173	0.9694	141.24	EIF3L	eukaryotic translation initiation factor 3, subunit L	K15029	GO:0043234//protein complex;GO:0044452	GO:0008135//translation factor activity, nucleic acid binding	GO:0006412//translation	gi|47678403|emb|CAG30322.1|/0/1
135112	11141	0.9567	173.58	10746	0.9576	160.941	9591	0.9244	148.341	10337	0.9674	156.323	5226	0.917	105.526	3870	0.8495	80.7001	8419	0.9666	127.844	8062	0.9535	115.771	4637	0.9068	65.8124	NCOA7	nuclear receptor coactivator 7	K11447;K00939;K00591;K12587	GO:0043231//intracellular membrane-bounded organelle	GO:0004871//signal transducer activity;GO:0005488//binding	GO:0009056//catabolic process;GO:0010467//gene expression;GO:0023052//signaling	gi|313850981|ref|NP_001186551.1|/2.67947e-115/1
1639	1071	0.8955	24.2208	1197	0.8918	26.0219	1492	0.9002	33.4959	1272	0.8949	27.9216	1076	0.8876	31.5374	1515	0.907	45.8565	1582	0.9108	34.87	1909	0.8975	39.7911	2365	0.8977	48.7222	DCTN1	dynactin 1	K04648	GO:0000775//chromosome, centromeric region;GO:0005819//spindle;GO:0005875//microtubule associated complex;GO:0044444//cytoplasmic part	GO:0005488//binding;GO:0017111//nucleoside-triphosphatase activity	GO:0000087//M phase of mitotic cell cycle;GO:0048731	gi|50949613|emb|CAH10572.1|/0/1
4804	35	0.3962	1.04565	93	0.6336	2.67084	77	0.624	2.28367	33	0.3582	0.956947	83	0.6453	3.21375	52	0.5251	2.07927	36	0.3675	1.04826	35	0.3734	0.963759	78	0.7067	2.12281	NGFR	nerve growth factor receptor	K02583	GO:0016021//integral to membrane;GO:0031981//nuclear lumen;GO:0044444//cytoplasmic part	GO:0004888//transmembrane signaling receptor activity;GO:0043121//neurotrophin binding	GO:0001942//hair follicle development;GO:0006917//induction of apoptosis;GO:0006935//chemotaxis;GO:0006950//response to stress;GO:0007399//nervous system development;GO:0008284//positive regulation of cell proliferation;GO:0008543//fibroblast growth factor receptor signaling pathway;GO:0009266//response to temperature stimulus;GO:0010467//gene expression;GO:0010769//regulation of cell morphogenes…	gi|345805210|ref|XP_548191.3|/0/1
9588	1142	0.9738	68.0374	1245	0.9726	71.301	1092	0.9574	64.5844	1308	0.9732	75.6386	994	0.9749	76.7507	715	0.9708	57.0133	1453	0.9773	84.371	1455	0.9738	79.8961	1186	0.9586	64.3669	PRDX6	peroxiredoxin 6	K11188	GO:0000323//lytic vacuole;GO:0031410//cytoplasmic vesicle	GO:0004091//carboxylesterase activity;GO:0004601//peroxidase activity;GO:0005488//binding;GO:0016705//oxidoreductase activity, acting on paired donors, with incorporation or reduction of molecular oxygen	GO:0006644//phospholipid metabolic process;GO:0006979//response to oxidative stress;GO:0019725//cellular homeostasis;GO:0030031//cell projection assembly;GO:0042743//hydrogen peroxide metabolic process	gi|4758638|ref|NP_004896.1|/2.77015e-126/1
3838	602	0.8936	30.5865	744	0.9015	36.3372	1023	0.9055	51.598	629	0.9	31.0198	552	0.8871	36.3485	485	0.8911	32.981	681	0.8966	33.723	870	0.8991	40.7412	866	0.9015	40.0818	KPNA2	karyopherin alpha 2 (RAG cohort 1, importin alpha 1)	K15043	GO:0005635//nuclear envelope;GO:0031981//nuclear lumen	GO:0005048//signal sequence binding;GO:0019899//enzyme binding;GO:0022892	GO:0000279//M phase;GO:0006310//DNA recombination;GO:0006606//protein import into nucleus;GO:0051319;GO:0051704	gi|31419808|gb|AAH53343.1|/0/1
9782	3057	0.8169	55.7369	3271	0.8105	57.3288	2828	0.7687	51.1859	4012	0.8435	71.0007	2363	0.7853	55.8375	2569	0.7828	62.6903	3784	0.7777	67.2426	4063	0.8221	68.2771	4081	0.7919	67.7814	MATR3	matrin 3	K13213	GO:0019866//organelle inner membrane;GO:0034399//nuclear periphery	GO:0003676//nucleic acid binding;GO:0046914//transition metal ion binding	-	gi|40788339|dbj|BAA34443.2|/0/1
5905	1067	0.9829	35.8622	1448	0.9905	46.7827	2362	0.9938	78.809	1928	0.9901	62.8975	2053	0.9908	89.4284	2453	0.9868	110.346	1328	0.9845	43.5027	1901	0.9918	58.8891	2682	0.9865	82.1158	RANGAP1	Ran GTPase activating protein 1	K14319	GO:0000267//cell fraction;GO:0000776//kinetochore;GO:0005635//nuclear envelope;GO:0005819//spindle;GO:0044444//cytoplasmic part	GO:0005099//Ras GTPase activator activity;GO:0005488//binding	GO:0007067//mitosis;GO:0023052//signaling	gi|14017887|dbj|BAB47464.1|/0/1
10606	1145	0.9657	34.9226	1435	0.9699	42.0724	1360	0.9782	41.1778	968	0.9615	28.657	775	0.9803	30.6349	761	0.9642	31.0652	1027	0.9687	30.5293	1281	0.966	36.0106	1445	0.9722	40.1481	PAICS	phosphoribosylaminoimidazole carboxylase, phosphoribosylaminoimidazole succinocarboxamide synthetase	K01587	GO:0044444//cytoplasmic part	GO:0005515//protein binding;GO:0016831//carboxy-lyase activity;GO:0016881//acid-amino acid ligase activity;GO:0032559	GO:0006144//purine nucleobase metabolic process;GO:0006188//IMP biosynthetic process	gi|119625894|gb|EAX05489.1|/0/1
826	2337	0.9578	160.043	2903	0.9584	191.103	3918	0.9873	266.357	2964	0.9578	197.02	2526	0.9484	224.194	2655	0.929	243.349	3661	0.9752	244.356	3832	0.9511	241.871	4301	0.9551	268.313	CAPNS1	calpain, small subunit 1	K08583	GO:0016020//membrane;GO:0044424//intracellular part	GO:0004197//cysteine-type endopeptidase activity;GO:0046872//metal ion binding;GO:0046983//protein dimerization activity	GO:0008283//cell proliferation;GO:0019538//protein metabolic process	gi|4502565|ref|NP_001740.1|/1.31247e-121/1
1316	6804	0.9793	148.579	7157	0.9739	150.234	8468	0.9797	183.568	9559	0.9902	202.609	8803	0.9932	249.137	7594	0.9784	221.948	5201	0.9714	110.694	6918	0.9855	139.237	10102	0.9814	200.954	KLF6	Kruppel-like factor 6	K09207	GO:0043231//intracellular membrane-bounded organelle	GO:0001071//nucleic acid binding transcription factor activity;GO:0003677//DNA binding;GO:0030528//transcription regulator activity;GO:0043566//structure-specific DNA binding;GO:0046872//metal ion binding;GO:0046914//transition metal ion binding	GO:0006355//regulation of transcription, DNA-dependent;GO:0006357//regulation of transcription from RNA polymerase II promoter;GO:0007166//cell surface receptor signaling pathway;GO:0009611//response to wounding;GO:0030098//lymphocyte differentiation	gi|236460752|ref|NP_001153597.1|/2.18847e-97/1
5885	2654	0.9388	71.872	2989	0.9393	77.8089	2623	0.9367	70.5149	3101	0.9369	81.5108	2095	0.9361	73.5288	1649	0.9242	59.768	3454	0.9372	91.1648	3674	0.9367	91.702	3028	0.9398	74.6983	RAD21	RAD21 homolog (S. pombe)	K06670	GO:0000793//condensed chromosome;GO:0031981//nuclear lumen;GO:0044427//chromosomal part	GO:0005488//binding	GO:0006281//DNA repair;GO:0006310//DNA recombination;GO:0006357//regulation of transcription from RNA polymerase II promoter;GO:0007067//mitosis;GO:0012501//programmed cell death;GO:0034502//protein localization to chromosome	gi|40789064|dbj|BAA07554.2|/0/1
2194	2528	0.9929	30.4562	3946	0.9974	45.6983	3921	0.9969	46.8942	4124	0.9963	48.2249	3700	0.9979	57.7716	14564	0.9979	234.838	5068	0.9959	59.5088	7057	0.9966	78.3609	10113	0.9978	110.988	FASN	fatty acid synthase	K00665	GO:0000267//cell fraction;GO:0016020//membrane;GO:0048770	GO:0016297//acyl-[acyl-carrier-protein] hydrolase activity;GO:0019842//vitamin binding;GO:0022892;GO:0042802//identical protein binding;GO:0046914//transition metal ion binding;GO:0050661//NADP binding	GO:0006575//cellular modified amino acid metabolic process;GO:0006631//fatty acid metabolic process;GO:0006641//triglyceride metabolic process;GO:0006766//vitamin metabolic process;GO:0009893//positive regulation of metabolic process;GO:0015980//energy derivation by oxidation of organic compounds;GO:0035336//long-chain fatty-acyl-CoA metabolic process	gi|41872631|ref|NP_004095.4|/0/1
2934	2893	0.9714	105.682	3311	0.9796	116.267	3646	0.9768	132.219	4725	0.9714	167.536	4154	0.9349	196.668	3470	0.9535	169.657	4053	0.96	144.303	4589	0.955	154.508	7552	0.9471	251.311	GSN	gelsolin	K05768	GO:0005856//cytoskeleton;GO:0044444//cytoplasmic part	GO:0008092//cytoskeletal protein binding;GO:0046872//metal ion binding	GO:0006915//apoptotic process;GO:0048858//cell projection morphogenesis;GO:0051693//actin filament capping	gi|4504165|ref|NP_000168.1|/0/1
3151	1095	0.7149	56.2503	1036	0.6908	51.1582	928	0.8416	47.3241	1114	0.6933	55.5457	640	0.6727	42.6094	540	0.6888	37.1273	1286	0.6923	64.3869	1178	0.7717	55.7747	1064	0.6888	49.7907	HMGN2	high mobility group nucleosomal binding domain 2	K11300;K11302	-	-	-	gi|402904959|ref|XP_003915300.1|/7.55983e-46/1
22883	1519	0.8936	29.7954	1847	0.885	34.8259	1639	0.8888	31.9149	1831	0.8798	34.8605	1361	0.8973	34.599	1301	0.8741	34.1553	2140	0.8783	40.912	2359	0.8933	42.6481	2282	0.8887	40.7759	CLSTN1	calsyntenin 1	K04601;K04600	GO:0012505//endomembrane system;GO:0031090//organelle membrane;GO:0031224//intrinsic to membrane;GO:0043231//intracellular membrane-bounded organelle;GO:0044459//plasma membrane part	GO:0046872//metal ion binding	GO:0016337//cell-cell adhesion	gi|57242755|ref|NP_055759.3|/0/1
9987	3308	0.9589	79.3045	3623	0.9247	83.4921	3133	0.9045	74.5618	4545	0.9106	105.76	3191	0.8461	99.1456	3086	0.8759	99.0187	4577	0.9277	106.945	4768	0.9052	105.354	4680	0.9284	102.205	HNRNPDL	heterogeneous nuclear ribonucleoprotein D-like	K13044	GO:0030529//ribonucleoprotein complex;GO:0043231//intracellular membrane-bounded organelle	GO:0003729//mRNA binding;GO:0043566//structure-specific DNA binding	GO:0010467//gene expression	gi|332801090|ref|NP_001193929.1|/4.02088e-148/1
64866	2710	0.9874	46.0188	3149	0.9912	51.4023	2364	0.9902	39.8508	2295	0.9942	37.8271	1889	0.9925	41.5731	1153	0.9849	26.205	1817	0.9894	30.0723	2042	0.9925	31.9597	2424	0.9927	37.4968	CDCP1	CUB domain containing protein 1	K06732	GO:0031224//intrinsic to membrane	-	-	gi|426340221|ref|XP_004034031.1|/0/1
5037	899	0.9781	60.9526	1118	0.9801	72.865	1707	0.9675	114.892	1113	0.9841	73.2457	1009	0.9688	88.6621	1315	0.9668	119.329	1522	0.9668	100.576	1776	0.9874	110.983	2349	0.9774	145.081	PEBP1	phosphatidylethanolamine binding protein 1	K14802	GO:0005624//membrane fraction;GO:0005783//endoplasmic reticulum;GO:0030136//clathrin-coated vesicle;GO:0031966//mitochondrial membrane;GO:0033267//axon part;GO:0044297//cell body;GO:0044421//extracellular region part	GO:0004866//endopeptidase inhibitor activity;GO:0005543//phospholipid binding;GO:0019901//protein kinase binding;GO:0032559	GO:0001932//regulation of protein phosphorylation;GO:0006950//response to stress;GO:0007088//regulation of mitosis;GO:0007268//synaptic transmission;GO:0007281//germ cell development;GO:0007417//central nervous system development;GO:0007631//feeding behavior;GO:0008016//regulation of heart contraction;GO:0009628//response to abiotic stimulus;GO:0009967//positive regulation of signal transduction;…	gi|114647213|ref|XP_509413.2|/3.62384e-119/1
523	628	0.9887	13.9279	793	0.9805	16.9062	786	0.9757	17.3051	746	0.9904	16.0591	510	0.9722	14.6593	463	0.9601	13.7435	826	0.982	17.8547	845	0.9876	17.2729	841	0.9924	16.991	ATP6V1A	ATPase, H+ transporting, lysosomal 70kDa, V1 subunit A	K02145	GO:0016021//integral to membrane;GO:0033176;GO:0043231//intracellular membrane-bounded organelle;GO:0044444//cytoplasmic part	GO:0015078//hydrogen ion transmembrane transporter activity;GO:0019829//cation-transporting ATPase activity;GO:0032559	GO:0006875//cellular metal ion homeostasis;GO:0007169//transmembrane receptor protein tyrosine kinase signaling pathway;GO:0009205;GO:0015031//protein transport;GO:0015988//energy coupled proton transmembrane transport, against electrochemical gradient	gi|6523821|gb|AAF14870.1|AF113129_1/0/1
9516	4587	0.9587	177.395	4599	0.944	170.97	2913	0.9058	111.835	3823	0.9099	143.506	2313	0.908	115.932	1888	0.9095	97.7246	3327	0.9247	125.404	3492	0.9129	124.471	2739	0.9061	96.4942	LITAF	lipopolysaccharide-induced TNF factor	-	GO:0005764//lysosome;GO:0044446//intracellular organelle part	GO:0019904//protein domain specific binding;GO:0030528//transcription regulator activity;GO:0060089	GO:0006355//regulation of transcription, DNA-dependent;GO:0007249//I-kappaB kinase/NF-kappaB cascade;GO:0012501//programmed cell death	gi|1684872|gb|AAB36550.1|/8.88221e-103/1
6500	1322	0.7354	49.77	1564	0.7627	56.6001	2097	0.7778	78.3714	1922	0.7955	70.2334	1583	0.7237	77.238	1779	0.7859	89.6398	2085	0.7137	76.5046	2298	0.7535	79.7383	2868	0.825	98.3583	SKP1	S-phase kinase-associated protein 1	K03094	GO:0031461//cullin-RING ubiquitin ligase complex;GO:0031981//nuclear lumen;GO:0044444//cytoplasmic part	GO:0005488//binding;GO:0016772//transferase activity, transferring phosphorus-containing groups;GO:0019787//small conjugating protein ligase activity	GO:0006796//phosphate-containing compound metabolic process;GO:0043161//proteasomal ubiquitin-dependent protein catabolic process;GO:0051320//S phase;GO:0051439//regulation of ubiquitin-protein ligase activity involved in mitotic cell cycle	gi|397491251|ref|XP_003816586.1|/5.39977e-69/1
10694	1631	0.9752	87.9408	2072	0.9784	107.392	1854	0.9847	99.2361	2051	0.981	107.339	1422	0.9826	99.3689	1425	0.972	102.835	2048	0.9821	107.625	2513	0.9942	124.885	2369	0.9889	116.358	CCT8	chaperonin containing TCP1, subunit 8 (theta)	K09500	GO:0015630//microtubule cytoskeleton;GO:0016234//inclusion body;GO:0043231//intracellular membrane-bounded organelle;GO:0044444//cytoplasmic part	GO:0005515//protein binding;GO:0016887//ATPase activity;GO:0032559	GO:0006458//'de novo' protein folding	gi|40789055|dbj|BAA02792.2|/0/1
10096	2745	0.8849	49.1365	3031	0.945	52.1546	2650	0.9121	47.0903	2743	0.9115	47.6587	2418	0.8982	56.0961	1800	0.8346	43.1244	2752	0.8954	48.0127	3504	0.9036	57.8105	3354	0.9154	54.6916	ACTR3	ARP3 actin-related protein 3 homolog (yeast)	K10354;K05692	GO:0009925//basal plasma membrane;GO:0012505//endomembrane system;GO:0015629//actin cytoskeleton;GO:0031252//cell leading edge;GO:0045202//synapse	GO:0008092//cytoskeletal protein binding;GO:0032559	GO:0008064//regulation of actin polymerization or depolymerization;GO:0010033//response to organic substance;GO:0010591//regulation of lamellipodium assembly;GO:0030041//actin filament polymerization;GO:0031346//positive regulation of cell projection organization;GO:0045597//positive regulation of cell differentiation;GO:0048858//cell projection morphogenesis	gi|5031573|ref|NP_005712.1|/0/1
3191	2126	0.9911	102.031	2630	0.9953	121.331	2153	0.9911	102.574	2067	0.9958	96.2864	1540	0.9728	95.7867	1339	0.9817	86.0081	2353	0.9873	110.062	2812	0.9901	124.384	2012	0.9925	87.9618	HNRNPL	heterogeneous nuclear ribonucleoprotein L	K13159	GO:0030529//ribonucleoprotein complex;GO:0031981//nuclear lumen	GO:0043565//sequence-specific DNA binding	GO:0000377	gi|426388622|ref|XP_004060732.1|/0/1
3655	461	0.9077	8.10719	744	0.9484	12.5773	419	0.9028	7.31488	412	0.9119	7.03268	494	0.9472	11.2593	596	0.9482	14.0283	477	0.9244	8.17587	565	0.9379	9.15796	530	0.9341	8.49066	ITGA6	integrin, alpha 6	K06485	GO:0005887//integral to plasma membrane	GO:0004871//signal transducer activity;GO:0005488//binding	GO:0002376//immune system process;GO:0006915//apoptotic process;GO:0007044//cell-substrate junction assembly;GO:0007166//cell surface receptor signaling pathway;GO:0007599//hemostasis	gi|119395742|ref|NP_000201.2|/0/1
84823	360	0.9365	7.92056	590	0.9815	12.4781	603	0.9727	13.1703	466	0.9705	9.95162	513	0.9632	14.628	485	0.9589	14.2818	595	0.9638	12.759	846	0.9785	17.1556	883	0.989	17.6974	LMNB2	lamin B2	K07611	GO:0005882//intermediate filament;GO:0019866//organelle inner membrane;GO:0034399//nuclear periphery	-	-	gi|23503078|sp|Q03252.3|LMNB2_HUMAN/0/1
127933	1086	0.9772	13.0009	1337	0.9886	15.3857	1421	0.992	16.8873	1396	0.9911	16.2212	869	0.9784	13.4827	1071	0.9831	17.1601	1373	0.9895	16.0199	1510	0.9902	16.661	1855	0.993	20.2294	UHMK1	U2AF homology motif (UHM) kinase 1	K08877	GO:0030425//dendrite;GO:0030529//ribonucleoprotein complex;GO:0043231//intracellular membrane-bounded organelle	GO:0003676//nucleic acid binding;GO:0004672//protein kinase activity;GO:0032559	GO:0006446//regulation of translational initiation;GO:0006468//protein phosphorylation;GO:0022402//cell cycle process;GO:0030030//cell projection organization;GO:0033157//regulation of intracellular protein transport	gi|296179412|ref|NP_001171692.1|/1.11188e-171/1
2806	1005	0.9802	41.5229	1224	0.9842	48.6125	1111	0.9802	45.5679	1144	0.9757	45.8777	907	0.981	48.5672	791	0.977	43.7408	1399	0.9822	56.3359	1655	0.9875	63.0232	1585	0.9814	59.655	GOT2	glutamic-oxaloacetic transaminase 2, mitochondrial (aspartate aminotransferase 2)	K14455	GO:0019866//organelle inner membrane;GO:0032991//macromolecular complex;GO:0043025//neuronal cell body;GO:0044429//mitochondrial part	GO:0008289//lipid binding;GO:0008483//transaminase activity;GO:0031406//carboxylic acid binding;GO:0042802//identical protein binding;GO:0048037//cofactor binding	GO:0006006//glucose metabolic process;GO:0006103//2-oxoglutarate metabolic process;GO:0006531//aspartate metabolic process;GO:0006869//lipid transport;GO:0009064//glutamine family amino acid metabolic process;GO:0010033//response to organic substance	gi|73486658|ref|NP_002071.2|/0/1
3914	14618	0.9929	344.226	15083	0.9896	341.42	14340	0.9938	335.219	11901	0.9942	272.016	7338	0.9924	223.948	2943	0.9873	92.7545	13248	0.9926	304.055	11819	0.9922	256.518	8843	0.9924	189.693	LAMB3	laminin, beta 3	K06244	GO:0043256//laminin complex	GO:0005515//protein binding	GO:0007044//cell-substrate junction assembly;GO:0009888//tissue development;GO:0045444//fat cell differentiation	gi|62868215|ref|NP_000219.2|/0/1
10492	2306	0.9396	32.1134	2843	0.9359	38.0582	2655	0.9233	36.7042	2274	0.9388	30.7377	1774	0.9016	32.0181	1918	0.9121	35.7491	3225	0.9353	43.7726	3658	0.9496	46.9518	3706	0.9414	47.0142	SYNCRIP	synaptotagmin binding, cytoplasmic RNA interacting protein	K13160	GO:0005681//spliceosomal complex;GO:0031981//nuclear lumen;GO:0042598;GO:0043234//protein complex	GO:0003729//mRNA binding	GO:0000377;GO:0048255//mRNA stabilization;GO:0051704	gi|62087776|dbj|BAD92335.1|/0/1
3486	524	0.9466	20.2956	1353	0.9549	50.3748	554	0.9431	21.3012	491	0.9318	18.4589	498	0.9272	24.9985	59	0.6035	3.05852	1004	0.964	37.901	1274	0.934	45.4801	337	0.9033	11.8904	IGFBP3	insulin-like growth factor binding protein 3	K10138	GO:0000267//cell fraction;GO:0016942//insulin-like growth factor binding protein complex;GO:0043231//intracellular membrane-bounded organelle	GO:0005520//insulin-like growth factor binding;GO:0043169//cation binding	GO:0001503//ossification;GO:0001932//regulation of protein phosphorylation;GO:0006915//apoptotic process;GO:0007165//signal transduction;GO:0008285//negative regulation of cell proliferation;GO:0014909//smooth muscle cell migration;GO:0016049//cell growth;GO:0045661//regulation of myoblast differentiation	gi|34534492|dbj|BAC87023.1|/7.43455e-148/1
4670	2145	0.9851	86.0486	2264	0.9698	87.3047	2030	0.9631	80.8419	1922	0.9819	74.8384	1537	0.9635	79.9107	1276	0.9623	68.5104	3579	0.9819	139.934	3979	0.987	147.12	3003	0.9654	109.741	HNRNPM	heterogeneous nuclear ribonucleoprotein M	K12887	GO:0005681//spliceosomal complex;GO:0016021//integral to membrane;GO:0016604//nuclear body;GO:0034399//nuclear periphery	GO:0003676//nucleic acid binding;GO:0005515//protein binding	GO:0000398//mRNA splicing, via spliceosome	gi|345786673|ref|XP_854270.2|/0/1
9793	559	0.9489	8.48677	772	0.9684	11.2666	803	0.9721	12.1024	601	0.9667	8.85644	473	0.9339	9.30692	589	0.9679	11.9684	824	0.988	12.1928	997	0.9871	13.951	1149	0.99	15.8908	CKAP5	cytoskeleton associated protein 5	-	GO:0005815//microtubule organizing center;GO:0043234//protein complex	GO:0005488//binding	GO:0007067//mitosis;GO:0031023//microtubule organizing center organization;GO:0050657	gi|6633953|dbj|BAA07892.2|/0/1
64759	801	0.9852	10.7138	1116	0.9859	14.3489	1312	0.9903	17.4207	850	0.9696	11.0353	561	0.94	9.72493	717	0.959	12.8356	1287	0.9829	16.7777	1343	0.9866	16.5564	1441	0.9865	17.5578	TNS3	tensin 3	K00665;K08855;K01110	GO:0005924//cell-substrate adherens junction	GO:0005488//binding	GO:0008283//cell proliferation;GO:0048856//anatomical structure development;GO:0048870//cell motility	gi|119581416|gb|EAW61012.1|/0/1
7503	7021	0.6131	37.1773	5836	0.6098	29.7056	4766	0.6115	25.0528	6404	0.6133	32.9143	3662	0.6091	25.1311	4278	0.61	30.3185	5360	0.6134	27.6623	4663	0.6114	22.7575	5714	0.6129	27.5623	XIST	X inactive specific transcript (non-protein coding)	K14822	-	-	-	gi|119619068|gb|EAW98662.1|/5.47882e-76/1
5036	1170	0.9058	45.2308	1448	0.9202	53.8098	1375	0.8971	52.7685	1257	0.9054	47.167	1072	0.8997	53.7103	930	0.899	48.1194	1751	0.9058	65.9752	2189	0.9171	77.9965	2131	0.9292	75.0461	PA2G4	proliferation-associated 2G4, 38kDa	K14813;K05084;K01265;K14995	GO:0031981//nuclear lumen;GO:0032991//macromolecular complex	GO:0001071//nucleic acid binding transcription factor activity;GO:0003676//nucleic acid binding;GO:0019899//enzyme binding	GO:0006355//regulation of transcription, DNA-dependent;GO:0006412//translation;GO:0022402//cell cycle process;GO:0042254//ribosome biogenesis	gi|440899459|gb|ELR50756.1|/0/1
5223	760	0.7968	44.071	1094	0.8008	60.982	1315	0.798	75.6988	982	0.8019	55.272	887	0.7883	66.6619	916	0.7934	71.0926	1110	0.7974	62.7348	1426	0.7963	76.215	1334	0.7957	70.468	PGAM1	phosphoglycerate mutase 1 (brain)	K01834	GO:0043231//intracellular membrane-bounded organelle;GO:0044444//cytoplasmic part	GO:0016868//intramolecular transferase activity, phosphotransferases;GO:0019900//kinase binding;GO:0034416//bisphosphoglycerate phosphatase activity	GO:0006096//glycolysis;GO:0006140;GO:0006796//phosphate-containing compound metabolic process	gi|403259801|ref|XP_003922386.1|/2.5803e-143/1
1936	3390	0.8807	138.661	2961	0.8851	116.422	2581	0.8975	104.801	3352	0.9247	133.08	2467	0.9239	130.779	2100	0.8823	114.964	3648	0.9484	145.43	3863	0.8931	145.633	3262	0.8975	121.544	EEF1D	eukaryotic translation elongation factor 1 delta (guanine nucleotide exchange protein)	K15410	GO:0043234//protein complex;GO:0044444//cytoplasmic part	GO:0008135//translation factor activity, nucleic acid binding;GO:0060089	GO:0006412//translation;GO:0007249//I-kappaB kinase/NF-kappaB cascade	gi|304555588|ref|NP_001182132.1|/4.45005e-122/1
80218	1575	0.8229	26.1753	2149	0.9024	34.3315	2024	0.8069	33.3923	1768	0.8281	28.5199	1314	0.784	28.3023	1467	0.8129	32.631	1820	0.9253	29.4801	2088	0.886	31.9833	2405	0.9031	36.4102	NAA50	N(alpha)-acetyltransferase 50, NatE catalytic subunit	K12734;K11447;K00939	GO:0044424//intracellular part	GO:0005488//binding;GO:0016407//acetyltransferase activity	GO:0006473//protein acetylation	gi|426219243|ref|XP_004003838.1|/2.08446e-98/1
6734	3241	0.9658	106.823	3160	0.9658	100.119	2722	0.9658	89.0627	2341	0.9623	74.8927	1925	0.9687	82.2298	1526	0.9632	67.3174	2414	0.97	77.5474	2511	0.9635	76.2802	2404	0.9523	72.1796	SRPR	signal recognition particle receptor (docking protein)	K13431	GO:0030867//rough endoplasmic reticulum membrane;GO:0031224//intrinsic to membrane	GO:0004871//signal transducer activity;GO:0017111//nucleoside-triphosphatase activity;GO:0032561//guanyl ribonucleotide binding;GO:0043021//ribonucleoprotein complex binding	GO:0006613//cotranslational protein targeting to membrane;GO:0009207;GO:0023052//signaling	gi|295424842|ref|NP_001171313.1|/0/1
4172	353	0.9601	11.1527	475	0.9564	14.4259	699	0.9518	21.9233	431	0.9372	13.2171	401	0.9484	16.4197	546	0.9434	23.088	568	0.9493	17.4904	731	0.9505	21.2865	952	0.9549	27.3993	MCM3	minichromosome maintenance complex component 3	K02541	GO:0005815//microtubule organizing center;GO:0031981//nuclear lumen;GO:0043234//protein complex	GO:0003676//nucleic acid binding;GO:0016462//pyrophosphatase activity;GO:0032559	GO:0006261//DNA-dependent DNA replication;GO:0007050//cell cycle arrest;GO:0051320//S phase	gi|394582099|ref|NP_001257401.1|/0/1
64787	2997	0.9924	97.0276	2613	0.981	81.3191	2073	0.9813	66.6241	3763	0.9807	118.249	3220	0.9895	135.107	1918	0.98	83.1086	3391	0.9889	107	3630	0.9788	108.317	2874	0.9794	84.7601	EPS8L2	EPS8-like 2	K07370;K08892	GO:0031252//cell leading edge;GO:0044424//intracellular part	GO:0003779//actin binding	GO:0007265//Ras protein signal transduction	gi|119622781|gb|EAX02376.1|/0/1
3615	2187	0.9655	130.524	1921	0.9854	110.208	1266	0.9644	75.0066	2294	0.979	132.889	1314	0.9661	101.637	990	0.979	79.0799	2929	0.9877	170.376	2740	0.972	150.721	1871	0.9755	101.721	IMPDH2	IMP (inosine 5'-monophosphate) dehydrogenase 2	K00088	GO:0044444//cytoplasmic part	GO:0016616//oxidoreductase activity, acting on the CH-OH group of donors, NAD or NADP as acceptor;GO:0043169//cation binding	GO:0009112;GO:0009168//purine ribonucleoside monophosphate biosynthetic process;GO:0032943//mononuclear cell proliferation	gi|119585350|gb|EAW64946.1|/0/1
3482	1826	0.9815	20.5182	2184	0.9912	23.5904	2782	0.9828	31.0327	1716	0.9776	18.7159	1446	0.9765	21.0582	2045	0.9874	30.7554	1982	0.9847	21.7064	2117	0.9788	21.925	3142	0.9948	32.1618	IGF2R	insulin-like growth factor 2 receptor	K06564	GO:0005626//insoluble fraction;GO:0005635//nuclear envelope;GO:0005764//lysosome;GO:0005798//Golgi-associated vesicle;GO:0016021//integral to membrane	GO:0004714//transmembrane receptor protein tyrosine kinase activity;GO:0019838//growth factor binding;GO:0048029//monosaccharide binding	GO:0006897//endocytosis;GO:0007169//transmembrane receptor protein tyrosine kinase signaling pathway	gi|119964726|ref|NP_000867.2|/0/1
8795	2124	0.9786	52.2437	2210	0.9639	52.2536	2410	0.96	58.8464	2417	0.9716	57.7046	1797	0.9819	57.2851	1872	0.9605	61.6274	1953	0.9644	46.8196	2003	0.9627	45.4089	2325	0.9706	52.0953	TNFRSF10B	tumor necrosis factor receptor superfamily, member 10b	K04722	GO:0031224//intrinsic to membrane	GO:0004871//signal transducer activity;GO:0005515//protein binding;GO:0016505//apoptotic protease activator activity	GO:0007249//I-kappaB kinase/NF-kappaB cascade;GO:0008624;GO:0009612//response to mechanical stimulus	gi|6319130|gb|AAF07175.1|AF192548_1/1.32026e-167/1
2683	5047	0.9848	122.373	5626	0.9881	131.128	6908	0.9869	166.275	3128	0.99	73.616	2224	0.9931	69.8876	3333	0.9865	108.162	4440	0.9824	104.925	4738	0.991	105.883	4714	0.9824	104.121	B4GALT1	UDP-Gal:betaGlcNAc beta 1,4- galactosyltransferase, polypeptide 1	K07966	GO:0000139//Golgi membrane;GO:0005903//brush border;GO:0005911//cell-cell junction;GO:0009986//cell surface;GO:0030312//external encapsulating structure;GO:0031224//intrinsic to membrane;GO:0031985//Golgi cisterna	GO:0015631//tubulin binding;GO:0035250//UDP-galactosyltransferase activity;GO:0042802//identical protein binding;GO:0043169//cation binding	GO:0001525//angiogenesis;GO:0001763//morphogenesis of a branching structure;GO:0002376//immune system process;GO:0003006//developmental process involved in reproduction;GO:0005988;GO:0006487//protein N-linked glycosylation;GO:0006915//apoptotic process;GO:0006954//inflammatory response;GO:0017158//regulation of calcium ion-dependent exocytosis;GO:0019318//hexose metabolic process;GO:0022603//regu…	gi|441623614|ref|XP_004088927.1|/0/1
23450	2689	0.8715	28.2199	3024	0.8962	30.5064	2006	0.7781	20.8987	3047	0.8913	31.0379	1959	0.7943	26.6449	1441	0.6874	20.2403	3589	0.8815	36.71	3829	0.9089	37.0366	2718	0.8015	25.9843	SF3B3	splicing factor 3b, subunit 3, 130kDa	K12830	GO:0005681//spliceosomal complex;GO:0031981//nuclear lumen	GO:0005488//binding	GO:0000377;GO:0065003	gi|40788938|dbj|BAA32662.2|/0/1
5887	2311	0.9856	56.6659	2821	0.9882	66.4921	3578	0.9873	87.0936	2571	0.9825	61.1897	2191	0.9618	69.6272	2672	0.9714	87.6895	2574	0.9623	61.5144	3067	0.9822	69.3133	3704	0.9885	82.735	RAD23B	RAD23 homolog B (S. cerevisiae)	K10839	GO:0000109//nucleotide-excision repair complex;GO:0031981//nuclear lumen	GO:0043130//ubiquitin binding;GO:0043566//structure-specific DNA binding	GO:0006289//nucleotide-excision repair;GO:0048232//male gamete generation;GO:0051276//chromosome organization;GO:0061136//regulation of proteasomal protein catabolic process	gi|402896747|ref|XP_003911450.1|/3.16289e-95/1
6165	6357	0.9472	1271.09	4959	0.9511	953.155	3111	0.953	617.516	5622	0.9335	1091.11	3424	0.955	887.305	2274	0.9569	608.561	5743	0.9413	1119.2	5552	0.9569	1023.19	3543	0.9295	645.345	RPL35A	ribosomal protein L35a	K02917	GO:0030529//ribonucleoprotein complex;GO:0043231//intracellular membrane-bounded organelle;GO:0044444//cytoplasmic part	GO:0003723//RNA binding;GO:0005198//structural molecule activity	GO:0006412//translation;GO:0019080;GO:0031016//pancreas development;GO:0042254//ribosome biogenesis	gi|119612656|gb|EAW92250.1|/1.26916e-59/1
7869	93	0.7444	3.17909	166	0.8765	5.45472	559	0.9532	18.9695	152	0.8762	5.04333	333	0.9331	14.7529	1253	0.9662	57.3271	83	0.6327	2.76531	188	0.91	5.92323	667	0.9532	20.7702	SEMA3B	sema domain, immunoglobulin domain (Ig), short basic domain, secreted, (semaphorin) 3B	K06840	GO:0043231//intracellular membrane-bounded organelle	GO:0004871//signal transducer activity	GO:0006935//chemotaxis;GO:0007154//cell communication;GO:0032501//multicellular organismal process	gi|54607089|ref|NP_001005914.1|/0/1
10787	2443	0.9515	53.831	3014	0.9543	63.8405	3212	0.9668	70.2599	2934	0.9595	62.7513	2242	0.9558	64.0263	2360	0.9469	69.6	2973	0.9717	63.8483	3352	0.9612	68.0759	3755	0.9532	75.3728	NCKAP1	NCK-associated protein 1	K05750	GO:0030027//lamellipodium;GO:0031224//intrinsic to membrane	GO:0005488//binding	GO:0001667//ameboidal cell migration;GO:0007509//mesoderm migration involved in gastrulation;GO:0008105//asymmetric protein localization;GO:0008595//anterior/posterior axis specification, embryo;GO:0010171//body morphogenesis;GO:0012501//programmed cell death;GO:0014020;GO:0030031//cell projection assembly;GO:0030036//actin cytoskeleton organization;GO:0031647//regulation of protein stability;GO:…	gi|7305303|ref|NP_038464.1|/0/1
481	3943	0.9281	182.132	5649	0.9281	250.828	11225	0.9512	514.719	5910	0.9516	264.973	5504	0.9295	329.498	5112	0.9281	316.039	4678	0.9516	210.604	5589	0.9295	237.944	6850	0.9295	288.235	ATP1B1	ATPase, Na+/K+ transporting, beta 1 polypeptide	K01540	GO:0005887//integral to plasma membrane	GO:0005488//binding;GO:0008556//potassium-transporting ATPase activity	GO:0002376//immune system process;GO:0006950//response to stress;GO:0007599//hemostasis;GO:0009206;GO:0009207	gi|4502277|ref|NP_001668.1|/7.79763e-172/1
65125	1587	0.9046	14.4366	1783	0.9047	15.5914	1835	0.8939	16.571	1818	0.8925	16.0523	1237	0.8665	14.5839	1679	0.9153	20.4422	1724	0.8894	15.2852	1921	0.8897	16.1063	2671	0.9062	22.1339	WNK1	WNK lysine deficient protein kinase 1	K08867	GO:0000267//cell fraction;GO:0005624//membrane fraction;GO:0044424//intracellular part	GO:0004672//protein kinase activity;GO:0019887//protein kinase regulator activity;GO:0032559	GO:0003073//regulation of systemic arterial blood pressure;GO:0006464//cellular protein modification process;GO:0006810//transport;GO:0032501//multicellular organismal process;GO:0035556//intracellular signal transduction;GO:0048468//cell development	gi|300797780|ref|NP_998820.3|/0/1
3936	122	0.7931	3.27347	175	0.8164	4.51369	180	0.8304	4.79452	91	0.7067	2.36998	268	0.8779	9.31961	185	0.8902	6.64369	42	0.3939	1.09836	114	0.744	2.81926	500	0.9512	12.2212	LCP1	lymphocyte cytosolic protein 1 (L-plastin)	K10382	GO:0001726//ruffle;GO:0015629//actin cytoskeleton;GO:0044444//cytoplasmic part;GO:0044459//plasma membrane part	GO:0003779//actin binding;GO:0046872//metal ion binding	GO:0002285;GO:0006886//intracellular protein transport;GO:0006950//response to stress;GO:0007015//actin filament organization;GO:0009887//organ morphogenesis	gi|167614506|ref|NP_002289.2|/0/1
4609	1075	0.9462	46.17	1368	0.9739	56.4783	1357	0.9323	57.8568	1985	0.9639	82.7496	1967	0.9769	109.489	1926	0.9748	110.712	2219	0.9538	92.8869	2723	0.9857	107.79	3291	0.987	128.758	MYC	v-myc myelocytomatosis viral oncogene homolog (avian)	K04377	GO:0015630//microtubule cytoskeleton;GO:0031981//nuclear lumen	GO:0001071//nucleic acid binding transcription factor activity;GO:0010843;GO:0030528//transcription regulator activity	GO:0000723//telomere maintenance;GO:0002053//positive regulation of mesenchymal cell proliferation;GO:0006355//regulation of transcription, DNA-dependent;GO:0006875//cellular metal ion homeostasis;GO:0022402//cell cycle process;GO:0042221//response to chemical stimulus;GO:0048754//branching morphogenesis of an epithelial tube	gi|390475987|ref|XP_002759275.2|/0/1
23367	3130	0.9573	48.1349	3722	0.9579	55.0221	2532	0.9564	38.6548	2715	0.9664	40.5266	2069	0.9532	41.2374	1860	0.9484	38.2841	3063	0.9639	45.9102	3220	0.9505	45.6408	3115	0.9496	43.6385	LARP1	La ribonucleoprotein domain family, member 1	K11090	-	GO:0003676//nucleic acid binding	-	gi|39725634|ref|NP_056130.2|/0/1
11261	1347	0.9907	42.6099	1503	0.9975	45.7032	1370	0.9932	43.0217	1284	0.9947	39.4242	908	0.9879	37.2257	959	0.9916	40.6023	1296	0.9954	39.9571	1455	0.9904	42.4216	1347	0.9932	38.8157	CHP1	calcineurin-like EF-hand protein 1	K06268	GO:0044444//cytoplasmic part	GO:0016247//channel regulator activity;GO:0046872//metal ion binding	GO:0006887//exocytosis;GO:0019932//second-messenger-mediated signaling;GO:0030001//metal ion transport	gi|6005731|ref|NP_009167.1|/1.26483e-104/1
7284	1462	0.8363	71.508	1646	0.8478	77.3894	1666	0.8382	80.8921	1520	0.8191	72.1614	1316	0.8865	83.4214	1346	0.8085	88.1132	2018	0.9258	96.1998	2426	0.8746	109.365	2273	0.8798	101.275	TUFM	Tu translation elongation factor, mitochondrial	K02358	GO:0005759//mitochondrial matrix;GO:0019866//organelle inner membrane	GO:0008135//translation factor activity, nucleic acid binding;GO:0017111//nucleoside-triphosphatase activity;GO:0032561//guanyl ribonucleotide binding	GO:0006412//translation;GO:0009207	gi|34147630|ref|NP_003312.3|/0/1
6836	2357	0.9846	80.6791	2617	0.9812	86.1092	2587	0.9893	87.9066	2304	0.9883	76.5487	2015	0.9869	89.3904	1555	0.9926	71.2395	2188	0.9879	72.9952	2466	0.9886	77.7992	2254	0.9886	70.2832	SURF4	surfeit 4	-	GO:0005793//endoplasmic reticulum-Golgi intermediate compartment;GO:0012505//endomembrane system;GO:0031090//organelle membrane;GO:0031224//intrinsic to membrane;GO:0043231//intracellular membrane-bounded organelle	GO:0005488//binding	-	gi|19557691|ref|NP_149351.1|/2.02716e-133/1
47	1328	0.9775	30.4918	1887	0.9748	41.6488	2024	0.9728	46.1339	1836	0.9751	40.9178	1457	0.9737	43.357	2267	0.973	69.6668	2248	0.9685	50.3069	2975	0.9697	62.9584	2794	0.9719	58.4397	ACLY	ATP citrate lyase	K01648	GO:0000267//cell fraction;GO:0031981//nuclear lumen;GO:0043234//protein complex;GO:0044444//cytoplasmic part	GO:0004774//succinate-CoA ligase activity;GO:0016833//oxo-acid-lyase activity;GO:0032559;GO:0043169//cation binding;GO:0046912//transferase activity, transferring acyl groups, acyl groups converted into alkyl on transfer	GO:0005975//carbohydrate metabolic process;GO:0006084//acetyl-CoA metabolic process;GO:0006631//fatty acid metabolic process;GO:0006641//triglyceride metabolic process;GO:0009207;GO:0009893//positive regulation of metabolic process;GO:0015980//energy derivation by oxidation of organic compounds;GO:0035336//long-chain fatty-acyl-CoA metabolic process;GO:0072350//tricarboxylic acid metabolic process	gi|68533125|dbj|BAE06117.1|/0/1
5268	36	0.5279	1.397	124	0.8667	4.62553	51	0.6141	1.96467	140	0.9195	5.27323	258	0.9506	12.9756	47	0.5442	2.44108	308	0.9427	11.6491	413	0.9613	14.7715	285	0.9544	10.0748	SERPINB5	serpin peptidase inhibitor, clade B (ovalbumin), member 5	K10139	GO:0044421//extracellular region part;GO:0044424//intracellular part	GO:0004866//endopeptidase inhibitor activity;GO:0005488//binding	GO:0003006//developmental process involved in reproduction;GO:0006508//proteolysis;GO:0010466//negative regulation of peptidase activity;GO:0042127//regulation of cell proliferation;GO:0043062//extracellular structure organization;GO:0048729//tissue morphogenesis	gi|167860126|ref|NP_002630.2|/0/1
6510	2340	0.9944	83.2197	2356	0.9951	80.5434	1551	0.9944	54.7577	3487	0.9979	120.369	2680	0.9969	123.526	2069	0.9969	98.4826	3494	0.9969	121.11	3499	0.9997	114.692	2113	0.9969	68.4551	SLC1A5	solute carrier family 1 (neutral amino acid transporter), member 5	K05616	GO:0005626//insoluble fraction;GO:0016021//integral to membrane;GO:0048770	GO:0004871//signal transducer activity;GO:0005310//dicarboxylic acid transmembrane transporter activity;GO:0005488//binding;GO:0015171//amino acid transmembrane transporter activity;GO:0015291//secondary active transmembrane transporter activity	GO:0006807//nitrogen compound metabolic process;GO:0006865//amino acid transport	gi|62089056|dbj|BAD92975.1|/0/1
7514	1019	0.9725	21.5562	1443	0.9925	29.3433	1388	0.987	29.1482	1427	0.9758	29.3006	1072	0.966	29.3905	1167	0.9702	33.0414	1716	0.9832	35.3803	2196	0.9839	42.8166	2204	0.9903	42.4723	XPO1	exportin 1 (CRM1 homolog, yeast)	K14290	GO:0000775//chromosome, centromeric region;GO:0016604//nuclear body;GO:0032991//macromolecular complex;GO:0042175//nuclear outer membrane-endoplasmic reticulum membrane network;GO:0044444//cytoplasmic part	GO:0003676//nucleic acid binding;GO:0005515//protein binding;GO:0022892	GO:0006357//regulation of transcription from RNA polymerase II promoter;GO:0006605//protein targeting;GO:0007067//mitosis;GO:0009894;GO:0022415;GO:0033157//regulation of intracellular protein transport;GO:0033365//protein localization to organelle;GO:0042221//response to chemical stimulus;GO:0046605//regulation of centrosome cycle;GO:0050658//RNA transport;GO:0051704	gi|4507943|ref|NP_003391.1|/0/1
11100	2967	0.9093	72.1623	3023	0.9312	70.6766	3141	0.9255	75.8376	2780	0.9107	65.6284	2102	0.9383	66.2583	2629	0.9376	85.58	2959	0.9243	70.1429	3096	0.9414	69.4025	3378	0.9405	74.8426	HNRNPUL1	heterogeneous nuclear ribonucleoprotein U-like 1	K15047	GO:0030529//ribonucleoprotein complex;GO:0031981//nuclear lumen	GO:0003676//nucleic acid binding;GO:0005515//protein binding	GO:0000377;GO:0051707//response to other organism	gi|20379474|gb|AAH27713.1|/0/1
4582	4202	0.9946	231.7	5534	0.9935	293.328	8836	0.9892	483.67	4607	0.9935	246.571	3258	0.9903	232.828	7020	0.9876	518.079	6786	0.9951	364.695	7168	0.9903	364.292	9940	0.9903	499.29	MUC1	mucin 1, cell surface associated	K06568	GO:0016021//integral to membrane;GO:0043231//intracellular membrane-bounded organelle;GO:0044424//intracellular part;GO:0044459//plasma membrane part	GO:0005488//binding	-	gi|67189069|ref|NP_001018017.1|/8.19905e-118/1
378938	5481	0.862	64.3113	7546	0.8559	85.1116	10599	0.8683	123.457	7125	0.8744	81.1459	6065	0.8561	92.23	8195	0.8675	128.696	3934	0.8529	44.9891	4722	0.8589	51.0663	6518	0.8612	69.6687	MALAT1	metastasis associated lung adenocarcinoma transcript 1 (non-protein coding)	-	-	-	-	gi|9910794|sp|Q9UHZ2.1|MALAT_HUMAN/7.76355e-22/1
2107	1641	0.9468	42.4803	2052	0.9273	51.0623	1798	0.9552	46.2053	1895	0.9306	47.6148	1547	0.9151	51.9019	1432	0.9199	49.6147	1979	0.9215	49.931	2194	0.9359	52.3475	2431	0.963	57.3271	ETF1	eukaryotic translation termination factor 1	K03265	GO:0044424//intracellular part	GO:0003747//translation release factor activity;GO:0043021//ribonucleoprotein complex binding	GO:0006415//translational termination;GO:0008213;GO:0051704	gi|74177783|dbj|BAE38983.1|/0/1
3690	29	0.2605	0.605452	59	0.4434	1.18407	267	0.9066	5.53371	63	0.4563	1.27666	88	0.5815	2.38111	129	0.7066	3.60463	23	0.2172	0.46801	25	0.2254	0.481064	98	0.6541	1.86382	ITGB3	integrin, beta 3 (platelet glycoprotein IIIa, antigen CD61)	K06493	GO:0005887//integral to plasma membrane;GO:0009986//cell surface;GO:0030667//secretory granule membrane;GO:0043234//protein complex	GO:0004871//signal transducer activity;GO:0005172//vascular endothelial growth factor receptor binding	GO:0001525//angiogenesis;GO:0001775//cell activation;GO:0001934//positive regulation of protein phosphorylation;GO:0001935//endothelial cell proliferation;GO:0002376//immune system process;GO:0006869//lipid transport;GO:0006887//exocytosis;GO:0006935//chemotaxis;GO:0007166//cell surface receptor signaling pathway;GO:0007599//hemostasis;GO:0009611//response to wounding;GO:0009967//positive regulat…	gi|47078292|ref|NP_000203.2|/0/1
8239	2213	0.8782	18.2335	2505	0.8671	19.84	2316	0.8732	18.9431	1797	0.898	14.3711	1393	0.8636	14.8749	1356	0.8469	14.9533	2189	0.8896	17.5785	2263	0.8735	17.1852	2600	0.8898	19.5145	USP9X	ubiquitin specific peptidase 9, X-linked	K11840	GO:0044424//intracellular part	GO:0004175//endopeptidase activity;GO:0016790//thiolester hydrolase activity;GO:0046332//SMAD binding	GO:0000087//M phase of mitotic cell cycle;GO:0007178//transmembrane receptor protein serine/threonine kinase signaling pathway;GO:0007276//gamete generation;GO:0019941//modification-dependent protein catabolic process;GO:0070646//protein modification by small protein removal	gi|145309311|ref|NP_001034680.2|/0/1
1522	295	0.9334	19.8693	475	0.8774	30.7538	955	0.9031	63.8538	466	0.9295	30.4649	620	0.938	54.121	587	0.9387	52.916	478	0.9057	31.3786	641	0.9426	39.7923	1017	0.9565	62.3989	CTSZ	cathepsin Z	K08568	GO:0000323//lytic vacuole;GO:0044421//extracellular region part	GO:0004175//endopeptidase activity	GO:0019538//protein metabolic process	gi|22538442|ref|NP_001327.2|/6.77948e-174/1
10972	3445	0.9952	84.5529	3474	0.9897	81.9622	2686	0.993	65.4439	3420	0.9945	81.4741	2085	0.9899	66.3223	1920	0.9926	63.071	3172	0.9962	75.8784	2926	0.9902	66.1903	2599	0.9899	58.1088	TMED10	transmembrane emp24-like trafficking protein 10 (yeast)	K11447;K00939;K14825	GO:0030667//secretory granule membrane;GO:0031224//intrinsic to membrane;GO:0042598;GO:0044431//Golgi apparatus part;GO:0048770	GO:0005488//binding	GO:0006887//exocytosis;GO:0006903//vesicle targeting	gi|126282661|ref|XP_001374958.1|/1.51215e-105/1
2799	1003	0.9866	19.9226	1067	0.9897	20.3729	1809	0.9926	35.6703	996	0.9878	19.2025	800	0.9782	20.5944	1357	0.9876	36.0756	1000	0.9825	19.3593	1110	0.9837	20.3212	2180	0.9891	39.4455	GNS	glucosamine (N-acetyl)-6-sulfatase	K01137	GO:0000323//lytic vacuole	GO:0008484//sulfuric ester hydrolase activity;GO:0030247//polysaccharide binding;GO:0043168;GO:0043169//cation binding	GO:0006027//glycosaminoglycan catabolic process	gi|4504061|ref|NP_002067.1|/0/1
10413	2108	0.9865	39.9158	2318	0.9846	42.1922	2771	0.9933	52.0875	2581	0.985	47.4369	1905	0.9841	46.7502	2050	0.9798	51.9537	2190	0.9855	40.417	2442	0.9859	42.6187	2878	0.9902	49.6433	YAP1	Yes-associated protein 1	K05633;K09557;K13305;K10591;K05632	GO:0043231//intracellular membrane-bounded organelle;GO:0043234//protein complex	GO:0003712//transcription cofactor activity;GO:0005515//protein binding;GO:0030528//transcription regulator activity;GO:0043565//sequence-specific DNA binding	GO:0006357//regulation of transcription from RNA polymerase II promoter;GO:0008283//cell proliferation;GO:0010332//response to gamma radiation;GO:0033554//cellular response to stress;GO:0035556//intracellular signal transduction	gi|402895034|ref|XP_003919513.1|/0/1
7555	2537	0.8485	76.2632	2880	0.8294	83.2208	3252	0.8526	97.044	3604	0.8297	105.156	2539	0.8747	98.9171	2473	0.855	99.4964	3284	0.8758	96.2152	3462	0.8811	95.9185	4066	0.9026	111.342	CNBP	CCHC-type zinc finger, nucleic acid binding protein	K09250	GO:0043231//intracellular membrane-bounded organelle;GO:0044444//cytoplasmic part	GO:0001071//nucleic acid binding transcription factor activity;GO:0003723//RNA binding;GO:0030528//transcription regulator activity;GO:0043566//structure-specific DNA binding;GO:0046914//transition metal ion binding	GO:0006357//regulation of transcription from RNA polymerase II promoter;GO:0008203//cholesterol metabolic process;GO:0008283//cell proliferation	gi|297263145|ref|XP_001093980.2|/8.97296e-109/1
6385	26142	0.9985	1021.44	28303	0.9989	1063.04	14818	0.9992	574.761	21251	0.9989	805.949	16143	0.9973	817.471	4782	0.9946	250.076	20159	0.9973	767.695	18663	0.9985	672.104	8799	0.9966	313.187	SDC4	syndecan 4	K06257	GO:0005924//cell-substrate adherens junction;GO:0016021//integral to membrane;GO:0030016//myofibril;GO:0043231//intracellular membrane-bounded organelle	GO:0004872//receptor activity;GO:0019901//protein kinase binding	GO:0001954//positive regulation of cell-matrix adhesion;GO:0032233//positive regulation of actin filament bundle assembly;GO:0033674//positive regulation of kinase activity;GO:0035295//tube development	gi|38201675|ref|NP_002990.2|/3.33296e-84/1
7175	2107	0.8182	22.1325	2340	0.8199	23.628	2135	0.7826	22.2632	1721	0.8079	17.547	1275	0.7657	17.3577	1518	0.7719	21.3416	2091	0.8169	21.4075	2264	0.8335	21.9192	2553	0.8069	24.4295	TPR	translocated promoter region, nuclear basket protein	K09291	GO:0000776//kinetochore;GO:0005635//nuclear envelope;GO:0031981//nuclear lumen	GO:0004812//aminoacyl-tRNA ligase activity;GO:0032559	GO:0006418//tRNA aminoacylation for protein translation;GO:0006605//protein targeting;GO:0015758//glucose transport;GO:0045841//negative regulation of mitotic metaphase/anaphase transition;GO:0050658//RNA transport	gi|397489245|ref|XP_003815642.1|/0/1
3030	1793	0.9587	60.1051	1824	0.957	58.776	1712	0.958	56.9716	1552	0.9386	50.4983	1099	0.935	47.7466	1204	0.9423	54.0189	2170	0.9744	70.8984	2422	0.9633	74.8317	2359	0.9613	72.0369	HADHA	hydroxyacyl-CoA dehydrogenase/3-ketoacyl-CoA thiolase/enoyl-CoA hydratase (trifunctional protein), alpha subunit	K07515	GO:0005759//mitochondrial matrix;GO:0019866//organelle inner membrane;GO:0031981//nuclear lumen	GO:0016453;GO:0016616//oxidoreductase activity, acting on the CH-OH group of donors, NAD or NADP as acceptor;GO:0016836//hydro-lyase activity;GO:0048037//cofactor binding	GO:0009062//fatty acid catabolic process	gi|20127408|ref|NP_000173.2|/0/1
3608	2113	0.8889	110.546	2317	0.9334	116.524	2111	0.9165	109.637	2454	0.8874	124.616	2065	0.9237	140.016	1575	0.9227	110.284	2552	0.9176	130.128	2800	0.892	135.015	2600	0.9268	123.912	ILF2	interleukin enhancer binding factor 2	K13089	GO:0031981//nuclear lumen;GO:0032991//macromolecular complex	GO:0003723//RNA binding;GO:0003824//catalytic activity;GO:0030528//transcription regulator activity;GO:0032559	GO:0002376//immune system process;GO:0006355//regulation of transcription, DNA-dependent	gi|532313|gb|AAA20993.1|/0/1
57674	3514	0.8766	17.047	3537	0.8796	16.494	4234	0.8978	20.3902	4244	0.8872	19.9837	3131	0.8736	19.6854	4582	0.89	29.7502	5991	0.8997	28.3264	5854	0.9009	26.1746	7581	0.9034	33.5018	RNF213	ring finger protein 213	K11322;K11447;K01557;K00939;K09131;K04006	-	GO:0016462//pyrophosphatase activity;GO:0046914//transition metal ion binding	-	gi|66529203|ref|NP_066005.2|/0/1
90102	750	0.9621	12.4726	886	0.9541	14.1636	2167	0.9626	35.7748	564	0.9302	9.10391	577	0.9266	12.4361	1244	0.96	27.6888	485	0.9155	7.86108	698	0.9404	10.6987	2010	0.9647	30.45	PHLDB2	pleckstrin homology-like domain, family B, member 2	K12559;K12229;K10866;K11499;K12478	GO:0005856//cytoskeleton;GO:0016020//membrane	-	-	gi|62089392|dbj|BAD93140.1|/0/1
5596	11	0.11	0.237316	20	0.1966	0.414771	10	0.0921	0.214169	11	0.0995	0.230346	12	0.1022	0.335529	-	-	-	20	0.1738	0.420542	14	0.1313	0.278383	21	0.2168	0.412714	MAPK4	mitogen-activated protein kinase 4	K06855	-	GO:0004702//receptor signaling protein serine/threonine kinase activity;GO:0032559	GO:0006464//cellular protein modification process;GO:0023052//signaling	gi|89276769|ref|NP_002738.2|/0/1
10575	1645	0.9554	71.4619	1975	0.9596	82.4746	1861	0.9154	80.2562	2198	0.9579	92.6809	1535	0.9222	86.4234	1370	0.9018	79.6559	2246	0.9486	95.0964	2601	0.9749	104.143	2459	0.9562	97.3112	CCT4	chaperonin containing TCP1, subunit 4 (delta)	K09496	GO:0015630//microtubule cytoskeleton;GO:0031981//nuclear lumen;GO:0043234//protein complex;GO:0048770	GO:0005515//protein binding;GO:0032559	GO:0006458//'de novo' protein folding	gi|426335689|ref|XP_004029345.1|/0/1
23468	1038	0.9341	9.04699	1232	0.9609	10.322	953	0.9219	8.24562	1251	0.9573	10.5832	939	0.9386	10.6069	805	0.9198	9.39056	1119	0.9553	9.50567	1289	0.9598	10.3548	1185	0.9608	9.40852	CBX5	chromobox homolog 5	K11587	GO:0000775//chromosome, centromeric region;GO:0005720//nuclear heterochromatin;GO:0012505//endomembrane system;GO:0016585//chromatin remodeling complex;GO:0016604//nuclear body;GO:0034708	GO:0008134//transcription factor binding;GO:0016564//transcription repressor activity;GO:0019899//enzyme binding;GO:0042393//histone binding	GO:0006325//chromatin organization;GO:0006355//regulation of transcription, DNA-dependent;GO:0007599//hemostasis;GO:0051704	gi|432112553|gb|ELK35269.1|/5.63731e-100/1
1665	1620	0.9904	54.8274	2018	0.9811	65.6521	2301	0.9854	77.3077	1844	0.9897	60.5756	1500	0.9838	65.7943	1894	0.9775	85.7929	2054	0.9911	67.7531	2540	0.9917	79.2314	2988	0.9927	92.1211	DHX15	DEAH (Asp-Glu-Ala-His) box polypeptide 15	K12820	GO:0005681//spliceosomal complex	GO:0004386//helicase activity;GO:0032559;GO:0042623//ATPase activity, coupled	GO:0006396//RNA processing;GO:0009207	gi|465988161|ref|XP_004266247.1|/0/1
23451	4954	0.9919	117.333	5080	0.9907	115.658	4741	0.9949	111.47	5931	0.9914	136.348	4278	0.9903	131.317	4725	0.9919	149.781	4970	0.9919	114.728	5241	0.9903	114.409	6225	0.9928	134.308	SF3B1	splicing factor 3b, subunit 1, 155kDa	K12828	GO:0005681//spliceosomal complex;GO:0016604//nuclear body	GO:0005488//binding	GO:0000377;GO:0003002//regionalization	gi|431895017|gb|ELK04810.1|/6.78855e-75/1
5111	186	0.6812	14.0255	192	0.6996	13.9172	306	0.7793	22.9061	229	0.6753	16.7609	232	0.6967	22.673	265	0.7609	26.7449	240	0.738	17.6386	329	0.7653	22.8656	456	0.7919	31.3233	PCNA	proliferating cell nuclear antigen	K04802	GO:0005657//replication fork;GO:0005856//cytoskeleton;GO:0034399//nuclear periphery;GO:0043234//protein complex	GO:0000700;GO:0030234//enzyme regulator activity;GO:0032135//DNA insertion or deletion binding;GO:0032404	GO:0000082//G1/S transition of mitotic cell cycle;GO:0000723//telomere maintenance;GO:0006261//DNA-dependent DNA replication;GO:0006289//nucleotide-excision repair;GO:0006301//postreplication repair;GO:0010033//response to organic substance;GO:0010038//response to metal ion;GO:0015031//protein transport;GO:0032070;GO:0048017//inositol lipid-mediated signaling;GO:0048513//organ development;GO:0051…	gi|4505641|ref|NP_002583.1|/1.18439e-142/1
25831	2007	0.9945	22.4508	2473	0.9964	26.5921	2148	0.9954	23.853	2074	0.9973	22.5189	1429	0.9929	20.7172	1640	0.9816	24.5537	2368	0.9979	25.8174	2538	0.9863	26.1672	3184	0.9956	32.4455	HECTD1	HECT domain containing E3 ubiquitin protein ligase 1	K12231	GO:0044464//cell part	GO:0019787//small conjugating protein ligase activity;GO:0043169//cation binding	GO:0014020;GO:0016567//protein ubiquitination	gi|118498337|ref|NP_056197.2|/0/1
6768	2375	0.9901	73.1143	2775	0.9949	82.1195	3363	0.9955	102.775	3208	0.9964	95.8577	2994	0.9967	119.455	2312	0.9961	95.261	4312	0.9958	129.379	4469	0.9943	126.803	3895	0.9964	109.23	ST14	suppression of tumorigenicity 14 (colon carcinoma)	K08117;K08670	GO:0016021//integral to membrane;GO:0019898//extrinsic to membrane;GO:0044421//extracellular region part;GO:0044459//plasma membrane part	GO:0004175//endopeptidase activity	GO:0019538//protein metabolic process;GO:0048870//cell motility	gi|11415040|ref|NP_068813.1|/0/1
8662	2047	0.9938	67.8187	2700	0.9938	85.9884	2499	0.9912	82.1904	1771	0.9887	56.9514	1682	0.988	72.2224	1645	0.988	72.9434	2668	0.9896	86.1515	3284	0.9958	100.28	3372	0.9958	101.769	EIF3B	eukaryotic translation initiation factor 3, subunit B	K03253	GO:0043234//protein complex;GO:0044444//cytoplasmic part	GO:0005515//protein binding;GO:0008135//translation factor activity, nucleic acid binding	GO:0006413//translational initiation	gi|33239445|ref|NP_003742.2|/0/1
25873	5781	0.9641	1060.46	4487	0.9659	791.209	2769	0.9569	504.24	4351	0.9803	774.7	3064	0.9803	728.44	1862	0.9713	457.15	4788	0.9803	856.033	4911	0.9731	830.312	3090	0.9408	516.351	RPL36	ribosomal protein L36	K02920	GO:0015934//large ribosomal subunit;GO:0031981//nuclear lumen	GO:0005198//structural molecule activity;GO:0005488//binding	GO:0006412//translation;GO:0019080;GO:0031016//pancreas development	gi|297287755|ref|XP_001106448.2|/7.94895e-51/1
1983	2284	0.9787	39.1361	2551	0.9779	42.0181	3256	0.9514	55.3846	2223	0.9636	36.9721	1833	0.9487	40.7059	1935	0.9217	44.3763	2199	0.9401	36.7242	2521	0.9289	39.8139	2986	0.9217	46.6087	EIF5	eukaryotic translation initiation factor 5	K03262	GO:0044444//cytoplasmic part	GO:0008135//translation factor activity, nucleic acid binding;GO:0017111//nucleoside-triphosphatase activity;GO:0032561//guanyl ribonucleotide binding	GO:0006413//translational initiation;GO:0009207	gi|1229140|gb|AAC50572.1|/0/1
11098	66	0.4351	1.77183	223	0.7496	5.75475	1899	0.9593	50.6087	97	0.5255	2.52757	262	0.7898	9.11575	1423	0.9637	51.1294	127	0.592	3.32297	299	0.7233	7.39825	1464	0.9622	35.8026	PRSS23	protease, serine, 23	K09627	GO:0043231//intracellular membrane-bounded organelle	GO:0004175//endopeptidase activity	GO:0019538//protein metabolic process	gi|114639694|ref|XP_508909.2|/0/1
191	1106	0.8539	47.5814	1140	0.8585	47.1446	917	0.8577	39.1629	1036	0.8564	43.261	701	0.8594	39.0854	869	0.8779	50.0369	1616	0.8573	67.7594	1724	0.8577	68.3597	1646	0.8556	64.5072	AHCY	adenosylhomocysteinase	K01251	GO:0005624//membrane fraction;GO:0048770	GO:0005515//protein binding;GO:0016802;GO:0017076//purine nucleotide binding;GO:0046914//transition metal ion binding	GO:0002437//inflammatory response to antigenic stimulus;GO:0006730//one-carbon metabolic process;GO:0031667//response to nutrient levels;GO:0042219//cellular modified amino acid catabolic process;GO:0048512//circadian behavior	gi|332138159|pdb|3NJ4|A/0/1
1108	2190	0.9843	34.367	2571	0.9963	38.7833	2974	0.9925	46.33	2611	0.9928	39.7703	2006	0.9922	40.7984	2491	0.9891	52.3191	3097	0.9932	47.368	3518	0.9939	50.8832	4103	0.9975	58.6537	CHD4	chromodomain helicase DNA binding protein 4	K11643	GO:0000118//histone deacetylase complex;GO:0015630//microtubule cytoskeleton;GO:0044427//chromosomal part	GO:0003676//nucleic acid binding;GO:0003678//DNA helicase activity;GO:0005515//protein binding;GO:0032559;GO:0046914//transition metal ion binding	GO:0006325//chromatin organization;GO:0006355//regulation of transcription, DNA-dependent	gi|51599156|ref|NP_001264.2|/0/1
4052	239	0.7899	3.95913	312	0.8682	4.96822	241	0.7904	3.96316	213	0.7628	3.4248	225	0.7884	4.83057	173	0.6821	3.83563	429	0.933	6.92635	559	0.936	8.53481	226	0.781	3.4104	LTBP1	latent transforming growth factor beta binding protein 1	K08023	GO:0031012//extracellular matrix	GO:0004675//transmembrane receptor protein serine/threonine kinase activity;GO:0005515//protein binding;GO:0046872//metal ion binding	GO:0030512//negative regulation of transforming growth factor beta receptor signaling pathway	gi|62087182|dbj|BAD92038.1|/0/1
27242	588	0.9634	16.4061	868	0.9735	23.2805	888	0.9773	24.596	907	0.9732	24.5634	702	0.9683	25.3851	393	0.947	14.676	804	0.9743	21.864	838	0.9833	21.5502	604	0.9885	15.3518	TNFRSF21	tumor necrosis factor receptor superfamily, member 21	K05157	GO:0031224//intrinsic to membrane;GO:0043005//neuron projection;GO:0044424//intracellular part	GO:0004871//signal transducer activity;GO:0005488//binding	GO:0006629//lipid metabolic process;GO:0006915//apoptotic process;GO:0023052//signaling	gi|395832702|ref|XP_003789396.1|/0/1
5352	851	0.9575	21.3534	1426	0.972	34.3955	2640	0.975	65.7606	1300	0.945	31.6618	1203	0.9828	39.1217	1015	0.9504	34.0873	846	0.9597	20.6897	1078	0.9664	24.9309	1867	0.9769	42.6755	PLOD2	procollagen-lysine, 2-oxoglutarate 5-dioxygenase 2	K13645	GO:0005789//endoplasmic reticulum membrane	GO:0016701//oxidoreductase activity, acting on single donors with incorporation of molecular oxygen;GO:0019842//vitamin binding;GO:0046914//transition metal ion binding;GO:0070815//peptidyl-lysine 5-dioxygenase activity	GO:0006950//response to stress;GO:0043412//macromolecule modification	gi|62089344|dbj|BAD93116.1|/0/1
27069	1963	0.8538	81.8987	2189	0.9163	87.7905	2289	0.8697	94.8039	2178	0.8493	88.2001	1702	0.9089	92.0303	1739	0.8816	97.1058	2592	0.8767	105.399	2874	0.9236	110.516	2755	0.8991	104.707	GHITM	growth hormone inducible transmembrane protein	K04514	GO:0019866//organelle inner membrane;GO:0031224//intrinsic to membrane;GO:0043231//intracellular membrane-bounded organelle	-	GO:0012501//programmed cell death	gi|118200356|ref|NP_055209.2|/2.73079e-173/1
7323	3891	0.971	151.568	4200	0.9935	157.268	4502	0.9916	174.091	4668	0.9931	176.495	3463	0.9806	174.829	3353	0.9939	174.811	4126	0.9722	156.647	4295	0.9726	154.203	4619	0.9787	163.905	UBE2D3	ubiquitin-conjugating enzyme E2D 3	K06689	GO:0031090//organelle membrane;GO:0043231//intracellular membrane-bounded organelle	GO:0019787//small conjugating protein ligase activity;GO:0032559	GO:0000209//protein polyubiquitination;GO:0001818//negative regulation of cytokine production;GO:0006259//DNA metabolic process;GO:0006511//ubiquitin-dependent protein catabolic process;GO:0007178//transmembrane receptor protein serine/threonine kinase signaling pathway;GO:0012501//programmed cell death;GO:0033554//cellular response to stress	gi|33149324|ref|NP_871622.1|/8.35697e-85/1
9537	243	0.7406	6.6051	464	0.8045	12.1237	1470	0.8864	39.6656	483	0.8236	12.7431	657	0.826	23.1448	1662	0.8747	60.4635	692	0.8422	18.3327	1030	0.8337	25.8043	2339	0.8377	57.9162	TP53I11	tumor protein p53 inducible protein 11	-	GO:0031224//intrinsic to membrane	-	GO:0008283//cell proliferation;GO:0050896//response to stimulus	gi|403255505|ref|XP_003920466.1|/8.53601e-126/1
5066	1702	0.7363	32.4505	2001	0.7324	36.6736	1457	0.7352	27.5769	2596	0.7824	48.042	1853	0.7337	45.788	1066	0.7371	27.2025	2882	0.8112	53.5552	2818	0.8005	49.5204	1942	0.7796	33.7293	PAM	peptidylglycine alpha-amidating monooxygenase	K00504	GO:0005626//insoluble fraction;GO:0016023//cytoplasmic membrane-bounded vesicle;GO:0030133//transport vesicle;GO:0031224//intrinsic to membrane;GO:0043025//neuronal cell body;GO:0044421//extracellular region part	GO:0016715//oxidoreductase activity, acting on paired donors, with incorporation or reduction of molecular oxygen, reduced ascorbate as one donor, and incorporation of one atom of oxygen;GO:0016842;GO:0019842//vitamin binding;GO:0046914//transition metal ion binding	GO:0007399//nervous system development;GO:0007589//body fluid secretion;GO:0009628//response to abiotic stimulus;GO:0010038//response to metal ion;GO:0031960//response to corticosteroid stimulus;GO:0043412//macromolecule modification;GO:0043627//response to estrogen stimulus;GO:0044237//cellular metabolic process;GO:0048513//organ development;GO:0048736	gi|293336314|ref|NP_001170777.1|/0/1
998	1968	0.9684	87.1234	2276	0.9848	96.8561	3031	0.971	133.205	1800	0.9593	77.3458	1663	0.9679	95.415	2101	0.9753	124.487	2276	0.9731	98.2037	2884	0.9848	117.676	3576	0.9926	144.213	CDC42	cell division cycle 42	K04393	GO:0012505//endomembrane system;GO:0016020//membrane;GO:0016023//cytoplasmic membrane-bounded vesicle;GO:0042995//cell projection;GO:0070161	GO:0017111//nucleoside-triphosphatase activity;GO:0019901//protein kinase binding;GO:0032561//guanyl ribonucleotide binding	GO:0001709//cell fate determination;GO:0001934//positive regulation of protein phosphorylation;GO:0001942//hair follicle development;GO:0002064//epithelial cell development;GO:0002573//myeloid leukocyte differentiation;GO:0006275//regulation of DNA replication;GO:0006461//protein complex assembly;GO:0006887//exocytosis;GO:0006935//chemotaxis;GO:0007015//actin filament organization;GO:0007067//mit…	gi|449269370|gb|EMC80147.1|/7.04842e-107/1
56889	2841	0.9862	47.2769	3320	0.9692	53.108	3068	0.9863	50.6823	2918	0.9853	47.1321	2219	0.9634	47.8574	2312	0.977	51.4937	3181	0.9855	51.5925	3410	0.9938	52.3013	3823	0.9876	57.9532	TM9SF3	transmembrane 9 superfamily member 3	-	GO:0031224//intrinsic to membrane	-	-	gi|60359970|dbj|BAD90204.1|/0/1
1605	990	0.9265	17.133	1367	0.9099	22.7412	1426	0.9343	24.4987	1094	0.8933	18.3768	1002	0.9319	22.4741	1000	0.9136	23.1627	1642	0.9378	27.6961	1789	0.9478	28.5358	1725	0.9248	27.1947	DAG1	dystroglycan 1 (dystrophin-associated glycoprotein 1)	K06265	GO:0005578//proteinaceous extracellular matrix;GO:0005624//membrane fraction;GO:0005911//cell-cell junction;GO:0005924//cell-substrate adherens junction;GO:0016010//dystrophin-associated glycoprotein complex;GO:0030016//myofibril;GO:0031224//intrinsic to membrane;GO:0031252//cell leading edge;GO:0031981//nuclear lumen;GO:0042995//cell projection	GO:0005198//structural molecule activity;GO:0042805//actinin binding;GO:0043236//laminin binding;GO:0043498//cell surface binding;GO:0046872//metal ion binding	GO:0000226//microtubule cytoskeleton organization;GO:0007160//cell-matrix adhesion;GO:0009725//response to hormone stimulus;GO:0010741//negative regulation of intracellular protein kinase cascade;GO:0016477//cell migration;GO:0048754//branching morphogenesis of an epithelial tube;GO:0051704;GO:0061138//morphogenesis of a branching epithelium	gi|294997282|ref|NP_004384.4|/0/1
4170	10453	0.9657	260.053	11027	0.9593	263.708	10548	0.9652	260.504	12633	0.9618	305.058	8844	0.9742	285.157	8129	0.9727	270.674	4636	0.9608	112.411	4806	0.9715	110.201	6687	0.9696	151.547	MCL1	myeloid cell leukemia sequence 1 (BCL2-related)	K02539	GO:0005634//nucleus;GO:0031224//intrinsic to membrane;GO:0031966//mitochondrial membrane;GO:0031981//nuclear lumen	GO:0008320//protein transmembrane transporter activity;GO:0046983//protein dimerization activity	GO:0010033//response to organic substance;GO:0032501//multicellular organismal process;GO:0043066//negative regulation of apoptotic process;GO:0045165//cell fate commitment	gi|397492896|ref|XP_003817356.1|/6.21156e-144/1
5496	1191	0.9574	52.863	1380	0.9635	58.8795	1589	0.9696	70.0145	1402	0.9609	60.4008	1354	0.9765	77.8885	1229	0.9596	73.0098	1601	0.9626	69.2592	1828	0.96	74.7821	1831	0.9566	74.0329	PPM1G	protein phosphatase, Mg2+/Mn2+ dependent, 1G	K01090	GO:0043231//intracellular membrane-bounded organelle;GO:0043234//protein complex	GO:0004721//phosphoprotein phosphatase activity;GO:0043169//cation binding	GO:0006464//cellular protein modification process;GO:0022402//cell cycle process	gi|395732048|ref|XP_002812226.2|/0/1
51088	839	0.8667	11.0928	1003	0.8939	12.7475	1739	0.9178	22.8245	1015	0.8948	13.0256	697	0.8336	11.9433	1418	0.9079	25.0925	996	0.8945	12.8346	1114	0.8856	13.5752	1876	0.9391	22.5947	KLHL5	kelch-like family member 5	K10442	GO:0043232	GO:0008092//cytoskeletal protein binding	-	gi|65289632|ref|NP_950240.2|/0/1
8766	1718	0.9537	35.5123	1892	0.9737	37.5942	2379	0.9423	48.8172	2117	0.9478	42.4747	1546	0.9256	41.417	1342	0.9001	37.1276	2204	0.9757	44.403	2408	0.9644	45.8767	2226	0.9717	41.9157	RAB11A	RAB11A, member RAS oncogene family	K07904	GO:0010008//endosome membrane;GO:0016023//cytoplasmic membrane-bounded vesicle;GO:0032155;GO:0044431//Golgi apparatus part	GO:0000149//SNARE binding;GO:0017111//nucleoside-triphosphatase activity;GO:0032561//guanyl ribonucleotide binding	GO:0006886//intracellular protein transport;GO:0009207;GO:0035556//intracellular signal transduction;GO:0048168//regulation of neuronal synaptic plasticity;GO:0048646//anatomical structure formation involved in morphogenesis;GO:0051049//regulation of transport	gi|194387154|dbj|BAG59943.1|/1.80838e-129/1
2274	219	0.8443	11.7338	367	0.8291	18.9019	1087	0.8841	57.816	612	0.8395	31.8274	939	0.8673	65.2041	1794	0.8673	128.649	482	0.8768	25.1703	750	0.8506	37.0371	2292	0.9019	111.868	FHL2	four and a half LIM domains 2	K14380	GO:0005856//cytoskeleton;GO:0005924//cell-substrate adherens junction;GO:0031672//A band;GO:0031674//I band;GO:0043231//intracellular membrane-bounded organelle	GO:0003712//transcription cofactor activity;GO:0035258//steroid hormone receptor binding;GO:0046914//transition metal ion binding	GO:0006355//regulation of transcription, DNA-dependent;GO:0006629//lipid metabolic process;GO:0009719;GO:0030518//intracellular steroid hormone receptor signaling pathway	gi|82408395|gb|ABB73038.1|/0/1
11335	1573	0.8571	68.9793	1805	0.9253	76.0872	2087	0.915	90.8523	1623	0.9446	69.0816	1209	0.8648	68.7117	1469	0.9438	86.2185	1861	0.9249	79.5393	2167	0.9086	87.585	2417	0.9704	96.5523	CBX3	chromobox homolog 3	K11586	GO:0000793//condensed chromosome;GO:0005720//nuclear heterochromatin;GO:0012505//endomembrane system;GO:0015630//microtubule cytoskeleton;GO:0019866//organelle inner membrane	GO:0005515//protein binding;GO:0016564//transcription repressor activity	GO:0006355//regulation of transcription, DNA-dependent;GO:0016568//chromatin modification	gi|148666225|gb|EDK98641.1|/7.21012e-67/1
51768	167	0.6914	3.9262	205	0.7335	4.63292	272	0.8044	6.34817	276	0.7552	6.29824	208	0.7927	6.33773	226	0.7936	7.11137	241	0.7773	5.52229	296	0.7255	6.41399	379	0.7865	8.11692	TM7SF3	transmembrane 7 superfamily member 3	K11447;K01539;K00939	GO:0031224//intrinsic to membrane	-	-	gi|426372047|ref|XP_004052943.1|/0/1
1314	2776	0.9306	50.0597	2919	0.9006	50.5997	2364	0.9338	42.3195	2328	0.8948	40.748	1864	0.9003	43.5642	1492	0.8318	36.0103	2953	0.9128	51.9013	3197	0.9271	53.1365	2860	0.91	46.982	COPA	coatomer protein complex, subunit alpha	K05236	GO:0030120//vesicle coat;GO:0042598;GO:0044421//extracellular region part	GO:0005102//receptor binding	GO:0007589//body fluid secretion;GO:0015031//protein transport;GO:0048200	gi|148536855|ref|NP_001091868.1|/0/1
445	6043	0.8551	331.425	5734	0.8626	302.298	3735	0.8556	203.351	6257	0.8647	333.084	3509	0.8443	249.42	1517	0.8604	111.354	6613	0.8572	353.49	5762	0.8669	291.264	2170	0.8513	108.415	ASS1	argininosuccinate synthase 1	K01940	GO:0000323//lytic vacuole;GO:0031966//mitochondrial membrane;GO:0043005//neuron projection;GO:0043025//neuronal cell body	GO:0016879//ligase activity, forming carbon-nitrogen bonds;GO:0032559	GO:0002526//acute inflammatory response;GO:0006525//arginine metabolic process;GO:0006575//cellular modified amino acid metabolic process;GO:0009636//response to toxic substance;GO:0010038//response to metal ion;GO:0019627//urea metabolic process;GO:0031667//response to nutrient levels;GO:0032496//response to lipopolysaccharide;GO:0033762//response to glucagon stimulus;GO:0034201//response to ole…	gi|397503627|ref|XP_003822421.1|/0/1
103	2572	0.9649	39.0483	3284	0.9762	47.9268	3881	0.9837	58.4922	2293	0.9725	33.7901	1657	0.9733	32.6037	2569	0.9734	52.2016	2927	0.9654	43.3111	3327	0.9722	46.5548	3977	0.9789	55.0025	ADAR	adenosine deaminase, RNA-specific	K12968	GO:0031981//nuclear lumen	GO:0003723//RNA binding;GO:0004000//adenosine deaminase activity;GO:0043169//cation binding	GO:0006396//RNA processing;GO:0016458//gene silencing;GO:0016553//base conversion or substitution editing;GO:0019221//cytokine-mediated signaling pathway	gi|70167032|ref|NP_056656.2|/0/1
4660	840	0.8764	7.72661	707	0.8774	6.25135	477	0.7824	4.35564	819	0.929	7.3122	585	0.8491	6.97397	405	0.8011	4.98602	474	0.8204	4.24946	523	0.8707	4.43397	654	0.9036	5.48004	PPP1R12B	protein phosphatase 1, regulatory subunit 12B	K12329	GO:0044424//intracellular part	GO:0030234//enzyme regulator activity	GO:0006936//muscle contraction;GO:0023052//signaling	gi|426333297|ref|XP_004028218.1|/4.1431e-68/1
394	1341	0.9014	14.2667	1650	0.9166	16.8742	1895	0.8877	20.0137	2918	0.963	30.1324	1976	0.9246	27.2455	1616	0.8947	23.0104	2212	0.9243	22.9364	2367	0.9321	23.2099	2371	0.9323	22.9785	ARHGAP5	Rho GTPase activating protein 5	K13709	GO:0044444//cytoplasmic part	GO:0005099//Ras GTPase activator activity;GO:0017111//nucleoside-triphosphatase activity;GO:0019904//protein domain specific binding;GO:0032561//guanyl ribonucleotide binding	GO:0007265//Ras protein signal transduction;GO:0009207;GO:0009966//regulation of signal transduction	gi|71834863|ref|NP_001025226.1|/0/1
2288	1446	0.7754	39.3254	1704	0.7602	44.547	1651	0.7511	44.5733	2015	0.6726	53.1905	1649	0.7748	58.1219	1663	0.7317	60.5321	2183	0.7165	57.8634	2838	0.7304	71.1374	2844	0.7266	70.458	FKBP4	FK506 binding protein 4, 59kDa	K09571;K506	GO:0015630//microtubule cytoskeleton;GO:0030426//growth cone;GO:0031981//nuclear lumen;GO:0044444//cytoplasmic part	GO:0005527//macrolide binding;GO:0008092//cytoskeletal protein binding;GO:0016859//cis-trans isomerase activity;GO:0032559;GO:0032561//guanyl ribonucleotide binding;GO:0035258//steroid hormone receptor binding	GO:0000041//transition metal ion transport;GO:0001655//urogenital system development;GO:0007548//sex differentiation;GO:0008104//protein localization;GO:0010975//regulation of neuron projection development;GO:0018193//peptidyl-amino acid modification;GO:0030518//intracellular steroid hormone receptor signaling pathway;GO:0031109//microtubule polymerization or depolymerization;GO:0043623//cellular…	gi|4503729|ref|NP_002005.1|/0/1
7295	1224	0.728	141.154	1575	0.8386	174.597	1984	0.7709	227.131	1656	0.7381	185.364	1571	0.719	234.802	1093	0.7088	168.702	2599	0.7991	292.122	3179	0.7235	337.896	2621	0.7844	275.344	TXN	thioredoxin	K03671	GO:0031981//nuclear lumen;GO:0044444//cytoplasmic part	GO:0005488//binding;GO:0015036//disulfide oxidoreductase activity	GO:0000060//protein import into nucleus, translocation;GO:0006091//generation of precursor metabolites and energy;GO:0006357//regulation of transcription from RNA polymerase II promoter;GO:0007154//cell communication;GO:0009628//response to abiotic stimulus;GO:0018904;GO:0019725//cellular homeostasis;GO:0023052//signaling;GO:0046823;GO:0051099//positive regulation of binding;GO:0055086//nucleobas…	gi|50592994|ref|NP_003320.2|/1.43422e-54/1
79888	660	0.9527	16.8842	786	0.9629	19.3288	605	0.9637	15.3644	503	0.9427	12.4899	505	0.9384	16.7434	560	0.9642	19.1741	483	0.9609	12.0429	603	0.9672	14.2179	986	0.975	22.9779	LPCAT1	lysophosphatidylcholine acyltransferase 1	K13510	GO:0012505//endomembrane system;GO:0031090//organelle membrane;GO:0031224//intrinsic to membrane;GO:0043231//intracellular membrane-bounded organelle	GO:0016413//O-acetyltransferase activity;GO:0046872//metal ion binding	GO:0006644//phospholipid metabolic process	gi|33946291|ref|NP_079106.3|/0/1
1001	2155	0.8431	51.4938	2602	0.8922	59.7668	4878	0.921	115.711	1832	0.9008	42.4901	1555	0.8361	48.1563	1142	0.8223	36.5227	1507	0.8789	35.0968	1733	0.9022	38.167	2309	0.8997	50.2606	CDH3	cadherin 3, type 1, P-cadherin (placental)	K06796	GO:0005911//cell-cell junction;GO:0031224//intrinsic to membrane	GO:0046872//metal ion binding	GO:0016337//cell-cell adhesion;GO:0045216//cell-cell junction organization;GO:0050953//sensory perception of light stimulus	gi|14589891|ref|NP_001784.2|/0/1
10618	2232	0.9642	35.4619	2491	0.9781	38.0439	2574	0.9628	40.5975	2839	0.9622	43.7811	2196	0.9742	45.2183	2341	0.9616	49.7803	2865	0.9858	44.3647	2927	0.9815	42.8618	3234	0.9722	46.8062	TGOLN2	trans-golgi network protein 2	K11447;K04574;K00939	GO:0016023//cytoplasmic membrane-bounded vesicle;GO:0031224//intrinsic to membrane;GO:0031981//nuclear lumen;GO:0044431//Golgi apparatus part	-	-	gi|332205961|ref|NP_001193773.1|/3.72905e-180/1
23215	5405	0.9992	53.1323	5493	0.9991	51.906	4878	0.9992	47.6023	4605	0.9956	43.9387	2850	0.9939	36.3097	3267	0.9958	42.9834	4866	0.9987	46.6209	5131	0.9947	46.4885	5509	0.9991	49.3324	PRRC2C	proline-rich coiled-coil 2C	-	-	-	-	gi|28629137|gb|AAO49478.1|/0/1
1846	875	0.777	13.8825	1223	0.8449	18.6522	4369	0.9595	68.8122	887	0.8335	13.6596	1106	0.8489	22.742	2795	0.9283	59.3513	790	0.8022	12.2161	1228	0.8076	17.9572	4229	0.9526	61.1214	DUSP4	dual specificity phosphatase 4	K04459	GO:0000267//cell fraction;GO:0031981//nuclear lumen	GO:0008138//protein tyrosine/serine/threonine phosphatase activity	GO:0000165//MAPK cascade;GO:0001704//formation of primary germ layer;GO:0002224//toll-like receptor signaling pathway;GO:0006470//protein dephosphorylation;GO:0007169//transmembrane receptor protein tyrosine kinase signaling pathway;GO:0042221//response to chemical stimulus	gi|16950652|ref|NP_476499.1|/1.68896e-175/1
283373	937	0.9723	11.0603	1084	0.9797	12.2999	1190	0.9725	13.9444	838	0.9588	9.60123	887	0.9526	13.5696	863	0.9417	13.6342	931	0.9709	10.7109	1243	0.9832	13.5232	1470	0.9815	15.8067	ANKRD52	ankyrin repeat domain 52	K15504	-	GO:0005488//binding	-	gi|157743284|ref|NP_775866.2|/0/1
91663	1002	0.9312	31.5694	1003	0.95	30.377	1195	0.9605	37.3758	526	0.9319	16.0857	660	0.9251	26.9499	614	0.9269	25.8914	500	0.9356	15.3538	752	0.9134	21.8372	1115	0.9445	32.0015	MYADM	myeloid-associated differentiation marker	K09228;K11447;K00939;K00591	GO:0031224//intrinsic to membrane	-	-	gi|19923903|ref|NP_612382.1|/6.65785e-146/1
1969	630	0.9756	16.2142	761	0.9783	18.8271	801	0.9877	20.465	721	0.9877	18.0113	771	0.9829	25.7172	588	0.9841	20.2545	498	0.9836	12.492	701	0.9849	16.6285	885	0.9801	20.7489	EPHA2	EPH receptor A2	K05103	GO:0016021//integral to membrane;GO:0031252//cell leading edge	GO:0004714//transmembrane receptor protein tyrosine kinase activity;GO:0032559	GO:0001707//mesoderm formation;GO:0001944//vasculature development;GO:0006464//cellular protein modification process;GO:0006935//chemotaxis;GO:0007169//transmembrane receptor protein tyrosine kinase signaling pathway;GO:0007399//nervous system development;GO:0010594//regulation of endothelial cell migration;GO:0012501//programmed cell death;GO:0022603//regulation of anatomical structure morphogen…	gi|32967311|ref|NP_004422.2|/0/1
6272	306	0.8564	4.44493	468	0.9392	6.53482	1031	0.9801	14.8671	859	0.9751	12.1113	917	0.9821	17.2634	1390	0.9808	27.0238	694	0.978	9.82536	998	0.9849	13.3615	1851	0.9952	24.4932	SORT1	sortilin 1	K12388	GO:0000139//Golgi membrane;GO:0005635//nuclear envelope;GO:0005764//lysosome;GO:0005768//endosome;GO:0005798//Golgi-associated vesicle;GO:0030135//coated vesicle;GO:0031224//intrinsic to membrane;GO:0042598;GO:0043005//neuron projection;GO:0044297//cell body	GO:0004888//transmembrane signaling receptor activity;GO:0005030//neurotrophin receptor activity	GO:0006886//intracellular protein transport;GO:0006892//post-Golgi vesicle-mediated transport;GO:0006917//induction of apoptosis;GO:0006996//organelle organization;GO:0007041//lysosomal transport;GO:0007169//transmembrane receptor protein tyrosine kinase signaling pathway;GO:0007186//G-protein coupled receptor signaling pathway;GO:0010467//gene expression;GO:0015758//glucose transport;GO:0016197/…	gi|395730124|ref|XP_002810541.2|/0/1
166	1721	0.8746	100.253	1978	0.9253	110.761	2549	0.9396	147.404	2922	0.9196	165.215	2403	0.9538	181.42	2348	0.9139	183.064	2700	0.9282	153.294	2919	0.9327	156.722	2960	0.8831	157.074	AES	amino-terminal enhancer of split	K04497	GO:0043231//intracellular membrane-bounded organelle	GO:0003712//transcription cofactor activity;GO:0005488//binding	GO:0000122//negative regulation of transcription from RNA polymerase II promoter;GO:0009653//anatomical structure morphogenesis;GO:0030178//negative regulation of Wnt receptor signaling pathway;GO:0034097//response to cytokine stimulus;GO:0043393//regulation of protein binding;GO:0048731	gi|6754072|ref|NP_034477.1|/2.93182e-80/1
51421	1233	0.9362	25.2773	1429	0.9386	28.1608	1649	0.9179	33.5592	986	0.9613	19.62	1024	0.9021	27.2071	1432	0.9101	39.2916	1224	0.9007	24.4565	1490	0.93	28.1537	2066	0.9386	38.5828	AMOTL2	angiomotin like 2	K06104	-	-	-	gi|4589622|dbj|BAA76833.1|/0/1
5935	2075	0.8894	47.837	2013	0.9061	44.6102	2169	0.9104	49.6397	1031	0.8736	23.0706	803	0.8254	23.9925	877	0.8222	27.0604	2052	0.9165	46.1072	2179	0.9337	46.3003	2005	0.9201	42.1072	RBM3	RNA binding motif (RNP1, RRM) protein 3	K13186	GO:0030529//ribonucleoprotein complex;GO:0043005//neuron projection;GO:0043231//intracellular membrane-bounded organelle	GO:0003676//nucleic acid binding;GO:0043021//ribonucleoprotein complex binding	GO:0006412//translation;GO:0006950//response to stress;GO:0035195//gene silencing by miRNA	gi|37782462|gb|AAP34477.1|/4.19175e-53/1
5493	1661	0.9949	27.1281	2298	0.9931	36.0781	941	0.9813	15.2568	3143	0.9944	49.825	2381	0.9986	50.3991	1202	0.9928	26.275	3183	0.9966	50.6677	3116	0.9957	46.9059	1909	0.9957	28.4021	PPL	periplakin	K10386	GO:0005911//cell-cell junction;GO:0019898//extrinsic to membrane;GO:0043231//intracellular membrane-bounded organelle;GO:0043232	GO:0005198//structural molecule activity;GO:0005488//binding	GO:0030216//keratinocyte differentiation	gi|45439327|ref|NP_002696.3|/0/1
123036	4374	0.9891	88.8498	5359	0.9879	104.642	5324	0.9944	107.359	4356	0.9909	85.8855	2375	0.9837	62.5253	2931	0.9885	79.6861	3171	0.9867	62.7798	3322	0.9946	62.1954	2626	0.9797	48.5924	TC2N	tandem C2 domains, nuclear	K15290	GO:0043231//intracellular membrane-bounded organelle	-	-	gi|22748725|ref|NP_689545.1|/0/1
1063	19	0.0851	0.188186	71	0.2932	0.675985	74	0.2598	0.727595	18	0.0848	0.173046	33	0.1513	0.423607	39	0.1699	0.516997	30	0.1374	0.289602	64	0.2621	0.584245	44	0.1847	0.396993	CENPF	centromere protein F, 350/400kDa	K11499	-	-	-	gi|55770834|ref|NP_057427.3|/0/1
144348	1488	0.9378	35.0234	1711	0.9408	38.7124	1896	0.9413	44.3014	1610	0.9369	36.7821	1347	0.9357	41.0902	1588	0.9357	50.0259	2049	0.936	47.005	2175	0.9353	47.1841	2528	0.939	54.2037	ZNF664	zinc finger protein 664	K09228	GO:0043231//intracellular membrane-bounded organelle	GO:0003676//nucleic acid binding;GO:0046914//transition metal ion binding	GO:0006351//transcription, DNA-dependent	gi|426247182|ref|XP_004017365.1|/2.03235e-169/1
2058	2612	0.9871	53.1531	2860	0.9815	55.9456	2267	0.9809	45.7963	2730	0.9865	53.9228	1938	0.9649	51.1121	1975	0.9831	53.7912	3460	0.9735	68.6242	3839	0.9881	72.0036	3465	0.9691	64.2325	EPRS	glutamyl-prolyl-tRNA synthetase	K14163	GO:0000267//cell fraction;GO:0044444//cytoplasmic part	GO:0003676//nucleic acid binding;GO:0004812//aminoacyl-tRNA ligase activity;GO:0032559	GO:0006418//tRNA aminoacylation for protein translation;GO:0065003	gi|62241042|ref|NP_004437.2|/0/1
54741	1649	0.9393	35.2705	1781	0.9408	36.6184	1738	0.938	36.9032	2607	0.9405	54.1235	1643	0.9418	45.5452	1309	0.9393	37.473	1743	0.9408	36.3357	1940	0.9313	38.2449	2163	0.9318	42.1447	LEPROT	leptin receptor overlapping transcript	K09228;K11447;K00939;K00591	GO:0012505//endomembrane system;GO:0016021//integral to membrane;GO:0031090//organelle membrane;GO:0043231//intracellular membrane-bounded organelle	-	-	gi|310923132|ref|NP_001185612.1|/1.88755e-12/1
2950	1291	0.9787	133.781	1322	0.9757	131.688	1123	0.9807	115.524	1678	0.9828	168.778	1313	0.9675	176.339	1091	0.9675	151.315	2618	0.9797	264.414	2994	0.9716	285.957	2480	0.9584	234.108	GSTP1	glutathione S-transferase pi 1	K00799	GO:0016020//membrane;GO:0032991//macromolecular complex;GO:0043231//intracellular membrane-bounded organelle;GO:0044444//cytoplasmic part	GO:0016765//transferase activity, transferring alkyl or aryl (other than methyl) groups;GO:0019901//protein kinase binding;GO:0030234//enzyme regulator activity;GO:0042277//peptide binding	GO:0001101//response to acid;GO:0001960//negative regulation of cytokine-mediated signaling pathway;GO:0002526//acute inflammatory response;GO:0006790//sulfur compound metabolic process;GO:0006979//response to oxidative stress;GO:0007249//I-kappaB kinase/NF-kappaB cascade;GO:0008285//negative regulation of cell proliferation;GO:0009887//organ morphogenesis;GO:0010558;GO:0010939//regulation of nec…	gi|4504183|ref|NP_000843.1|/4.23703e-114/1
1786	627	0.953	11.809	780	0.9486	14.1216	773	0.9659	14.4527	709	0.948	12.9612	687	0.953	16.7694	841	0.9622	21.1998	767	0.984	14.0795	910	0.9716	15.7968	1215	0.9806	20.8458	DNMT1	DNA (cytosine-5-)-methyltransferase 1	K00558	GO:0000775//chromosome, centromeric region;GO:0043231//intracellular membrane-bounded organelle	GO:0003676//nucleic acid binding;GO:0005515//protein binding;GO:0008757//S-adenosylmethionine-dependent methyltransferase activity;GO:0030528//transcription regulator activity;GO:0046914//transition metal ion binding	GO:0006357//regulation of transcription from RNA polymerase II promoter;GO:0008283//cell proliferation;GO:0031061//negative regulation of histone methylation;GO:0031062//positive regulation of histone methylation;GO:0032776//DNA methylation on cytosine	gi|119604485|gb|EAW84079.1|/0/1
5738	1018	0.9737	16.8855	1429	0.9869	22.7846	1026	0.9789	16.8941	1385	0.9893	22.2982	875	0.9929	18.8099	712	0.9735	15.8064	1419	0.9924	22.94	1530	0.9946	23.3904	1046	0.9937	15.8049	PTGFRN	prostaglandin F2 receptor inhibitor	K06729	GO:0031090//organelle membrane;GO:0031224//intrinsic to membrane;GO:0043231//intracellular membrane-bounded organelle	GO:0005488//binding	-	gi|7243270|dbj|BAA92674.1|/0/1
6240	282	0.9097	8.90953	373	0.9388	11.3282	296	0.936	9.2837	349	0.9255	10.7025	199	0.8853	8.14841	279	0.9085	11.7977	303	0.9208	9.33027	329	0.9549	9.58037	446	0.9443	12.8362	RRM1	ribonucleotide reductase M1	K10807	GO:0031981//nuclear lumen;GO:0043234//protein complex;GO:0044444//cytoplasmic part	GO:0016728;GO:0032559	GO:0006259//DNA metabolic process;GO:0009165//nucleotide biosynthetic process;GO:0051262//protein tetramerization	gi|4506749|ref|NP_001024.1|/0/1
5817	998	0.9682	17.2715	1107	0.9644	18.4158	944	0.9492	16.2179	1118	0.967	18.78	951	0.9356	21.3302	581	0.9155	13.4575	903	0.9526	15.2312	1117	0.9837	17.817	1183	0.9673	18.6501	PVR	poliovirus receptor	K06539	GO:0031224//intrinsic to membrane;GO:0031981//nuclear lumen;GO:0044421//extracellular region part;GO:0044459//plasma membrane part	GO:0004871//signal transducer activity;GO:0005515//protein binding	GO:0001916//positive regulation of T cell mediated cytotoxicity;GO:0002420;GO:0045216//cell-cell junction organization;GO:0045954//positive regulation of natural killer cell mediated cytotoxicity;GO:0051704	gi|209413732|ref|NP_001129242.1|/0/1
6749	1623	0.9604	58.701	1831	0.9688	63.6591	1791	0.9685	64.3052	1875	0.9766	65.8238	1517	0.9699	71.1094	1584	0.9851	76.6781	2241	0.9625	78.9978	2513	0.9894	83.7723	2645	0.9841	87.1463	SSRP1	structure specific recognition protein 1	K09272	GO:0031981//nuclear lumen;GO:0043232	GO:0003676//nucleic acid binding	GO:0006259//DNA metabolic process;GO:0006354//DNA-dependent transcription, elongation;GO:0045935	gi|403254821|ref|XP_003920153.1|/0/1
6747	1780	0.9633	48.707	1874	0.9759	49.293	1422	0.9764	38.6273	1548	0.9815	41.1146	1243	0.9711	44.0816	836	0.9711	30.6173	1701	0.9663	45.3651	1857	0.9837	46.8343	1405	0.9566	35.0222	SSR3	signal sequence receptor, gamma (translocon-associated protein gamma)	K13251	GO:0031227//intrinsic to endoplasmic reticulum membrane;GO:0042598;GO:0071256	GO:0004871//signal transducer activity;GO:0042277//peptide binding	GO:0006612//protein targeting to membrane;GO:0023052//signaling	gi|6005884|ref|NP_009038.1|/2.15579e-87/1
3667	290	0.6339	3.38909	321	0.621	3.60608	802	0.7952	9.30429	547	0.7314	6.20479	534	0.693	8.08799	1499	0.8489	23.4464	532	0.7324	6.05958	659	0.7544	7.09825	1816	0.9421	19.3329	IRS1	insulin receptor substrate 1	K07187	GO:0005887//integral to plasma membrane;GO:0042598;GO:0043231//intracellular membrane-bounded organelle;GO:0044444//cytoplasmic part	GO:0004714//transmembrane receptor protein tyrosine kinase activity;GO:0005102//receptor binding;GO:0019901//protein kinase binding;GO:0019904//protein domain specific binding;GO:0030674//protein binding, bridging	GO:0005979//regulation of glycogen biosynthetic process;GO:0006635//fatty acid beta-oxidation;GO:0007169//transmembrane receptor protein tyrosine kinase signaling pathway;GO:0007243//intracellular protein kinase cascade;GO:0008284//positive regulation of cell proliferation;GO:0009967//positive regulation of signal transduction;GO:0009968//negative regulation of signal transduction;GO:0010828//pos…	gi|5031805|ref|NP_005535.1|/0/1
79572	3105	0.9424	42.9651	3805	0.9438	50.612	3222	0.9449	44.2592	1770	0.9397	23.7729	1278	0.94	22.9192	1153	0.9363	21.3537	1906	0.9397	25.7053	2410	0.9382	30.7363	2382	0.9397	30.0256	ATP13A3	ATPase type 13A3	K14951	GO:0031224//intrinsic to membrane	GO:0032559;GO:0042625//ATPase activity, coupled to transmembrane movement of ions;GO:0043169//cation binding	GO:0006811//ion transport;GO:0009206	gi|148839292|ref|NP_078800.3|/0/1
2771	880	0.995	40.8701	992	0.9932	44.2873	1330	0.9914	61.3195	1033	0.9936	46.5669	943	0.9964	56.7609	805	0.9491	50.0389	1056	0.995	47.8005	1307	0.9973	55.9473	1370	0.9936	57.9615	GNAI2	guanine nucleotide binding protein (G protein), alpha inhibiting activity polypeptide 2	K04630	GO:0005626//insoluble fraction;GO:0005815//microtubule organizing center;GO:0031234//extrinsic to internal side of plasma membrane;GO:0043231//intracellular membrane-bounded organelle	GO:0005102//receptor binding;GO:0017111//nucleoside-triphosphatase activity;GO:0032403//protein complex binding;GO:0032561//guanyl ribonucleotide binding;GO:0060089	GO:0000165//MAPK cascade;GO:0001775//cell activation;GO:0007188//adenylate cyclase-modulating G-protein coupled receptor signaling pathway;GO:0007599//hemostasis;GO:0008283//cell proliferation;GO:0009207;GO:0031280;GO:0031667//response to nutrient levels;GO:0032413//negative regulation of ion transmembrane transporter activity;GO:0035588;GO:0050804//regulation of synaptic transmission	gi|332216026|ref|XP_003257143.1|/0/1
1009	48	0.4724	1.3422	50	0.4953	1.34398	208	0.8862	5.77383	20	0.2611	0.542827	21	0.2657	0.761046	69	0.6133	2.58235	11	0.1366	0.299789	6	0.0805	0.154636	13	0.1546	0.331144	CDH11	cadherin 11, type 2, OB-cadherin (osteoblast)	K06803	GO:0031224//intrinsic to membrane;GO:0044424//intracellular part	GO:0046872//metal ion binding	GO:0016337//cell-cell adhesion;GO:0045216//cell-cell junction organization;GO:0048731	gi|62089106|dbj|BAD92997.1|/0/1
6164	7426	0.9412	756.484	6074	0.9501	594.791	3336	0.9133	337.361	7256	0.8674	717.458	4359	0.9731	575.501	2795	0.8395	381.079	7112	0.9442	706.126	6522	0.9601	612.36	3845	0.9392	356.81	RPL34	ribosomal protein L34	K02915	GO:0015934//large ribosomal subunit;GO:0043231//intracellular membrane-bounded organelle	GO:0003676//nucleic acid binding;GO:0005198//structural molecule activity	GO:0006412//translation;GO:0019080;GO:0031016//pancreas development	gi|440905687|gb|ELR56038.1|/1.63377e-52/1
65059	516	0.8731	5.48335	852	0.9514	8.70323	2670	0.9957	28.1664	948	0.9658	9.7782	1012	0.9705	13.9377	2825	0.9944	40.1794	899	0.9692	9.31112	1196	0.9735	11.7141	3604	0.9887	34.8881	RAPH1	Ras association (RalGDS/AF-6) and pleckstrin homology domains 1	K03956	GO:0016020//membrane;GO:0031252//cell leading edge;GO:0042995//cell projection;GO:0043231//intracellular membrane-bounded organelle;GO:0043232	-	GO:0009987//cellular process;GO:0023052//signaling;GO:0031589//cell-substrate adhesion	gi|37515402|emb|CAE48361.1|/0/1
23326	2137	0.9851	41.8292	2356	0.9977	44.3297	2499	0.9875	48.5585	2093	0.9866	39.7648	1687	0.9854	42.7961	2363	0.9805	61.9053	2527	0.9944	48.2088	2691	0.9856	48.5478	3671	0.9921	65.4569	USP22	ubiquitin specific peptidase 22	K11366	GO:0070461//SAGA-type complex	GO:0003713//transcription coactivator activity;GO:0004402//histone acetyltransferase activity;GO:0016790//thiolester hydrolase activity;GO:0019783//small conjugating protein-specific protease activity;GO:0046914//transition metal ion binding	GO:0007275//multicellular organismal development;GO:0007346//regulation of mitotic cell cycle;GO:0016567//protein ubiquitination;GO:0016570//histone modification;GO:0019941//modification-dependent protein catabolic process;GO:0070646//protein modification by small protein removal	gi|5689463|dbj|BAA83015.1|/0/1
4128	114	0.5585	2.14196	129	0.5649	2.32992	265	0.6681	4.94283	255	0.7019	4.65051	193	0.649	4.69979	823	0.7492	20.6964	169	0.6238	3.09485	160	0.5627	2.77081	584	0.7348	9.99575	MAOA	monoamine oxidase A	K00274	GO:0031224//intrinsic to membrane;GO:0031966//mitochondrial membrane	GO:0005488//binding;GO:0016641//oxidoreductase activity, acting on the CH-NH2 group of donors, oxygen as acceptor	GO:0042133//neurotransmitter metabolic process;GO:0042417//dopamine metabolic process;GO:0050896//response to stimulus	gi|403297577|ref|XP_003939638.1|/0/1
8751	1152	0.957	37.474	1334	0.9691	41.7137	1100	0.9809	35.5217	1613	0.9583	50.9291	1164	0.9739	49.0733	1018	0.9663	44.3215	2044	0.9691	64.8044	2037	0.9573	61.0731	1444	0.9557	42.7899	ADAM15	ADAM metallopeptidase domain 15	K06836	GO:0030141//secretory granule;GO:0031224//intrinsic to membrane;GO:0042995//cell projection;GO:0070161	GO:0004175//endopeptidase activity;GO:0019904//protein domain specific binding;GO:0046914//transition metal ion binding	GO:0001837//epithelial to mesenchymal transition;GO:0019538//protein metabolic process;GO:0031589//cell-substrate adhesion;GO:0032963//collagen metabolic process;GO:0048646//anatomical structure formation involved in morphogenesis	gi|46909600|ref|NP_997080.1|/0/1
[truncated: 20,205 more rows]
