# Supplementary material for: A CD146 FACS Protocol Enriches for Luminal Keratin 14/19 Double Positive Human Breast Progenitors
Source: Sci Rep. 2019 Oct 16;9:14843. doi: 10.1038/s41598-019-50903-9 (PMC6795797; doi:10.1038/s41598-019-50903-9)
Supplement: Supplementary file 4 — Supplementary Table S7 [file 41598_2019_50903_MOESM4_ESM.xlsx]

## Sheet: CD146hiCD117hiVSCD146loCD117hi
Supplementary Table S7. List of differently expressed genes by NOISEQ comparing CD146high/CD117high vs CD146low/CD117high populations
GeneID	log2Ratio(B/C)	Probability	Symbol	Description	KEGG Orthology	GO Component	GO Function	GO Process	Blast nr
5304	1.99088	0.854635	PIP	prolactin-induced protein	-	-	GO:0008092//cytoskeletal protein binding	-	gi|4505821|ref|NP_002643.1|/4.06645e-78/1
3315	1.31501	0.826739	HSPB1	heat shock 27kDa protein 1	K04455	GO:0000267//cell fraction;GO:0015630//microtubule cytoskeleton;GO:0016020//membrane;GO:0031674//I band;GO:0043231//intracellular membrane-bounded organelle;GO:0043234//protein complex	GO:0032182//small conjugating protein binding	GO:0006413//translational initiation;GO:0006950//response to stress;GO:0016070//RNA metabolic process;GO:0043066//negative regulation of apoptotic process;GO:0051707//response to other organism	gi|397475051|ref|XP_003846056.1|/1.16855e-107/1
10647	2.10524	0.884752	SCGB1D2	secretoglobin, family 1D, member 2	-	GO:0044421//extracellular region part	-	-	gi|5729909|ref|NP_006542.1|/3.97655e-34/1
3861	1.23904	0.815459	KRT14	keratin 14	K07604	GO:0005882//intermediate filament;GO:0031981//nuclear lumen;GO:0044444//cytoplasmic part	GO:0005198//structural molecule activity;GO:0005488//binding	GO:0007044//cell-substrate junction assembly;GO:0009314//response to radiation;GO:0009888//tissue development;GO:0010038//response to metal ion;GO:0030154//cell differentiation;GO:0045109//intermediate filament organization	gi|15431310|ref|NP_000517.2|/0/1
72	3.0284	0.880969	ACTG2	actin, gamma 2, smooth muscle, enteric	K12315	GO:0032432//actin filament bundle;GO:0043232;GO:0043292//contractile fiber;GO:0044444//cytoplasmic part	GO:0005198//structural molecule activity;GO:0032559	GO:0003012//muscle system process;GO:0006939//smooth muscle contraction;GO:0007015//actin filament organization;GO:0008015//blood circulation;GO:0048747//muscle fiber development;GO:0051707//response to other organism	gi|344253851|gb|EGW09955.1|/0/1
118430	1.78418	0.867899	MUCL1	mucin-like 1	-	-	-	-	gi|397472206|ref|XP_003807646.1|/3.07418e-15/1
3887	1.22889	0.813433	KRT81	keratin 81	K07605	GO:0005882//intermediate filament	GO:0005488//binding	GO:0009888//tissue development	gi|332839425|ref|XP_003313755.1|/0/1
6876	1.99386	0.884693	TAGLN	transgelin	K05730	GO:0044424//intracellular part	GO:0008092//cytoskeletal protein binding	GO:0048513//organ development	gi|397498821|ref|XP_003820173.1|/9.79353e-115/1
374	1.44381	0.816912	AREG	amphiregulin	K09782	GO:0044421//extracellular region part;GO:0044464//cell part	-	GO:0006275//regulation of DNA replication;GO:0007154//cell communication;GO:0007169//transmembrane receptor protein tyrosine kinase signaling pathway;GO:0030879//mammary gland development	gi|4502199|ref|NP_001648.1|/1.26371e-82/1
7057	1.53505	0.819267	THBS1	thrombospondin 1	K04659	GO:0005615//extracellular space;GO:0009986//cell surface;GO:0031091//platelet alpha granule	GO:0001948//glycoprotein binding;GO:0005102//receptor binding;GO:0005518//collagen binding;GO:0005539//glycosaminoglycan binding;GO:0005543//phospholipid binding;GO:0017134//fibroblast growth factor binding;GO:0032403//protein complex binding;GO:0043498//cell surface binding;GO:0046872//metal ion binding;GO:0071813//lipoprotein particle binding	GO:0000165//MAPK cascade;GO:0001818//negative regulation of cytokine production;GO:0001935//endothelial cell proliferation;GO:0001953//negative regulation of cell-matrix adhesion;GO:0002468;GO:0002504//antigen processing and presentation of peptide or polysaccharide antigen via MHC class II;GO:0002690//positive regulation of leukocyte chemotaxis;GO:0002696//positive regulation of leukocyte activa…	gi|62089410|dbj|BAD93149.1|/0/1
1308	3.95743	0.842384	COL17A1	collagen, type XVII, alpha 1	K07603	GO:0016021//integral to membrane;GO:0030054//cell junction	-	GO:0007044//cell-substrate junction assembly;GO:0009888//tissue development;GO:0031589//cell-substrate adhesion	gi|179517|gb|AAA35605.1|/0/1
10398	1.28762	0.807421	MYL9	myosin, light chain 9, regulatory	K12757;K12755	GO:0016460//myosin II complex;GO:0044444//cytoplasmic part	GO:0005198//structural molecule activity;GO:0017111//nucleoside-triphosphatase activity;GO:0046872//metal ion binding	GO:0006935//chemotaxis;GO:0006936//muscle contraction	gi|332208947|ref|XP_003253572.1|/9.01659e-91/1
3872	1.60717	0.862521	KRT17	keratin 17	K07604	GO:0005882//intermediate filament	GO:0005198//structural molecule activity;GO:0005488//binding	GO:0006412//translation;GO:0016049//cell growth;GO:0030216//keratinocyte differentiation;GO:0045104//intermediate filament cytoskeleton organization;GO:0045684//positive regulation of epidermis development;GO:0048729//tissue morphogenesis	gi|395749169|ref|XP_003778896.1|/0/1
4162	2.35897	0.88178	MCAM	melanoma cell adhesion molecule	K06534	GO:0031224//intrinsic to membrane	-	GO:0009987//cellular process;GO:0032502//developmental process	gi|62089436|dbj|BAD93162.1|/0/1

## Sheet: CD146loCD117loVSCD146hiCD117hi
Supplementary Table S7. List of differently expressed genes by NOISEQ comparing CD146low/CD117low vs CD146high/CD117high populations
GeneID	log2Ratio(C/A)	Probability	Symbol	Description	KEGG Orthology	GO Component	GO Function	GO Process	Blast nr
2203	-3.10678	0.919631	FBP1	fructose-1,6-bisphosphatase 1	K03841	GO:0000267//cell fraction;GO:0044444//cytoplasmic part	GO:0005515//protein binding;GO:0005529;GO:0019203//carbohydrate phosphatase activity;GO:0043169//cation binding	GO:0006000//fructose metabolic process;GO:0006006//glucose metabolic process;GO:0032868//response to insulin stimulus	gi|426362405|ref|XP_004048355.1|/0/1
65059	-2.07079	0.873438	RAPH1	Ras association (RalGDS/AF-6) and pleckstrin homology domains 1	K03956	GO:0016020//membrane;GO:0031252//cell leading edge;GO:0042995//cell projection;GO:0043231//intracellular membrane-bounded organelle;GO:0043232	-	GO:0009987//cellular process;GO:0023052//signaling;GO:0031589//cell-substrate adhesion	gi|37515402|emb|CAE48361.1|/0/1
29842	1.86005	0.840561	TFCP2L1	transcription factor CP2-like 1	K09275	GO:0031981//nuclear lumen	GO:0001071//nucleic acid binding transcription factor activity;GO:0003676//nucleic acid binding;GO:0003712//transcription cofactor activity;GO:0016564//transcription repressor activity	GO:0002064//epithelial cell development;GO:0006357//regulation of transcription from RNA polymerase II promoter;GO:0008202//steroid metabolic process;GO:0010259//multicellular organismal aging;GO:0022414//reproductive process;GO:0032989;GO:0035272//exocrine system development;GO:0040008//regulation of growth;GO:0071842	gi|7657299|ref|NP_055368.1|/0/1
8600	-4.57486	0.898082	TNFSF11	tumor necrosis factor (ligand) superfamily, member 11	K05473	GO:0016021//integral to membrane;GO:0044421//extracellular region part;GO:0044424//intracellular part	GO:0004871//signal transducer activity;GO:0032813//tumor necrosis factor receptor superfamily binding	GO:0002763//positive regulation of myeloid leukocyte differentiation;GO:0019221//cytokine-mediated signaling pathway;GO:0022409//positive regulation of cell-cell adhesion;GO:0030595//leukocyte chemotaxis;GO:0031622//positive regulation of fever generation;GO:0046887//positive regulation of hormone secretion;GO:0050863//regulation of T cell activation;GO:0051091//positive regulation of sequence-sp…	gi|4507595|ref|NP_003692.1|/1.52789e-159/1
57447	2.97919	0.940895	NDRG2	NDRG family member 2	-	GO:0005815//microtubule organizing center;GO:0030427//site of polarized growth;GO:0031981//nuclear lumen	-	GO:0001817//regulation of cytokine production;GO:0008285//negative regulation of cell proliferation;GO:0023052//signaling;GO:0043409//negative regulation of MAPK cascade;GO:0048731;GO:0048869//cellular developmental process	gi|6330847|dbj|BAA86562.1|/1.06351e-180/1
23584	-2.93529	0.888078	VSIG2	V-set and immunoglobulin domain containing 2	K06791	GO:0005626//insoluble fraction;GO:0016021//integral to membrane	-	-	gi|119588000|gb|EAW67596.1|/3.76653e-144/1
79192	1.8994	0.845877	IRX1	iroquois homeobox 1	K15611;K15613	-	-	GO:0001822//kidney development	gi|426385199|ref|XP_004059114.1|/2.16254e-172/1
1294	-3.57351	0.85178	COL7A1	collagen, type VII, alpha 1	K08132	-	-	-	gi|4502961|ref|NP_000085.1|/0/1
5327	-3.11877	0.941054	PLAT	plasminogen activator, tissue	K01343	GO:0016023//cytoplasmic membrane-bounded vesicle;GO:0044421//extracellular region part	GO:0004175//endopeptidase activity;GO:0005488//binding	GO:0007169//transmembrane receptor protein tyrosine kinase signaling pathway;GO:0014812//muscle cell migration;GO:0030162//regulation of proteolysis;GO:0030195//negative regulation of blood coagulation;GO:0043412//macromolecule modification	gi|4505861|ref|NP_000921.1|/0/1
1675	-2.49355	0.881203	CFD	complement factor D (adipsin)	K01334	GO:0031091//platelet alpha granule;GO:0044421//extracellular region part	GO:0004175//endopeptidase activity	GO:0001775//cell activation;GO:0006887//exocytosis;GO:0006952//defense response;GO:0006956//complement activation;GO:0007166//cell surface receptor signaling pathway;GO:0007599//hemostasis	gi|297275614|ref|XP_001117186.2|/4.7864e-134/1
6947	1.53454	0.826936	TCN1	transcobalamin I (vitamin B12 binding protein, R binder family)	K14615	-	GO:0019842//vitamin binding	GO:0000041//transition metal ion transport;GO:0006767//water-soluble vitamin metabolic process;GO:0051180//vitamin transport	gi|21071008|ref|NP_001053.2|/0/1
145864	2.33839	0.900857	HAPLN3	hyaluronan and proteoglycan link protein 3	K06852	GO:0031012//extracellular matrix	GO:0005539//glycosaminoglycan binding	GO:0009987//cellular process	gi|30102948|ref|NP_839946.1|/0/1
10451	-2.28918	0.892036	VAV3	vav 3 guanine nucleotide exchange factor	K05730	GO:0016020//membrane;GO:0044444//cytoplasmic part	GO:0005089//Rho guanyl-nucleotide exchange factor activity;GO:0008047//enzyme activator activity;GO:0030674//protein binding, bridging;GO:0043169//cation binding;GO:0070851//growth factor receptor binding	GO:0006917//induction of apoptosis;GO:0007169//transmembrane receptor protein tyrosine kinase signaling pathway;GO:0007266//Rho protein signal transduction;GO:0007599//hemostasis;GO:0009966//regulation of signal transduction;GO:0016192//vesicle-mediated transport;GO:0030031//cell projection assembly;GO:0030155//regulation of cell adhesion;GO:0030888//regulation of B cell proliferation;GO:0033124/…	gi|120432044|ref|NP_006104.4|/0/1
260436	5.08641	0.987121	FDCSP	follicular dendritic cell secreted protein	-	-	-	-	gi|23308591|ref|NP_694542.1|/1.40066e-08/1
5724	-2.85256	0.819951	PTAFR	platelet-activating factor receptor	K04279	GO:0016021//integral to membrane;GO:0031981//nuclear lumen	GO:0001530//lipopolysaccharide binding;GO:0004930//G-protein coupled receptor activity;GO:0008289//lipid binding	GO:0002237//response to molecule of bacterial origin;GO:0002376//immune system process;GO:0006952//defense response;GO:0019221//cytokine-mediated signaling pathway;GO:0032501//multicellular organismal process;GO:0032957//inositol trisphosphate metabolic process;GO:0048017//inositol lipid-mediated signaling	gi|4506241|ref|NP_000943.1|/6.48259e-176/1
5159	-4.41937	0.866982	PDGFRB	platelet-derived growth factor receptor, beta polypeptide	K05089	GO:0016021//integral to membrane	GO:0004930//G-protein coupled receptor activity;GO:0005017//platelet-derived growth factor-activated receptor activity;GO:0019838//growth factor binding;GO:0032559;GO:0070851//growth factor receptor binding	GO:0001932//regulation of protein phosphorylation;GO:0006935//chemotaxis;GO:0007169//transmembrane receptor protein tyrosine kinase signaling pathway;GO:0008283//cell proliferation;GO:0009887//organ morphogenesis;GO:0016477//cell migration;GO:0035270//endocrine system development;GO:0043009//chordate embryonic development;GO:0048871//multicellular organismal homeostasis;GO:0060537//muscle tissue …	gi|4505683|ref|NP_002600.1|/0/1
1545	1.38106	0.813092	CYP1B1	cytochrome P450, family 1, subfamily B, polypeptide 1	K07410	GO:0031090//organelle membrane;GO:0042598;GO:0043231//intracellular membrane-bounded organelle	GO:0005506//iron ion binding;GO:0016712//oxidoreductase activity, acting on paired donors, with incorporation or reduction of molecular oxygen, reduced flavin or flavoprotein as one donor, and incorporation of one atom of oxygen	GO:0008202//steroid metabolic process;GO:0019748//secondary metabolic process;GO:0042221//response to chemical stimulus;GO:0044237//cellular metabolic process;GO:0050953//sensory perception of light stimulus	gi|189491763|ref|NP_000095.2|/0/1
6271	2.55912	0.910047	S100A1	S100 calcium binding protein A1	-	GO:0005783//endoplasmic reticulum;GO:0032991//macromolecular complex	GO:0019899//enzyme binding;GO:0042802//identical protein binding	GO:0007165//signal transduction;GO:0044057	gi|119573686|gb|EAW53301.1|/8.73589e-47/1
1030	-2.72179	0.839077	CDKN2B	cyclin-dependent kinase inhibitor 2B (p15, inhibits CDK4)	K04685	GO:0043231//intracellular membrane-bounded organelle;GO:0044444//cytoplasmic part	GO:0016538//cyclin-dependent protein kinase regulator activity;GO:0019900//kinase binding	GO:0000082//G1/S transition of mitotic cell cycle;GO:0007154//cell communication;GO:0007179//transforming growth factor beta receptor signaling pathway;GO:0007584//response to nutrient;GO:0008285//negative regulation of cell proliferation;GO:0010033//response to organic substance;GO:0016310//phosphorylation;GO:0030099//myeloid cell differentiation;GO:0030855//epithelial cell differentiation;GO:00…	gi|402897286|ref|XP_003911699.1|/1.84218e-92/1
28984	1.83626	0.824689	RGCC	regulator of cell cycle	K05014	GO:0015630//microtubule cytoskeleton;GO:0043231//intracellular membrane-bounded organelle	-	GO:0051726//regulation of cell cycle	gi|332863292|ref|XP_001170481.2|/4.96635e-40/1
3487	-3.19096	0.943201	IGFBP4	insulin-like growth factor binding protein 4	K10138	-	GO:0019838//growth factor binding	GO:0006952//defense response;GO:0016049//cell growth;GO:0023052//signaling;GO:0044260;GO:0048731	gi|62243290|ref|NP_001543.2|/2.93466e-134/1
131583	3.03988	0.913007	FAM43A	family with sequence similarity 43, member A	K12474	-	-	-	gi|31377557|ref|NP_710157.2|/0/1
7033	-5.52515	0.928628	TFF3	trefoil factor 3 (intestinal)	-	GO:0016023//cytoplasmic membrane-bounded vesicle;GO:0033166	-	GO:0006950//response to stress;GO:0009725//response to hormone stimulus;GO:0032501//multicellular organismal process	gi|119629976|gb|EAX09571.1|/1.22427e-61/1
1734	-5.13421	0.970267	DIO2	deiodinase, iodothyronine, type II	K01562	GO:0031224//intrinsic to membrane	GO:0016491//oxidoreductase activity;GO:0019899//enzyme binding	GO:0006451//translational readthrough;GO:0019336;GO:0042403//thyroid hormone metabolic process	gi|7549803|ref|NP_054644.1|/7.78433e-109/1
644	-1.85645	0.863779	BLVRA	biliverdin reductase A	K00214	GO:0044444//cytoplasmic part	GO:0016628//oxidoreductase activity, acting on the CH-CH group of donors, NAD or NADP as acceptor;GO:0046914//transition metal ion binding	GO:0006787	gi|33589854|ref|NP_000703.2|/1.86443e-141/1
284340	2.08443	0.882595	CXCL17	chemokine (C-X-C motif) ligand 17	-	-	-	GO:0032501//multicellular organismal process;GO:0042221//response to chemical stimulus;GO:0048646//anatomical structure formation involved in morphogenesis;GO:0048869//cellular developmental process	gi|38348270|ref|NP_940879.1|/3.18546e-51/1
7494	-1.28866	0.824303	XBP1	X-box binding protein 1	K09027	GO:0043231//intracellular membrane-bounded organelle	GO:0001071//nucleic acid binding transcription factor activity;GO:0003677//DNA binding;GO:0005515//protein binding	GO:0002070//epithelial cell maturation;GO:0002376//immune system process;GO:0006351//transcription, DNA-dependent;GO:0023052//signaling;GO:0031016//pancreas development;GO:0042221//response to chemical stimulus;GO:0050794//regulation of cellular process	gi|413081894|ref|NP_001258667.1|/7.07194e-118/1
83982	1.63235	0.800615	IFI27L2	interferon, alpha-inducible protein 27-like 2	-	-	-	-	gi|34785022|gb|AAH22800.2|/2.07449e-30/1
9231	-1.2229	0.80407	DLG5	discs, large homolog 5 (Drosophila)	K12076	GO:0044424//intracellular part;GO:0044459//plasma membrane part	GO:0032947//protein complex scaffold	GO:0006915//apoptotic process;GO:0007155//cell adhesion;GO:0007165//signal transduction;GO:0008283//cell proliferation	gi|71891671|dbj|BAA25509.2|/0/1
2331	-2.17497	0.813897	FMOD	fibromodulin	K08121	GO:0031012//extracellular matrix;GO:0044464//cell part	-	GO:0007179//transforming growth factor beta receptor signaling pathway;GO:0009611//response to wounding;GO:0009887//organ morphogenesis	gi|397504940|ref|XP_003823036.1|/0/1
2001	4.1546	0.949087	ELF5	E74-like factor 5 (ets domain transcription factor)	K09429	GO:0043231//intracellular membrane-bounded organelle	GO:0001071//nucleic acid binding transcription factor activity;GO:0003677//DNA binding	GO:0006351//transcription, DNA-dependent;GO:0030855//epithelial cell differentiation	gi|38201717|ref|NP_938195.1|/4.55564e-160/1
1435	1.56783	0.852552	CSF1	colony stimulating factor 1 (macrophage)	K05453	GO:0016020//membrane;GO:0031224//intrinsic to membrane;GO:0043234//protein complex;GO:0044421//extracellular region part;GO:0044444//cytoplasmic part	GO:0005126//cytokine receptor binding;GO:0042802//identical protein binding	GO:0001503//ossification;GO:0001894//tissue homeostasis;GO:0001952//regulation of cell-matrix adhesion;GO:0002274;GO:0002763//positive regulation of myeloid leukocyte differentiation;GO:0009888//tissue development;GO:0010467//gene expression;GO:0010742//macrophage derived foam cell differentiation;GO:0016477//cell migration;GO:0022414//reproductive process;GO:0031325//positive regulation of cellu…	gi|119576825|gb|EAW56421.1|/3.5463e-150/1
146433	2.79029	0.920327	IL34	interleukin 34	-	GO:0044421//extracellular region part	GO:0005126//cytokine receptor binding	GO:0001932//regulation of protein phosphorylation;GO:0008283//cell proliferation	gi|289666750|ref|NP_001166242.1|/3.11934e-128/1
114897	1.9372	0.875576	C1QTNF1	C1q and tumor necrosis factor related protein 1	K07296;K01227	GO:0044421//extracellular region part	-	GO:0051259//protein oligomerization	gi|47077745|dbj|BAD18750.1|/7.73061e-149/1
10381	-2.80263	0.882175	TUBB3	tubulin, beta 3 class III	K07375	GO:0015630//microtubule cytoskeleton;GO:0032991//macromolecular complex;GO:0043005//neuron projection	GO:0005198//structural molecule activity;GO:0017111//nucleoside-triphosphatase activity;GO:0032561//guanyl ribonucleotide binding;GO:0042287//MHC protein binding	GO:0000087//M phase of mitotic cell cycle;GO:0006458//'de novo' protein folding;GO:0006935//chemotaxis;GO:0007051//spindle organization;GO:0009207;GO:0016477//cell migration;GO:0030154//cell differentiation;GO:0043623//cellular protein complex assembly	gi|397466576|ref|XP_003805028.1|/0/1
273	-4.51943	0.881144	AMPH	amphiphysin	K12562	GO:0005856//cytoskeleton;GO:0008021//synaptic vesicle;GO:0033267//axon part;GO:0044459//plasma membrane part	GO:0046983//protein dimerization activity	GO:0007267//cell-cell signaling;GO:0007611//learning or memory;GO:0030100//regulation of endocytosis;GO:0043087//regulation of GTPase activity	gi|4502081|ref|NP_001626.1|/0/1
23596	-1.86865	0.803676	OPN3	opsin 3	K04256	GO:0016021//integral to membrane	GO:0004930//G-protein coupled receptor activity	GO:0007166//cell surface receptor signaling pathway;GO:0007623//circadian rhythm;GO:0009583//detection of light stimulus	gi|109019839|ref|XP_001094239.1|/9.55308e-164/1
2036	1.54573	0.804791	EPB41L1	erythrocyte membrane protein band 4.1-like 1	K06107	GO:0043232;GO:0044425//membrane part;GO:0044444//cytoplasmic part	GO:0008092//cytoskeletal protein binding	GO:0007267//cell-cell signaling;GO:0030036//actin cytoskeleton organization	gi|385251401|ref|NP_001245259.1|/0/1
18	-3.0217	0.857373	ABAT	4-aminobutyrate aminotransferase	K13524	GO:0005624//membrane fraction;GO:0043234//protein complex;GO:0044429//mitochondrial part	GO:0008483//transaminase activity;GO:0019899//enzyme binding;GO:0042802//identical protein binding;GO:0048037//cofactor binding	GO:0006950//response to stress;GO:0007618//mating;GO:0008217//regulation of blood pressure;GO:0009063//cellular amino acid catabolic process;GO:0010038//response to metal ion;GO:0014070//response to organic cyclic compound;GO:0030534//adult behavior;GO:0042133//neurotransmitter metabolic process	gi|221039754|dbj|BAH11640.1|/0/1
27324	-3.487	0.929416	TOX3	TOX high mobility group box family member 3	-	-	GO:0010843;GO:0030528//transcription regulator activity;GO:0042802//identical protein binding	GO:0045767	gi|226246533|ref|NP_001139660.1|/4.26561e-166/1
9636	-2.08947	0.863318	ISG15	ISG15 ubiquitin-like modifier	K12159	GO:0044421//extracellular region part;GO:0044444//cytoplasmic part	GO:0005488//binding	GO:0001818//negative regulation of cytokine production;GO:0006464//cellular protein modification process;GO:0007154//cell communication;GO:0019221//cytokine-mediated signaling pathway;GO:0051603//proteolysis involved in cellular protein catabolic process;GO:0051707//response to other organism	gi|4826774|ref|NP_005092.1|/6.88372e-76/1
26064	-1.85622	0.833795	RAI14	retinoic acid induced 14	K15502	GO:0043232;GO:0044444//cytoplasmic part	GO:0005488//binding	-	gi|7243049|dbj|BAA92572.1|/0/1
10098	-3.54046	0.923085	TSPAN5	tetraspanin 5	K10303	GO:0031224//intrinsic to membrane	-	-	gi|9625045|ref|NP_062517.1|/3.25926e-159/1
3759	3.7527	0.839488	KCNJ2	potassium inwardly-rectifying channel, subfamily J, member 2	K04996	GO:0016021//integral to membrane;GO:0043005//neuron projection;GO:0044297//cell body	GO:0005249//voltage-gated potassium channel activity;GO:0005488//binding	GO:0007267//cell-cell signaling;GO:0030001//metal ion transport;GO:0034220//ion transmembrane transport	gi|431908827|gb|ELK12419.1|/0/1
8644	2.27731	0.906165	AKR1C3	aldo-keto reductase family 1, member C3	K00100;K05295;K00092;K00037;K00089;K04119;K00212	GO:0044424//intracellular part	GO:0016628//oxidoreductase activity, acting on the CH-CH group of donors, NAD or NADP as acceptor;GO:0047023//androsterone dehydrogenase activity	GO:0006692	gi|40788950|dbj|BAA04619.2|/0/1
2526	2.38362	0.8171	FUT4	fucosyltransferase 4 (alpha (1,3) fucosyltransferase, myeloid-specific)	K07632	GO:0000139//Golgi membrane;GO:0005626//insoluble fraction;GO:0031224//intrinsic to membrane	GO:0008417//fucosyltransferase activity	GO:0006464//cellular protein modification process;GO:0019317	gi|4503811|ref|NP_002024.1|/0/1
143098	-2.73739	0.862639	MPP7	membrane protein, palmitoylated 7 (MAGUK p55 subfamily member 7)	K06091	GO:0032991//macromolecular complex;GO:0043296//apical junction complex;GO:0070161	GO:0046983//protein dimerization activity;GO:0060090//binding, bridging	GO:0006461//protein complex assembly;GO:0007043//cell-cell junction assembly;GO:0007163//establishment or maintenance of cell polarity;GO:0008104//protein localization	gi|111154074|ref|NP_775767.2|/0/1
25946	1.41548	0.817226	ZNF385A	zinc finger protein 385A	K10137;K08421	GO:0031981//nuclear lumen	GO:0003676//nucleic acid binding;GO:0046914//transition metal ion binding	-	gi|195972905|ref|NP_001124440.1|/1.71107e-136/1
3554	-1.48074	0.808967	IL1R1	interleukin 1 receptor, type I	K04386	GO:0016021//integral to membrane	GO:0004908//interleukin-1 receptor activity;GO:0070851//growth factor receptor binding	GO:0002376//immune system process;GO:0006952//defense response;GO:0007292//female gamete generation;GO:0010035//response to inorganic substance;GO:0019221//cytokine-mediated signaling pathway	gi|4504659|ref|NP_000868.1|/0/1
1591	2.47864	0.915128	CYP24A1	cytochrome P450, family 24, subfamily A, polypeptide 1	K07436	GO:0019866//organelle inner membrane;GO:0043231//intracellular membrane-bounded organelle	GO:0004497//monooxygenase activity;GO:0005506//iron ion binding;GO:0070576//vitamin D 24-hydroxylase activity	GO:0001503//ossification;GO:0006706//steroid catabolic process;GO:0006775;GO:0009058//biosynthetic process;GO:0030522//intracellular receptor mediated signaling pathway;GO:0033273//response to vitamin;GO:0044237//cellular metabolic process	gi|55770850|ref|NP_000773.2|/0/1
25800	-1.93238	0.878369	SLC39A6	solute carrier family 39 (zinc transporter), member 6	K14712	GO:0030027//lamellipodium;GO:0031224//intrinsic to membrane;GO:0043231//intracellular membrane-bounded organelle	GO:0046915//transition metal ion transmembrane transporter activity	GO:0006829//zinc ion transport	gi|426385796|ref|XP_004059388.1|/0/1
54843	-3.49333	0.955585	SYTL2	synaptotagmin-like 2	K15290	GO:0005626//insoluble fraction;GO:0019898//extrinsic to membrane;GO:0030133//transport vesicle;GO:0048770	GO:0005083//small GTPase regulator activity;GO:0005515//protein binding;GO:0035091//phosphatidylinositol binding;GO:0046914//transition metal ion binding	GO:0006887//exocytosis;GO:0015031//protein transport;GO:0016192//vesicle-mediated transport;GO:0051047//positive regulation of secretion	gi|46255064|ref|NP_996811.1|/0/1
3678	-2.47325	0.900849	ITGA5	integrin, alpha 5 (fibronectin receptor, alpha polypeptide)	K06484	GO:0001726//ruffle;GO:0005624//membrane fraction;GO:0005887//integral to plasma membrane;GO:0005924//cell-substrate adherens junction;GO:0009986//cell surface;GO:0043234//protein complex	GO:0004871//signal transducer activity;GO:0005172//vascular endothelial growth factor receptor binding	GO:0001934//positive regulation of protein phosphorylation;GO:0002376//immune system process;GO:0006935//chemotaxis;GO:0007166//cell surface receptor signaling pathway;GO:0007599//hemostasis;GO:0007611//learning or memory;GO:0009967//positive regulation of signal transduction;GO:0016337//cell-cell adhesion;GO:0034329//cell junction assembly;GO:0044319//wound healing, spreading of cells;GO:0048646…	gi|119617187|gb|EAW96781.1|/0/1
7852	2.10068	0.863402	CXCR4	chemokine (C-X-C motif) receptor 4	K04189	GO:0030427//site of polarized growth;GO:0031224//intrinsic to membrane;GO:0031410//cytoplasmic vesicle	GO:0004950//chemokine receptor activity;GO:0017022//myosin binding;GO:0019899//enzyme binding;GO:0032182//small conjugating protein binding	GO:0000165//MAPK cascade;GO:0001525//angiogenesis;GO:0003006//developmental process involved in reproduction;GO:0006952//defense response;GO:0007166//cell surface receptor signaling pathway;GO:0007276//gamete generation;GO:0007411//axon guidance;GO:0007417//central nervous system development;GO:0012501//programmed cell death;GO:0016477//cell migration;GO:0019058//viral infectious cycle;GO:0032101…	gi|56790927|ref|NP_001008540.1|/0/1
55350	2.32869	0.901352	VNN3	vanin 3	K08069	GO:0016020//membrane	GO:0016811//hydrolase activity, acting on carbon-nitrogen (but not peptide) bonds, in linear amides	GO:0002376//immune system process;GO:0006807//nitrogen compound metabolic process;GO:0006954//inflammatory response;GO:0050794//regulation of cellular process	gi|194035387|ref|XP_001925491.1|/0/1
4781	1.4183	0.810426	NFIB	nuclear factor I/B	K09169	GO:0031981//nuclear lumen	GO:0001071//nucleic acid binding transcription factor activity;GO:0030528//transcription regulator activity;GO:0043566//structure-specific DNA binding	GO:0006259//DNA metabolic process;GO:0007420//brain development;GO:0007606//sensory perception of chemical stimulus;GO:0008283//cell proliferation;GO:0010551;GO:0030323//respiratory tube development	gi|93004092|ref|NP_005587.2|/0/1
3797	-2.32609	0.833585	KIF3C	kinesin family member 3C	K10394	GO:0005875//microtubule associated complex;GO:0044444//cytoplasmic part	GO:0003774//motor activity;GO:0032559	GO:0007017//microtubule-based process;GO:0007599//hemostasis	gi|41352705|ref|NP_002245.4|/0/1
10397	1.78779	0.871493	NDRG1	N-myc downstream regulated 1	-	GO:0005856//cytoskeleton;GO:0016020//membrane;GO:0043231//intracellular membrane-bounded organelle	GO:0005488//binding	GO:0002274;GO:0010035//response to inorganic substance	gi|403284792|ref|XP_003933739.1|/0/1
3263	-3.49284	0.824487	HPX	hemopexin	K08005;K01396;K01413;K01394	GO:0044421//extracellular region part	GO:0005506//iron ion binding;GO:0051184	GO:0001961//positive regulation of cytokine-mediated signaling pathway;GO:0002377//immunoglobulin production;GO:0002455//humoral immune response mediated by circulating immunoglobulin;GO:0006778//porphyrin-containing compound metabolic process;GO:0006875//cellular metal ion homeostasis;GO:0042508//tyrosine phosphorylation of Stat1 protein;GO:0051181//cofactor transport;GO:0051704;GO:0060255;GO:00…	gi|11321561|ref|NP_000604.1|/0/1
1687	2.23808	0.819398	DFNA5	deafness, autosomal dominant 5	-	-	-	GO:0050954//sensory perception of mechanical stimulus	gi|4758154|ref|NP_004394.1|/0/1
771	-2.04106	0.88885	CA12	carbonic anhydrase XII	K01672	GO:0031224//intrinsic to membrane	GO:0016836//hydro-lyase activity;GO:0046914//transition metal ion binding	GO:0044237//cellular metabolic process	gi|119598054|gb|EAW77648.1|/0/1
6558	1.98933	0.883953	SLC12A2	solute carrier family 12 (sodium/potassium/chloride transporters), member 2	K10951	GO:0005626//insoluble fraction;GO:0016021//integral to membrane;GO:0044459//plasma membrane part	GO:0015377//cation:chloride symporter activity	GO:0006821//chloride transport;GO:0015696//ammonium transport;GO:0030001//metal ion transport;GO:0050877//neurological system process	gi|4506975|ref|NP_001037.1|/0/1
115123	2.42327	0.812556	2019-03-03	membrane-associated ring finger (C3HC4) 3, E3 ubiquitin protein ligase	K10658	GO:0000323//lytic vacuole;GO:0005769//early endosome;GO:0012506//vesicle membrane;GO:0031224//intrinsic to membrane	GO:0003824//catalytic activity;GO:0046914//transition metal ion binding	GO:0016192//vesicle-mediated transport	gi|30425370|ref|NP_848545.1|/2.10419e-147/1
7040	-1.91447	0.815557	TGFB1	transforming growth factor, beta 1	K13375	GO:0031012//extracellular matrix;GO:0031091//platelet alpha granule;GO:0043005//neuron projection;GO:0044297//cell body;GO:0044431//Golgi apparatus part	GO:0005160//transforming growth factor beta receptor binding;GO:0030528//transcription regulator activity;GO:0042802//identical protein binding;GO:0046983//protein dimerization activity	GO:0000082//G1/S transition of mitotic cell cycle;GO:0001658//branching involved in ureteric bud morphogenesis;GO:0001773//myeloid dendritic cell activation;GO:0001819//positive regulation of cytokine production;GO:0001837//epithelial to mesenchymal transition;GO:0001934//positive regulation of protein phosphorylation;GO:0002246//wound healing involved in inflammatory response;GO:0002260//lymphoc…	gi|395751234|ref|XP_002829306.2|/0/1
57600	-2.53993	0.848124	FNIP2	folliculin interacting protein 2	K08020	GO:0044424//intracellular part	GO:0005488//binding	GO:0006468//protein phosphorylation;GO:0008629	gi|7959159|dbj|BAA95974.1|/0/1
9420	1.83155	0.861859	CYP7B1	cytochrome P450, family 7, subfamily B, polypeptide 1	K07430	GO:0031090//organelle membrane;GO:0042598;GO:0043231//intracellular membrane-bounded organelle	GO:0005506//iron ion binding;GO:0008395//steroid hydroxylase activity;GO:0016709//oxidoreductase activity, acting on paired donors, with incorporation or reduction of molecular oxygen, NAD(P)H as one donor, and incorporation of one atom of oxygen	GO:0002009//morphogenesis of an epithelium;GO:0006694//steroid biosynthetic process;GO:0007611//learning or memory;GO:0008284//positive regulation of cell proliferation;GO:0010033//response to organic substance;GO:0016125//sterol metabolic process;GO:0030520//intracellular estrogen receptor signaling pathway;GO:0044237//cellular metabolic process;GO:0048511//rhythmic process	gi|4758104|ref|NP_004811.1|/0/1
152007	3.76639	0.943788	GLIPR2	GLI pathogenesis-related 2	-	GO:0012505//endomembrane system;GO:0043231//intracellular membrane-bounded organelle	-	-	gi|119578719|gb|EAW58315.1|/3.8854e-92/1
729737	1.64969	0.847563	LOC729737	uncharacterized LOC729737	K09552;K05185	-	-	-	gi|194375846|dbj|BAG57267.1|/0/1
80303	-2.97831	0.93801	EFHD1	EF-hand domain family, member D1	-	GO:0019866//organelle inner membrane;GO:0043231//intracellular membrane-bounded organelle	GO:0046872//metal ion binding	GO:0030030//cell projection organization	gi|62089010|dbj|BAD92952.1|/2.49508e-97/1
6604	1.94877	0.852879	SMARCD3	SWI/SNF related, matrix associated, actin dependent regulator of chromatin, subfamily d, member 3	K11650	GO:0031981//nuclear lumen;GO:0070603//SWI/SNF superfamily-type complex	GO:0003712//transcription cofactor activity;GO:0051427	GO:0006325//chromatin organization;GO:0006355//regulation of transcription, DNA-dependent;GO:0006629//lipid metabolic process;GO:0009887//organ morphogenesis;GO:0030154//cell differentiation;GO:0051098//regulation of binding	gi|77404373|ref|NP_080167.3|/0/1
55002	-1.27757	0.806443	TMCO3	transmembrane and coiled-coil domains 3	-	GO:0031224//intrinsic to membrane	GO:0015078//hydrogen ion transmembrane transporter activity;GO:0015291//secondary active transmembrane transporter activity	GO:0006811//ion transport;GO:0006818//hydrogen transport	gi|157388921|ref|NP_060375.4|/0/1
50810	-1.52618	0.811633	HDGFRP3	hepatoma-derived growth factor, related protein 3	K00020	GO:0043231//intracellular membrane-bounded organelle	GO:0005102//receptor binding	-	gi|26337455|dbj|BAC32413.1|/4.91961e-88/1
5819	-1.68875	0.862496	PVRL2	poliovirus receptor-related 2 (herpesvirus entry mediator B)	K06531	GO:0005913//cell-cell adherens junction;GO:0031224//intrinsic to membrane	GO:0004872//receptor activity;GO:0042802//identical protein binding	GO:0001916//positive regulation of T cell mediated cytotoxicity;GO:0002420;GO:0002696//positive regulation of leukocyte activation;GO:0002714;GO:0007281//germ cell development;GO:0016337//cell-cell adhesion;GO:0019063;GO:0045216//cell-cell junction organization;GO:0045954//positive regulation of natural killer cell mediated cytotoxicity;GO:0051702//interaction with symbiont	gi|5360210|ref|NP_002847.1|/0/1
2810	-1.18868	0.802519	SFN	stratifin	K06644	GO:0043231//intracellular membrane-bounded organelle;GO:0044421//extracellular region part	GO:0005515//protein binding;GO:0030291//protein serine/threonine kinase inhibitor activity	GO:0008283//cell proliferation;GO:0008629;GO:0008637//apoptotic mitochondrial changes;GO:0009913//epidermal cell differentiation;GO:0010466//negative regulation of peptidase activity;GO:0016049//cell growth;GO:0023052//signaling;GO:0033673//negative regulation of kinase activity;GO:0051726//regulation of cell cycle	gi|5454052|ref|NP_006133.1|/1.79495e-127/1
6542	-3.95376	0.967064	SLC7A2	solute carrier family 7 (cationic amino acid transporter, y+ system), member 2	K13864	GO:0005626//insoluble fraction;GO:0016021//integral to membrane;GO:0044424//intracellular part	GO:0015171//amino acid transmembrane transporter activity	GO:0006807//nitrogen compound metabolic process;GO:0006865//amino acid transport;GO:0019752//carboxylic acid metabolic process	gi|258645169|ref|NP_003037.4|/0/1
84915	-3.24517	0.889931	FAM222A	family with sequence similarity 222, member A	-	-	-	-	gi|283135124|ref|NP_116218.2|/0/1
23612	-1.6005	0.817243	PHLDA3	pleckstrin homology-like domain, family A, member 3	K03914;K10371;K00591	GO:0016020//membrane;GO:0043227//membrane-bounded organelle;GO:0044424//intracellular part	GO:0005515//protein binding;GO:0035091//phosphatidylinositol binding	GO:0008630//intrinsic apoptotic signaling pathway in response to DNA damage;GO:0010741//negative regulation of intracellular protein kinase cascade;GO:0032502//developmental process	gi|426333236|ref|XP_004028188.1|/5.11407e-66/1
283234	2.47227	0.85183	CCDC88B	coiled-coil domain containing 88B	K08408;K05026	-	-	-	gi|262118216|ref|NP_115627.6|/0/1
51330	-1.60221	0.857633	TNFRSF12A	tumor necrosis factor receptor superfamily, member 12A	K05149	GO:0031224//intrinsic to membrane;GO:0031252//cell leading edge	GO:0004871//signal transducer activity;GO:0005488//binding	GO:0006929//substrate-dependent cell migration;GO:0012501//programmed cell death;GO:0023052//signaling;GO:0030307//positive regulation of cell growth;GO:0032501//multicellular organismal process;GO:0048646//anatomical structure formation involved in morphogenesis;GO:0048869//cellular developmental process	gi|332240124|ref|XP_003269240.1|/5.24959e-57/1
23428	-3.18545	0.887122	SLC7A8	solute carrier family 7 (amino acid transporter light chain, L system), member 8	K13781	GO:0016021//integral to membrane;GO:0044424//intracellular part;GO:0044459//plasma membrane part	GO:0003823//antigen binding;GO:0008324//cation transmembrane transporter activity;GO:0015171//amino acid transmembrane transporter activity	GO:0002376//immune system process;GO:0006807//nitrogen compound metabolic process;GO:0006812//cation transport;GO:0006865//amino acid transport;GO:0007599//hemostasis;GO:0019752//carboxylic acid metabolic process;GO:0042221//response to chemical stimulus;GO:0055080//cation homeostasis	gi|388490136|ref|NP_001253966.1|/6.15364e-178/1
11202	1.91803	0.842867	KLK8	kallikrein-related peptidase 8	K08650	GO:0044421//extracellular region part;GO:0044424//intracellular part	GO:0004175//endopeptidase activity;GO:0005488//binding	GO:0006950//response to stress;GO:0007611//learning or memory;GO:0008283//cell proliferation;GO:0019538//protein metabolic process;GO:0031641//regulation of myelination;GO:0032102;GO:0043062//extracellular structure organization;GO:0048858//cell projection morphogenesis	gi|6005844|ref|NP_009127.1|/2.58061e-138/1
92737	2.95744	0.903993	DNER	delta/notch-like EGF repeat containing	K02599	GO:0005768//endosome;GO:0031224//intrinsic to membrane;GO:0043005//neuron projection;GO:0044297//cell body	GO:0004872//receptor activity;GO:0005102//receptor binding;GO:0046872//metal ion binding	GO:0007166//cell surface receptor signaling pathway;GO:0007399//nervous system development;GO:0016192//vesicle-mediated transport;GO:0016477//cell migration;GO:0044267//cellular protein metabolic process;GO:0048747//muscle fiber development	gi|116235485|ref|NP_620711.3|/0/1
91523	-3.4283	0.807726	PCED1B	PC-esterase domain containing 1B	-	-	GO:0003824//catalytic activity	-	gi|19923901|ref|NP_612380.1|/0/1
5900	1.3865	0.822517	RALGDS	ral guanine nucleotide dissociation stimulator	K08732	GO:0044444//cytoplasmic part	GO:0005088//Ras guanyl-nucleotide exchange factor activity	GO:0007169//transmembrane receptor protein tyrosine kinase signaling pathway;GO:0007264//small GTPase mediated signal transduction;GO:0009966//regulation of signal transduction	gi|422010899|ref|NP_001258705.1|/0/1
58503	4.01433	0.808053	PROL1	proline rich, lacrimal 1	-	-	GO:0004857//enzyme inhibitor activity;GO:0061135	GO:0010466//negative regulation of peptidase activity;GO:0051931	gi|116805344|ref|NP_067048.4|/1.32002e-63/1
6288	2.84125	0.936811	SAA1	serum amyloid A1	-	GO:0034358//plasma lipoprotein particle	GO:0005102//receptor binding	GO:0001775//cell activation;GO:0002526//acute inflammatory response;GO:0030155//regulation of cell adhesion;GO:0030595//leukocyte chemotaxis;GO:0031348//negative regulation of defense response;GO:0032732//positive regulation of interleukin-1 production;GO:0050707//regulation of cytokine secretion;GO:0051480//cytosolic calcium ion homeostasis	gi|40316910|ref|NP_954630.1|/5.72295e-67/1
10406	2.48491	0.920721	WFDC2	WAP four-disulfide core domain 2	-	GO:0044421//extracellular region part	GO:0004866//endopeptidase inhibitor activity	GO:0010466//negative regulation of peptidase activity;GO:0019538//protein metabolic process;GO:0048232//male gamete generation	gi|56699495|ref|NP_006094.3|/1.15135e-55/1
7291	-4.27921	0.871367	TWIST1	twist basic helix-loop-helix transcription factor 1	K09069	GO:0043231//intracellular membrane-bounded organelle	GO:0001071//nucleic acid binding transcription factor activity;GO:0010843;GO:0042802//identical protein binding;GO:0046983//protein dimerization activity	GO:0001503//ossification;GO:0001818//negative regulation of cytokine production;GO:0006357//regulation of transcription from RNA polymerase II promoter;GO:0012501//programmed cell death;GO:0014020;GO:0016202//regulation of striated muscle tissue development;GO:0016477//cell migration;GO:0030326//embryonic limb morphogenesis;GO:0045596//negative regulation of cell differentiation;GO:0048704//embry…	gi|119614117|gb|EAW93711.1|/9.6438e-68/1
2114	-1.68169	0.853759	ETS2	v-ets erythroblastosis virus E26 oncogene homolog 2 (avian)	K02678	GO:0043231//intracellular membrane-bounded organelle	GO:0001071//nucleic acid binding transcription factor activity;GO:0003677//DNA binding;GO:0030528//transcription regulator activity;GO:0035258//steroid hormone receptor binding	GO:0006357//regulation of transcription from RNA polymerase II promoter;GO:0048731	gi|372466582|ref|NP_001243224.1|/0/1
80221	-2.18763	0.868852	ACSF2	acyl-CoA synthetase family member 2	K00666	GO:0043231//intracellular membrane-bounded organelle	GO:0003824//catalytic activity;GO:0032559	GO:0032787//monocarboxylic acid metabolic process;GO:0044238//primary metabolic process	gi|156151445|ref|NP_079425.3|/0/1
11343	-1.91878	0.869497	MGLL	monoglyceride lipase	K01054	GO:0016020//membrane	GO:0004091//carboxylesterase activity;GO:0042802//identical protein binding	GO:0000038//very long-chain fatty acid metabolic process;GO:0001775//cell activation;GO:0006641//triglyceride metabolic process;GO:0007599//hemostasis;GO:0008277//regulation of G-protein coupled receptor protein signaling pathway;GO:0031347//regulation of defense response;GO:0051931	gi|375268702|ref|NP_001243514.1|/1.8268e-152/1
117581	-3.28407	0.822139	TWIST2	twist basic helix-loop-helix transcription factor 2	K09069	GO:0043231//intracellular membrane-bounded organelle;GO:0043234//protein complex	GO:0001071//nucleic acid binding transcription factor activity;GO:0003676//nucleic acid binding;GO:0005515//protein binding;GO:0030528//transcription regulator activity	GO:0001503//ossification;GO:0001818//negative regulation of cytokine production;GO:0006357//regulation of transcription from RNA polymerase II promoter;GO:0043066//negative regulation of apoptotic process;GO:0045596//negative regulation of cell differentiation;GO:0048704//embryonic skeletal system morphogenesis;GO:0065009	gi|301774208|ref|XP_002922521.1|/2.78718e-89/1
6385	1.18925	0.812044	SDC4	syndecan 4	K06257	GO:0005924//cell-substrate adherens junction;GO:0016021//integral to membrane;GO:0030016//myofibril;GO:0043231//intracellular membrane-bounded organelle	GO:0004872//receptor activity;GO:0019901//protein kinase binding	GO:0001954//positive regulation of cell-matrix adhesion;GO:0032233//positive regulation of actin filament bundle assembly;GO:0033674//positive regulation of kinase activity;GO:0035295//tube development	gi|38201675|ref|NP_002990.2|/3.33296e-84/1
4811	-4.38835	0.848502	NID1	nidogen 1	K06826	GO:0005578//proteinaceous extracellular matrix;GO:0044464//cell part	GO:0046872//metal ion binding	GO:0006464//cellular protein modification process;GO:0031589//cell-substrate adhesion	gi|115298674|ref|NP_002499.2|/0/1
4059	-2.68882	0.923203	BCAM	basal cell adhesion molecule (Lutheran blood group)	K06578	GO:0009986//cell surface;GO:0016021//integral to membrane	GO:0004888//transmembrane signaling receptor activity;GO:0005515//protein binding	GO:0023052//signaling;GO:0031589//cell-substrate adhesion	gi|61742797|ref|NP_001013275.1|/0/1
116496	1.90481	0.8659	FAM129A	family with sequence similarity 129, member A	K11447;K08857;K00939	GO:0016020//membrane;GO:0031981//nuclear lumen	-	GO:0001932//regulation of protein phosphorylation;GO:0006412//translation;GO:0033554//cellular response to stress	gi|16757970|ref|NP_443198.1|/0/1
7052	-1.90146	0.878847	TGM2	transglutaminase 2 (C polypeptide, protein-glutamine-gamma-glutamyltransferase)	K05625	-	GO:0016747//transferase activity, transferring acyl groups other than amino-acyl groups;GO:0016755;GO:0043169//cation binding	GO:0006464//cellular protein modification process;GO:0006909//phagocytosis;GO:0030155//regulation of cell adhesion;GO:0060605;GO:0061138//morphogenesis of a branching epithelium	gi|39777599|ref|NP_945189.1|/0/1
163720	-3.25363	0.875283	CYP4Z2P	cytochrome P450, family 4, subfamily Z, polypeptide 2 pseudogene	K07428;K07429	GO:0031090//organelle membrane;GO:0031224//intrinsic to membrane;GO:0042598;GO:0043231//intracellular membrane-bounded organelle	GO:0005506//iron ion binding;GO:0016712//oxidoreductase activity, acting on paired donors, with incorporation or reduction of molecular oxygen, reduced flavin or flavoprotein as one donor, and incorporation of one atom of oxygen	GO:0008152//metabolic process	gi|30023836|ref|NP_835235.1|/0/1
8870	-1.17787	0.810946	IER3	immediate early response 3	-	GO:0031224//intrinsic to membrane	GO:0005488//binding	GO:0032502//developmental process;GO:0043066//negative regulation of apoptotic process	gi|119964723|ref|NP_003888.2|/2.33902e-73/1
3339	1.84024	0.849491	HSPG2	heparan sulfate proteoglycan 2	K06255	GO:0005578//proteinaceous extracellular matrix;GO:0016020//membrane	GO:0005515//protein binding	GO:0044238//primary metabolic process;GO:0044260;GO:0048646//anatomical structure formation involved in morphogenesis	gi|126012571|ref|NP_005520.4|/0/1
6347	1.29833	0.825829	CCL2	chemokine (C-C motif) ligand 2	K14624	GO:0044297//cell body;GO:0044421//extracellular region part;GO:0044424//intracellular part	GO:0005125//cytokine activity;GO:0005539//glycosaminoglycan binding;GO:0016301//kinase activity;GO:0048020//CCR chemokine receptor binding;GO:0060089	GO:0001101//response to acid;GO:0001935//endothelial cell proliferation;GO:0006464//cellular protein modification process;GO:0006875//cellular metal ion homeostasis;GO:0006909//phagocytosis;GO:0007169//transmembrane receptor protein tyrosine kinase signaling pathway;GO:0007178//transmembrane receptor protein serine/threonine kinase signaling pathway;GO:0007186//G-protein coupled receptor signalin…	gi|332258730|ref|XP_003278448.1|/1.89554e-42/1
92840	-2.30827	0.881287	REEP6	receptor accessory protein 6	K15601	GO:0031224//intrinsic to membrane	GO:0005488//binding	-	gi|355702934|gb|EHH29425.1|/3.87843e-104/1
253782	-2.96283	0.843119	CERS6	ceramide synthase 6	K04710	GO:0005635//nuclear envelope;GO:0031090//organelle membrane;GO:0031224//intrinsic to membrane	GO:0001071//nucleic acid binding transcription factor activity;GO:0003677//DNA binding;GO:0016410//N-acyltransferase activity	GO:0006351//transcription, DNA-dependent;GO:0006643//membrane lipid metabolic process;GO:0006672//ceramide metabolic process	gi|371122599|ref|NP_001243055.1|/0/1
11156	1.42643	0.800532	PTP4A3	protein tyrosine phosphatase type IVA, member 3	K01104	GO:0005768//endosome;GO:0016020//membrane	GO:0004725//protein tyrosine phosphatase activity;GO:0005515//protein binding	GO:0006470//protein dephosphorylation	gi|14589856|ref|NP_116000.1|/1.58309e-97/1
23336	4.18285	0.968858	SYNM	synemin, intermediate filament protein	K10376	GO:0005626//insoluble fraction;GO:0030016//myofibril;GO:0043234//protein complex;GO:0045111//intermediate filament cytoskeleton;GO:0070161	GO:0005198//structural molecule activity;GO:0008092//cytoskeletal protein binding;GO:0032403//protein complex binding	GO:0007010//cytoskeleton organization	gi|27529710|dbj|BAA20810.2|/0/1
1291	1.44617	0.824915	COL6A1	collagen, type VI, alpha 1	K06238	GO:0005886//plasma membrane;GO:0030934	GO:0019838//growth factor binding	GO:0006935//chemotaxis;GO:0009987//cellular process	gi|87196339|ref|NP_001839.2|/0/1
8614	-3.12271	0.944391	STC2	stanniocalcin 2	-	-	GO:0005102//receptor binding	GO:0001666//response to hypoxia;GO:0003006//developmental process involved in reproduction;GO:0007154//cell communication;GO:0007165//signal transduction;GO:0007275//multicellular organismal development;GO:0009725//response to hormone stimulus;GO:0033273//response to vitamin	gi|4507267|ref|NP_003705.1|/6.69743e-178/1
23493	2.95291	0.810334	HEY2	hairy/enhancer-of-split related with YRPW motif 2	K09091	-	GO:0001071//nucleic acid binding transcription factor activity;GO:0019899//enzyme binding;GO:0030528//transcription regulator activity	GO:0000122//negative regulation of transcription from RNA polymerase II promoter;GO:0009653//anatomical structure morphogenesis;GO:0048513//organ development	gi|6912414|ref|NP_036391.1|/4.13225e-122/1
3597	-1.41264	0.817561	IL13RA1	interleukin 13 receptor, alpha 1	K05076	GO:0005887//integral to plasma membrane	GO:0004888//transmembrane signaling receptor activity;GO:0005488//binding	GO:0007165//signal transduction	gi|410056894|ref|XP_001134844.3|/0/1
4214	-2.28927	0.896698	MAP3K1	mitogen-activated protein kinase kinase kinase 1, E3 ubiquitin protein ligase	K04416	GO:0005626//insoluble fraction;GO:0043232;GO:0044444//cytoplasmic part	GO:0004708//MAP kinase kinase activity;GO:0004709//MAP kinase kinase kinase activity;GO:0008289//lipid binding;GO:0019787//small conjugating protein ligase activity;GO:0019901//protein kinase binding;GO:0032559;GO:0046914//transition metal ion binding	GO:0000186//activation of MAPKK activity;GO:0000187//activation of MAPK activity;GO:0001654//eye development;GO:0002224//toll-like receptor signaling pathway;GO:0006915//apoptotic process;GO:0007178//transmembrane receptor protein serine/threonine kinase signaling pathway;GO:0009611//response to wounding;GO:0009612//response to mechanical stimulus;GO:0010551;GO:0016477//cell migration;GO:0016567/…	gi|153945765|ref|NP_005912.1|/0/1
6615	2.00203	0.80838	SNAI1	snail homolog 1 (Drosophila)	K05707	GO:0043231//intracellular membrane-bounded organelle	GO:0003677//DNA binding;GO:0019899//enzyme binding;GO:0030528//transcription regulator activity;GO:0046914//transition metal ion binding	GO:0001503//ossification;GO:0001704//formation of primary germ layer;GO:0001837//epithelial to mesenchymal transition;GO:0001942//hair follicle development;GO:0006357//regulation of transcription from RNA polymerase II promoter;GO:0016477//cell migration;GO:0045596//negative regulation of cell differentiation;GO:0051726//regulation of cell cycle;GO:0060706//cell differentiation involved in embryo…	gi|4325322|gb|AAD17332.1|/1.42594e-138/1
2296	2.00167	0.846263	FOXC1	forkhead box C1	K09396	GO:0000790//nuclear chromatin	GO:0000981//sequence-specific DNA binding RNA polymerase II transcription factor activity;GO:0005515//protein binding;GO:0030528//transcription regulator activity;GO:0043565//sequence-specific DNA binding;GO:0043566//structure-specific DNA binding	GO:0001654//eye development;GO:0001707//mesoderm formation;GO:0001822//kidney development;GO:0001945//lymph vessel development;GO:0003018;GO:0006022;GO:0007169//transmembrane receptor protein tyrosine kinase signaling pathway;GO:0007276//gamete generation;GO:0007346//regulation of mitotic cell cycle;GO:0007417//central nervous system development;GO:0009952//anterior/posterior pattern specificatio…	gi|3859930|gb|AAC72915.1|/0/1
23321	1.67273	0.819951	TRIM2	tripartite motif containing 2	K11997	GO:0044424//intracellular part;GO:0044464//cell part	GO:0046914//transition metal ion binding	-	gi|395735425|ref|XP_002815267.2|/0/1
9537	-2.06843	0.881773	TP53I11	tumor protein p53 inducible protein 11	-	GO:0031224//intrinsic to membrane	-	GO:0008283//cell proliferation;GO:0050896//response to stimulus	gi|403255505|ref|XP_003920466.1|/8.53601e-126/1
7357	-1.78449	0.872013	UGCG	UDP-glucose ceramide glucosyltransferase	K00720	GO:0005626//insoluble fraction;GO:0012505//endomembrane system;GO:0031224//intrinsic to membrane;GO:0043231//intracellular membrane-bounded organelle	GO:0035251//UDP-glucosyltransferase activity	GO:0006678//glucosylceramide metabolic process;GO:0009888//tissue development	gi|332229749|ref|XP_003264049.1|/0/1
153020	2.41611	0.889462	RASGEF1B	RasGEF domain family, member 1B	K07376;K06277;K08018	GO:0044464//cell part	GO:0005083//small GTPase regulator activity	GO:0009966//regulation of signal transduction	gi|22749129|ref|NP_689758.1|/0/1
79838	-2.90763	0.927513	TMC5	transmembrane channel-like 5	K06237;K11447;K01539;K08857;K00939	GO:0031224//intrinsic to membrane	-	-	gi|31377679|ref|NP_079056.2|/0/1
4254	-2.11159	0.871183	KITLG	KIT ligand	K05461	GO:0031224//intrinsic to membrane;GO:0043232;GO:0044421//extracellular region part	GO:0005126//cytokine receptor binding	GO:0001667//ameboidal cell migration;GO:0001934//positive regulation of protein phosphorylation;GO:0002573//myeloid leukocyte differentiation;GO:0006275//regulation of DNA replication;GO:0008406//gonad development;GO:0022602//ovulation cycle process;GO:0033024;GO:0043405//regulation of MAP kinase activity;GO:0045634//regulation of melanocyte differentiation;GO:0046578//regulation of Ras protein s…	gi|4580420|ref|NP_003985.2|/3.16622e-127/1
5304	-5.16015	0.984823	PIP	prolactin-induced protein	-	-	GO:0008092//cytoskeletal protein binding	-	gi|4505821|ref|NP_002643.1|/4.06645e-78/1
302	-1.11941	0.800557	ANXA2	annexin A2	-	GO:0000267//cell fraction;GO:0005578//proteinaceous extracellular matrix;GO:0005768//endosome;GO:0005886//plasma membrane;GO:0032991//macromolecular complex;GO:0048770	GO:0005083//small GTPase regulator activity;GO:0005515//protein binding;GO:0035091//phosphatidylinositol binding;GO:0046872//metal ion binding;GO:0055102//lipase inhibitor activity	GO:0006906//vesicle fusion;GO:0030195//negative regulation of blood coagulation;GO:0030198//extracellular matrix organization;GO:0046903//secretion;GO:0048646//anatomical structure formation involved in morphogenesis;GO:0048731	gi|73909156|gb|AAH66955.2|/0/1
92565	-1.89848	0.808229	FANK1	fibronectin type III and ankyrin repeat domains 1	K15503	GO:0043231//intracellular membrane-bounded organelle	-	-	gi|148596917|ref|NP_660278.3|/0/1
378706	-1.33651	0.812799	RN7SL2	RNA, 7SL, cytoplasmic 2	K11447	-	-	-	gi|395504206|ref|XP_003756447.1|/1.59102e-38/1
401492	3.22639	0.924553	FLJ41200	uncharacterized LOC401492	K09228;K14693;K11447;K14443	-	-	-	gi|114623863|ref|XP_001143083.1|/2.65375e-61/1
2921	1.58374	0.853055	CXCL3	chemokine (C-X-C motif) ligand 3	K05505	GO:0000267//cell fraction;GO:0044421//extracellular region part	GO:0005125//cytokine activity	GO:0009607//response to biotic stimulus;GO:0030595//leukocyte chemotaxis	gi|54144650|ref|NP_002081.2|/4.16462e-37/1
54541	1.1803	0.808858	DDIT4	DNA-damage-inducible transcript 4	K08270	GO:0044424//intracellular part	-	GO:0006950//response to stress;GO:0007165//signal transduction;GO:0012501//programmed cell death	gi|9506687|ref|NP_061931.1|/7.80704e-100/1
22949	-1.64412	0.854975	PTGR1	prostaglandin reductase 1	K13948	GO:0044424//intracellular part	GO:0016616//oxidoreductase activity, acting on the CH-OH group of donors, NAD or NADP as acceptor;GO:0016628//oxidoreductase activity, acting on the CH-CH group of donors, NAD or NADP as acceptor;GO:0046914//transition metal ion binding	GO:0006690//icosanoid metabolic process;GO:0042221//response to chemical stimulus	gi|226059133|ref|NP_036344.2|/2.04949e-169/1
5996	-3.59138	0.867644	RGS1	regulator of G-protein signaling 1	K07524	GO:0016020//membrane;GO:0044424//intracellular part	GO:0005515//protein binding;GO:0008047//enzyme activator activity;GO:0060089	GO:0002376//immune system process;GO:0007188//adenylate cyclase-modulating G-protein coupled receptor signaling pathway	gi|115387108|ref|NP_002913.3|/4.92819e-115/1
5618	-1.94065	0.836847	PRLR	prolactin receptor	K05081	GO:0031224//intrinsic to membrane	GO:0004896//cytokine receptor activity;GO:0008047//enzyme activator activity;GO:0019900//kinase binding;GO:0042277//peptide binding;GO:0042802//identical protein binding;GO:0043169//cation binding	GO:0003006//developmental process involved in reproduction;GO:0007155//cell adhesion;GO:0007169//transmembrane receptor protein tyrosine kinase signaling pathway;GO:0007275//multicellular organismal development;GO:0007589//body fluid secretion;GO:0008202//steroid metabolic process;GO:0030855//epithelial cell differentiation;GO:0042976//activation of Janus kinase activity;GO:0043066//negative regu…	gi|4506107|ref|NP_000940.1|/0/1
9641	1.69518	0.841383	IKBKE	inhibitor of kappa light polypeptide gene enhancer in B-cells, kinase epsilon	K07211	GO:0016604//nuclear body;GO:0031090//organelle membrane;GO:0044444//cytoplasmic part	GO:0004702//receptor signaling protein serine/threonine kinase activity;GO:0032559	GO:0001818//negative regulation of cytokine production;GO:0002224//toll-like receptor signaling pathway;GO:0006464//cellular protein modification process;GO:0007166//cell surface receptor signaling pathway;GO:0007249//I-kappaB kinase/NF-kappaB cascade;GO:0008629;GO:0033554//cellular response to stress	gi|40788882|dbj|BAA09772.2|/0/1
3202	1.85102	0.84602	HOXA5	homeobox A5	K09305	GO:0043231//intracellular membrane-bounded organelle	GO:0001071//nucleic acid binding transcription factor activity;GO:0003677//DNA binding	GO:0001525//angiogenesis;GO:0002069;GO:0003002//regionalization;GO:0003008;GO:0006357//regulation of transcription from RNA polymerase II promoter;GO:0006915//apoptotic process;GO:0007267//cell-cell signaling;GO:0010557//positive regulation of macromolecule biosynthetic process;GO:0033598//mammary gland epithelial cell proliferation;GO:0035270//endocrine system development;GO:0045597//positive re…	gi|465984986|ref|XP_004265710.1|/9.12424e-119/1
140738	-3.01329	0.849038	TMEM37	transmembrane protein 37	-	GO:0031224//intrinsic to membrane	GO:0005261//cation channel activity	GO:0006810//transport	gi|116325983|ref|NP_899063.2|/1.27474e-83/1
3315	-3.31237	0.953263	HSPB1	heat shock 27kDa protein 1	K04455	GO:0000267//cell fraction;GO:0015630//microtubule cytoskeleton;GO:0016020//membrane;GO:0031674//I band;GO:0043231//intracellular membrane-bounded organelle;GO:0043234//protein complex	GO:0032182//small conjugating protein binding	GO:0006413//translational initiation;GO:0006950//response to stress;GO:0016070//RNA metabolic process;GO:0043066//negative regulation of apoptotic process;GO:0051707//response to other organism	gi|397475051|ref|XP_003846056.1|/1.16855e-107/1
5918	2.94221	0.940467	RARRES1	retinoic acid receptor responder (tazarotene induced) 1	-	GO:0031224//intrinsic to membrane	-	GO:0008283//cell proliferation	gi|119599082|gb|EAW78676.1|/2.556e-112/1
4321	-3.91965	0.911707	MMP12	matrix metallopeptidase 12 (macrophage elastase)	K01413	GO:0031012//extracellular matrix	GO:0004175//endopeptidase activity;GO:0046914//transition metal ion binding	GO:0019538//protein metabolic process;GO:0044319//wound healing, spreading of cells;GO:0050679//positive regulation of epithelial cell proliferation	gi|73858572|ref|NP_002417.2|/0/1
9124	-1.64624	0.861138	PDLIM1	PDZ and LIM domain 1	K03426;K09374;K08202	GO:0043232;GO:0043234//protein complex	GO:0003712//transcription cofactor activity;GO:0046914//transition metal ion binding	GO:0006950//response to stress	gi|13994151|ref|NP_066272.1|/0/1
50486	1.95851	0.88044	G0S2	G0/G1switch 2	-	-	-	-	gi|7657104|ref|NP_056529.1|/1.85637e-29/1
7424	-2.87505	0.870655	VEGFC	vascular endothelial growth factor C	K05449	GO:0031091//platelet alpha granule;GO:0044421//extracellular region part	GO:0005172//vascular endothelial growth factor receptor binding	GO:0001775//cell activation;GO:0001934//positive regulation of protein phosphorylation;GO:0002009//morphogenesis of an epithelium;GO:0002690//positive regulation of leukocyte chemotaxis;GO:0006887//exocytosis;GO:0007169//transmembrane receptor protein tyrosine kinase signaling pathway;GO:0007405//neuroblast proliferation;GO:0007599//hemostasis;GO:0008217//regulation of blood pressure;GO:0008284//…	gi|441620202|ref|XP_004088647.1|/0/1
7133	2.49458	0.895055	TNFRSF1B	tumor necrosis factor receptor superfamily, member 1B	K05141	GO:0005626//insoluble fraction;GO:0031224//intrinsic to membrane	GO:0005035//death receptor activity;GO:0005488//binding	GO:0002376//immune system process;GO:0012501//programmed cell death;GO:0019221//cytokine-mediated signaling pathway;GO:0031348//negative regulation of defense response;GO:0043487//regulation of RNA stability	gi|4507577|ref|NP_001057.1|/0/1
10991	4.51617	0.882561	SLC38A3	solute carrier family 38, member 3	K13576	GO:0016021//integral to membrane	GO:0015174//basic amino acid transmembrane transporter activity;GO:0015175//neutral amino acid transmembrane transporter activity;GO:0015179//L-amino acid transmembrane transporter activity;GO:0015291//secondary active transmembrane transporter activity	GO:0006807//nitrogen compound metabolic process;GO:0015802//basic amino acid transport;GO:0015804//neutral amino acid transport;GO:0015807//L-amino acid transport;GO:0030001//metal ion transport	gi|5870893|ref|NP_006832.1|/0/1
29995	-3.24674	0.927051	LMCD1	LIM and cysteine-rich domains 1	K04511	GO:0043231//intracellular membrane-bounded organelle;GO:0044421//extracellular region part	GO:0003712//transcription cofactor activity;GO:0046914//transition metal ion binding	GO:0003300//cardiac muscle hypertrophy;GO:0006357//regulation of transcription from RNA polymerase II promoter;GO:0050850//positive regulation of calcium-mediated signaling	gi|7657309|ref|NP_055398.1|/0/1
6352	2.75485	0.911699	CCL5	chemokine (C-C motif) ligand 5	K12499	GO:0000267//cell fraction;GO:0044421//extracellular region part;GO:0044424//intracellular part	GO:0005125//cytokine activity;GO:0030296//protein tyrosine kinase activator activity;GO:0042802//identical protein binding;GO:0048019//receptor antagonist activity;GO:0048020//CCR chemokine receptor binding	GO:0001660//fever generation;GO:0001960//negative regulation of cytokine-mediated signaling pathway;GO:0002237//response to molecule of bacterial origin;GO:0002274;GO:0002544//chronic inflammatory response;GO:0002548//monocyte chemotaxis;GO:0002690//positive regulation of leukocyte chemotaxis;GO:0002763//positive regulation of myeloid leukocyte differentiation;GO:0006446//regulation of translatio…	gi|355778213|gb|EHH63249.1|/2.59611e-52/1
92558	-2.21061	0.881563	CCDC64	coiled-coil domain containing 64	-	GO:0005815//microtubule organizing center	GO:0005083//small GTPase regulator activity;GO:0008092//cytoskeletal protein binding	GO:0030030//cell projection organization;GO:0046907//intracellular transport;GO:0048731	gi|119120918|ref|NP_997194.2|/0/1
83715	-3.12661	0.905695	ESPN	espin	K15503	GO:0005884//actin filament;GO:0005902//microvillus	GO:0003779//actin binding;GO:0019904//protein domain specific binding	GO:0051017//actin filament bundle assembly	gi|110431370|ref|NP_113663.2|/0/1
10647	-4.76019	0.982165	SCGB1D2	secretoglobin, family 1D, member 2	-	GO:0044421//extracellular region part	-	-	gi|5729909|ref|NP_006542.1|/3.97655e-34/1
3294	2.1213	0.861096	HSD17B2	hydroxysteroid (17-beta) dehydrogenase 2	K13368	GO:0031090//organelle membrane;GO:0031224//intrinsic to membrane	GO:0033764//steroid dehydrogenase activity, acting on the CH-OH group of donors, NAD or NADP as acceptor	GO:0008202//steroid metabolic process;GO:0033189//response to vitamin A	gi|4504503|ref|NP_002144.1|/0/1
9689	-1.60108	0.85765	BZW1	basic leucine zipper and W2 domains 1	K03260;K03240	GO:0044424//intracellular part	GO:0005488//binding	GO:0044260	gi|41281429|ref|NP_055485.2|/0/1
10103	-2.70264	0.921232	TSPAN1	tetraspanin 1	K06509	GO:0005764//lysosome;GO:0031224//intrinsic to membrane	-	-	gi|55586321|ref|XP_524576.1|/8.43581e-109/1
57580	-3.86151	0.926842	PREX1	phosphatidylinositol-3,4,5-trisphosphate-dependent Rac exchange factor 1	K12365	GO:0016020//membrane;GO:0044444//cytoplasmic part	GO:0005088//Ras guanyl-nucleotide exchange factor activity;GO:0005099//Ras GTPase activator activity;GO:0005515//protein binding;GO:0008289//lipid binding	GO:0002274;GO:0006917//induction of apoptosis;GO:0007169//transmembrane receptor protein tyrosine kinase signaling pathway;GO:0007266//Rho protein signal transduction;GO:0008154//actin polymerization or depolymerization;GO:0009966//regulation of signal transduction	gi|34452732|ref|NP_065871.2|/0/1
23158	-1.76189	0.865162	TBC1D9	TBC1 domain family, member 9 (with GRAM domain)	K11837	GO:0044464//cell part	GO:0005099//Ras GTPase activator activity;GO:0046872//metal ion binding	GO:0032318//regulation of Ras GTPase activity	gi|20521682|dbj|BAA74905.2|/0/1
56975	1.194	0.807785	FAM20C	family with sequence similarity 20, member C	-	-	-	-	gi|116174742|ref|NP_064608.2|/0/1
387763	-2.36271	0.859771	C11orf96	chromosome 11 open reading frame 96	-	-	-	-	gi|229463005|sp|Q7Z7L8.3|CK096_HUMAN/2.15828e-51/1
6843	-1.81883	0.832067	VAMP1	vesicle-associated membrane protein 1 (synaptobrevin 1)	K08510	GO:0005624//membrane fraction;GO:0008021//synaptic vesicle;GO:0012506//vesicle membrane;GO:0016021//integral to membrane;GO:0030139//endocytic vesicle;GO:0031966//mitochondrial membrane;GO:0044459//plasma membrane part	GO:0005488//binding	GO:0001505//regulation of neurotransmitter levels;GO:0006810//transport	gi|466054603|ref|XP_004279080.1|/2.71883e-59/1
9590	-3.75175	0.864735	AKAP12	A kinase (PRKA) anchor protein 12	K00907	GO:0016020//membrane;GO:0043232;GO:0044444//cytoplasmic part	GO:0019899//enzyme binding	GO:0006171//cAMP biosynthetic process;GO:0006886//intracellular protein transport;GO:0007166//cell surface receptor signaling pathway;GO:0010737//protein kinase A signaling cascade	gi|68533061|dbj|BAE06085.1|/0/1
59271	1.27978	0.806376	EVA1C	eva-1 homolog C (C. elegans)	K04593;K04592	GO:0031224//intrinsic to membrane	GO:0030246//carbohydrate binding	-	gi|441672835|ref|XP_003263909.2|/0/1
10409	-2.787	0.836436	BASP1	brain abundant, membrane attached signal protein 1	-	GO:0016604//nuclear body;GO:0043232	GO:0003712//transcription cofactor activity;GO:0005515//protein binding;GO:0016564//transcription repressor activity;GO:0043565//sequence-specific DNA binding	GO:0032583;GO:0061318	gi|344246100|gb|EGW02204.1|/3.96735e-20/1
26996	-2.88756	0.827204	GPR160	G protein-coupled receptor 160	K08438	GO:0031224//intrinsic to membrane	GO:0004888//transmembrane signaling receptor activity	-	gi|7657136|ref|NP_055188.1|/6.50086e-178/1
3399	-3.01923	0.91688	ID3	inhibitor of DNA binding 3, dominant negative helix-loop-helix protein	K04680	GO:0043231//intracellular membrane-bounded organelle	GO:0001071//nucleic acid binding transcription factor activity;GO:0003712//transcription cofactor activity;GO:0005515//protein binding;GO:0030528//transcription regulator activity	GO:0001822//kidney development;GO:0006260//DNA replication;GO:0006357//regulation of transcription from RNA polymerase II promoter;GO:0006915//apoptotic process;GO:0006950//response to stress;GO:0007049//cell cycle;GO:0007399//nervous system development;GO:0009887//organ morphogenesis;GO:0010033//response to organic substance;GO:0030154//cell differentiation;GO:0043392//negative regulation of DNA…	gi|466086019|ref|XP_004285698.1|/1.61828e-73/1
3169	-3.74405	0.955619	FOXA1	forkhead box A1	K09387	GO:0043231//intracellular membrane-bounded organelle;GO:0043234//protein complex	GO:0000982//RNA polymerase II core promoter proximal region sequence-specific DNA binding transcription factor activity;GO:0003702//RNA polymerase II transcription factor activity;GO:0005515//protein binding;GO:0016564//transcription repressor activity;GO:0043565//sequence-specific DNA binding;GO:0043566//structure-specific DNA binding	GO:0000122//negative regulation of transcription from RNA polymerase II promoter;GO:0001708//cell fate specification;GO:0002009//morphogenesis of an epithelium;GO:0002067;GO:0002070//epithelial cell maturation;GO:0003006//developmental process involved in reproduction;GO:0007346//regulation of mitotic cell cycle;GO:0010551;GO:0016568//chromatin modification;GO:0030323//respiratory tube developmen…	gi|410048403|ref|XP_001144389.3|/0/1
3866	1.79332	0.871518	KRT15	keratin 15	K07604	GO:0005882//intermediate filament	GO:0005198//structural molecule activity;GO:0005488//binding	GO:0009888//tissue development;GO:0009987//cellular process	gi|24430190|ref|NP_002266.2|/1.65196e-180/1
84962	-2.21744	0.867527	AJUBA	ajuba LIM protein	K12792;K05048;K14429	GO:0005856//cytoskeleton;GO:0005924//cell-substrate adherens junction;GO:0015630//microtubule cytoskeleton;GO:0030529//ribonucleoprotein complex;GO:0031252//cell leading edge;GO:0043231//intracellular membrane-bounded organelle;GO:0043234//protein complex;GO:0044444//cytoplasmic part	GO:0003779//actin binding;GO:0046872//metal ion binding;GO:0046914//transition metal ion binding	GO:0006357//regulation of transcription from RNA polymerase II promoter;GO:0006461//protein complex assembly;GO:0006650//glycerophospholipid metabolic process;GO:0007044//cell-substrate junction assembly;GO:0007249//I-kappaB kinase/NF-kappaB cascade;GO:0008104//protein localization;GO:0009891;GO:0016337//cell-cell adhesion;GO:0030031//cell projection assembly;GO:0033124//regulation of GTP catabol…	gi|335310594|ref|XP_003362104.1|/1.23668e-107/1
347902	-3.84345	0.92119	AMIGO2	adhesion molecule with Ig-like domain 2	K06838;K04308	GO:0031224//intrinsic to membrane;GO:0043231//intracellular membrane-bounded organelle	-	GO:0016337//cell-cell adhesion;GO:0043066//negative regulation of apoptotic process	gi|32469517|ref|NP_862830.1|/0/1
84879	1.77705	0.847596	MFSD2A	major facilitator superfamily domain containing 2A	K08824	GO:0031090//organelle membrane;GO:0031224//intrinsic to membrane;GO:0043231//intracellular membrane-bounded organelle	-	GO:0006810//transport	gi|42713696|ref|NP_116182.2|/0/1
3371	-1.19437	0.806451	TNC	tenascin C	K06252	GO:0005578//proteinaceous extracellular matrix	GO:0005515//protein binding	GO:0002009//morphogenesis of an epithelium;GO:0006950//response to stress;GO:0008283//cell proliferation;GO:0010467//gene expression;GO:0023052//signaling;GO:0048610//cellular process involved in reproduction;GO:0048741//skeletal muscle fiber development	gi|68533131|dbj|BAE06120.1|/0/1
725	3.79305	0.89866	C4BPB	complement component 4 binding protein, beta	K04003	-	-	GO:0002455//humoral immune response mediated by circulating immunoglobulin;GO:0006952//defense response;GO:0007599//hemostasis	gi|62912462|ref|NP_001017364.1|/1.31777e-141/1
4088	-1.70232	0.853918	SMAD3	SMAD family member 3	K04500	GO:0019866//organelle inner membrane;GO:0031981//nuclear lumen;GO:0043234//protein complex;GO:0044444//cytoplasmic part	GO:0001071//nucleic acid binding transcription factor activity;GO:0001085//RNA polymerase II transcription factor binding;GO:0003704//specific RNA polymerase II transcription factor activity;GO:0005072//transforming growth factor beta receptor, cytoplasmic mediator activity;GO:0005126//cytokine receptor binding;GO:0016564//transcription repressor activity;GO:0019900//kinase binding;GO:0042802//id…	GO:0000122//negative regulation of transcription from RNA polymerase II promoter;GO:0001649//osteoblast differentiation;GO:0001704//formation of primary germ layer;GO:0001837//epithelial to mesenchymal transition;GO:0001932//regulation of protein phosphorylation;GO:0001954//positive regulation of cell-matrix adhesion;GO:0002682//regulation of immune system process;GO:0003143//embryonic heart tube…	gi|5174513|ref|NP_005893.1|/0/1
6509	-1.82699	0.81944	SLC1A4	solute carrier family 1 (glutamate/neutral amino acid transporter), member 4	K05615	GO:0016021//integral to membrane;GO:0043229//intracellular organelle;GO:0043234//protein complex;GO:0048770	GO:0000099;GO:0005253//anion channel activity;GO:0005310//dicarboxylic acid transmembrane transporter activity;GO:0015175//neutral amino acid transmembrane transporter activity;GO:0015179//L-amino acid transmembrane transporter activity;GO:0015291//secondary active transmembrane transporter activity	GO:0000101//sulfur amino acid transport;GO:0003333//amino acid transmembrane transport;GO:0006807//nitrogen compound metabolic process;GO:0007270//neuron-neuron synaptic transmission;GO:0015698//inorganic anion transport;GO:0015718//monocarboxylic acid transport;GO:0015804//neutral amino acid transport;GO:0015807//L-amino acid transport	gi|507137|gb|AAA19438.1|/0/1
4680	-4.07547	0.937314	CEACAM6	carcinoembryonic antigen-related cell adhesion molecule 6 (non-specific cross reacting antigen)	K06499	GO:0005626//insoluble fraction;GO:0016021//integral to membrane;GO:0044459//plasma membrane part	-	GO:0007154//cell communication;GO:0007166//cell surface receptor signaling pathway;GO:0016337//cell-cell adhesion;GO:0048646//anatomical structure formation involved in morphogenesis;GO:0048870//cell motility	gi|40255013|ref|NP_002474.3|/0/1
58475	-3.62402	0.929953	MS4A7	membrane-spanning 4-domains, subfamily A, member 7	K11447;K01539;K00939	GO:0031224//intrinsic to membrane	GO:0004871//signal transducer activity	-	gi|46249347|ref|NP_996821.1|/1.6747e-84/1
5054	-2.55248	0.809814	SERPINE1	serpin peptidase inhibitor, clade E (nexin, plasminogen activator inhibitor type 1), member 1	K03982	GO:0000267//cell fraction;GO:0016020//membrane;GO:0031091//platelet alpha granule;GO:0044421//extracellular region part	GO:0004866//endopeptidase inhibitor activity;GO:0019899//enzyme binding	GO:0001775//cell activation;GO:0001819//positive regulation of cytokine production;GO:0001953//negative regulation of cell-matrix adhesion;GO:0002540//leukotriene production involved in inflammatory response;GO:0002548//monocyte chemotaxis;GO:0006887//exocytosis;GO:0006915//apoptotic process;GO:0006979//response to oxidative stress;GO:0007569//cell aging;GO:0008283//cell proliferation;GO:0009629/…	gi|221041958|dbj|BAH12656.1|/0/1
1281	-4.84645	0.844058	COL3A1	collagen, type III, alpha 1	K06236	GO:0005583//fibrillar collagen	GO:0005102//receptor binding;GO:0005198//structural molecule activity;GO:0019838//growth factor binding	GO:0001775//cell activation;GO:0002683//negative regulation of immune system process;GO:0006464//cellular protein modification process;GO:0006935//chemotaxis;GO:0007178//transmembrane receptor protein serine/threonine kinase signaling pathway;GO:0008544//epidermis development;GO:0009059//macromolecule biosynthetic process;GO:0009611//response to wounding;GO:0009628//response to abiotic stimulus;G…	gi|426338026|ref|XP_004032993.1|/6.26577e-139/1
85463	1.6532	0.80049	ZC3H12C	zinc finger CCCH-type containing 12C	-	-	GO:0004518//nuclease activity;GO:0046914//transition metal ion binding	-	gi|148886668|ref|NP_203748.1|/0/1
1942	-1.1284	0.800423	EFNA1	ephrin-A1	K05462	GO:0016021//integral to membrane;GO:0031225//anchored to membrane	GO:0005102//receptor binding	GO:0000122//negative regulation of transcription from RNA polymerase II promoter;GO:0000165//MAPK cascade;GO:0001837//epithelial to mesenchymal transition;GO:0003174//mitral valve development;GO:0003176//aortic valve development;GO:0003188//heart valve formation;GO:0007154//cell communication;GO:0007169//transmembrane receptor protein tyrosine kinase signaling pathway;GO:0007399//nervous system d…	gi|33359682|ref|NP_004419.2|/1.9917e-115/1
9073	2.46725	0.898518	CLDN8	claudin 8	K06087	GO:0031224//intrinsic to membrane;GO:0043231//intracellular membrane-bounded organelle;GO:0043296//apical junction complex	GO:0005515//protein binding	GO:0016337//cell-cell adhesion	gi|40788011|ref|NP_955360.1|/1.17763e-116/1
56892	-2.91383	0.938639	C8orf4	chromosome 8 open reading frame 4	-	-	-	GO:0012501//programmed cell death	gi|444739117|emb|CCQ43624.1|/6.43334e-52/1
822	-1.68062	0.86066	CAPG	capping protein (actin filament), gelsolin-like	K10368	GO:0005635//nuclear envelope;GO:0015629//actin cytoskeleton;GO:0031981//nuclear lumen;GO:0048770	GO:0008092//cytoskeletal protein binding	GO:0030030//cell projection organization;GO:0051693//actin filament capping	gi|63252913|ref|NP_001738.2|/0/1
3122	1.91573	0.872843	HLA-DRA	major histocompatibility complex, class II, DR alpha	K06752	GO:0005764//lysosome;GO:0005770//late endosome;GO:0016021//integral to membrane;GO:0031090//organelle membrane;GO:0042611	GO:0004888//transmembrane signaling receptor activity	GO:0019221//cytokine-mediated signaling pathway;GO:0019882//antigen processing and presentation;GO:0031294;GO:0050851//antigen receptor-mediated signaling pathway	gi|119624034|gb|EAX03629.1|/2.29948e-137/1
4312	-4.55386	0.970921	MMP1	matrix metallopeptidase 1 (interstitial collagenase)	K01388	GO:0031012//extracellular matrix	GO:0004175//endopeptidase activity;GO:0046914//transition metal ion binding	GO:0002376//immune system process;GO:0007599//hemostasis;GO:0019538//protein metabolic process;GO:0032963//collagen metabolic process;GO:0051704	gi|54697154|gb|AAV38949.1|/0/1
92291	-1.79825	0.812698	CAPN13	calpain 13	K08581	GO:0044464//cell part	GO:0004197//cysteine-type endopeptidase activity;GO:0046872//metal ion binding	GO:0019538//protein metabolic process	gi|41152101|ref|NP_653176.2|/0/1
2274	-2.11788	0.892019	FHL2	four and a half LIM domains 2	K14380	GO:0005856//cytoskeleton;GO:0005924//cell-substrate adherens junction;GO:0031672//A band;GO:0031674//I band;GO:0043231//intracellular membrane-bounded organelle	GO:0003712//transcription cofactor activity;GO:0035258//steroid hormone receptor binding;GO:0046914//transition metal ion binding	GO:0006355//regulation of transcription, DNA-dependent;GO:0006629//lipid metabolic process;GO:0009719;GO:0030518//intracellular steroid hormone receptor signaling pathway	gi|82408395|gb|ABB73038.1|/0/1
79956	-2.37013	0.886485	ERMP1	endoplasmic reticulum metallopeptidase 1	-	GO:0031090//organelle membrane;GO:0031224//intrinsic to membrane;GO:0043231//intracellular membrane-bounded organelle	GO:0043169//cation binding;GO:0070011//peptidase activity, acting on L-amino acid peptides	GO:0019538//protein metabolic process;GO:0022602//ovulation cycle process	gi|55749804|ref|NP_079172.2|/0/1
3200	2.79399	0.811784	HOXA3	homeobox A3	K09303	GO:0031981//nuclear lumen	GO:0001071//nucleic acid binding transcription factor activity;GO:0003677//DNA binding	GO:0001501//skeletal system development;GO:0003002//regionalization;GO:0006351//transcription, DNA-dependent;GO:0008283//cell proliferation;GO:0009888//tissue development;GO:0021563//glossopharyngeal nerve development;GO:0035270//endocrine system development;GO:0048534;GO:0048562//embryonic organ morphogenesis;GO:0048646//anatomical structure formation involved in morphogenesis;GO:0048732//gland …	gi|193786467|dbj|BAG51750.1|/1.55476e-169/1
10866	1.80499	0.815079	HCP5	HLA complex P5 (non-protein coding)	-	-	-	GO:0006950//response to stress	gi|74709850|sp|Q6MZN7.1|HCP5_HUMAN/1.27816e-56/1
6274	-1.93581	0.868072	S100A3	S100 calcium binding protein A3	-	-	GO:0046872//metal ion binding	-	gi|119573693|gb|EAW53308.1|/6.00267e-47/1
55224	-2.55831	0.849449	ETNK2	ethanolamine kinase 2	K00894	-	GO:0016301//kinase activity;GO:0032559	GO:0006656//phosphatidylcholine biosynthetic process;GO:0006796//phosphate-containing compound metabolic process;GO:0040007//growth;GO:0043009//chordate embryonic development;GO:0046335//ethanolamine biosynthetic process;GO:0048513//organ development	gi|397504907|ref|XP_003823020.1|/0/1
3694	-1.41399	0.830843	ITGB6	integrin, beta 6	K06589	GO:0005887//integral to plasma membrane	GO:0004871//signal transducer activity;GO:0005102//receptor binding	GO:0006952//defense response;GO:0007166//cell surface receptor signaling pathway;GO:0031589//cell-substrate adhesion;GO:0032501//multicellular organismal process;GO:0051704	gi|9625002|ref|NP_000879.2|/0/1
10516	2.49846	0.919463	FBLN5	fibulin 5	K08023	GO:0000267//cell fraction;GO:0044420//extracellular matrix part	GO:0005102//receptor binding;GO:0046872//metal ion binding	GO:0019430//removal of superoxide radicals;GO:0031589//cell-substrate adhesion;GO:0034613//cellular protein localization;GO:0085029//extracellular matrix assembly	gi|355693512|gb|EHH28115.1|/0/1
27124	-2.96454	0.871577	INPP5J	inositol polyphosphate-5-phosphatase J	K01106	GO:0016020//membrane;GO:0030425//dendrite;GO:0030427//site of polarized growth;GO:0031252//cell leading edge;GO:0044424//intracellular part	GO:0019904//protein domain specific binding;GO:0034594//phosphatidylinositol trisphosphate phosphatase activity;GO:0046030//inositol trisphosphate phosphatase activity	GO:0001933//negative regulation of protein phosphorylation;GO:0010975//regulation of neuron projection development;GO:0031111//negative regulation of microtubule polymerization or depolymerization	gi|50726960|ref|NP_001002837.1|/0/1
3428	1.68226	0.84981	IFI16	interferon, gamma-inducible protein 16	K12971;K12966	GO:0031981//nuclear lumen	GO:0030528//transcription regulator activity;GO:0043566//structure-specific DNA binding	GO:0002573//myeloid leukocyte differentiation;GO:0006351//transcription, DNA-dependent;GO:0008630//intrinsic apoptotic signaling pathway in response to DNA damage;GO:0051707//response to other organism	gi|62087558|dbj|BAD92226.1|/0/1
56477	2.4026	0.910206	CCL28	chemokine (C-C motif) ligand 28	K05513	GO:0044421//extracellular region part	GO:0005125//cytokine activity	GO:0002376//immune system process;GO:0042221//response to chemical stimulus;GO:0051480//cytosolic calcium ion homeostasis	gi|426384805|ref|XP_004058939.1|/2.84603e-59/1
10981	-1.4229	0.815943	RAB32	RAB32, member RAS oncogene family	K07918	GO:0043231//intracellular membrane-bounded organelle	GO:0032561//guanyl ribonucleotide binding	GO:0006810//transport;GO:0035556//intracellular signal transduction	gi|5803133|ref|NP_006825.1|/2.41766e-115/1
6374	2.18711	0.900421	CXCL5	chemokine (C-X-C motif) ligand 5	K05506	GO:0005576//extracellular region	GO:0005488//binding	GO:0006952//defense response;GO:0007154//cell communication;GO:0008283//cell proliferation;GO:0023052//signaling;GO:0042221//response to chemical stimulus	gi|4506849|ref|NP_002985.1|/5.99324e-35/1
81794	3.00565	0.81902	ADAMTS10	ADAM metallopeptidase with thrombospondin type 1 motif, 10	K08625	GO:0031012//extracellular matrix	GO:0004175//endopeptidase activity;GO:0046914//transition metal ion binding	GO:0019538//protein metabolic process	gi|56121815|ref|NP_112219.2|/0/1
7412	2.89257	0.837844	VCAM1	vascular cell adhesion molecule 1	K06527	GO:0005886//plasma membrane;GO:0009986//cell surface;GO:0015629//actin cytoskeleton;GO:0031224//intrinsic to membrane;GO:0042995//cell projection;GO:0043234//protein complex;GO:0044421//extracellular region part	GO:0005102//receptor binding	GO:0002682//regulation of immune system process;GO:0006954//inflammatory response;GO:0007159//leukocyte cell-cell adhesion;GO:0009314//response to radiation;GO:0019221//cytokine-mediated signaling pathway;GO:0022406//membrane docking;GO:0030098//lymphocyte differentiation;GO:0031667//response to nutrient levels;GO:0042098//T cell proliferation;GO:0048598//embryonic morphogenesis;GO:0051704	gi|4507875|ref|NP_001069.1|/0/1
6624	2.02339	0.840133	FSCN1	fascin homolog 1, actin-bundling protein (Strongylocentrotus purpuratus)	K11978	GO:0032432//actin filament bundle;GO:0042995//cell projection;GO:0044459//plasma membrane part	GO:0003779//actin binding	GO:0007015//actin filament organization;GO:0048870//cell motility	gi|14043107|gb|AAH07539.1|/0/1
10581	-1.42682	0.837107	IFITM2	interferon induced transmembrane protein 2	K06566	GO:0031224//intrinsic to membrane	GO:0005488//binding	GO:0002376//immune system process;GO:0006952//defense response;GO:0019221//cytokine-mediated signaling pathway;GO:0051707//response to other organism	gi|151101191|ref|NP_006426.2|/7.05792e-64/1
22808	2.73416	0.90562	MRAS	muscle RAS oncogene homolog	K07831	GO:0016020//membrane	GO:0005515//protein binding;GO:0017111//nucleoside-triphosphatase activity;GO:0032561//guanyl ribonucleotide binding	GO:0007010//cytoskeleton organization;GO:0007264//small GTPase mediated signal transduction;GO:0009207;GO:0048513//organ development	gi|351708301|gb|EHB11220.1|/7.15102e-70/1
6206	1.41692	0.837115	RPS12	ribosomal protein S12	K02951	GO:0015935//small ribosomal subunit	GO:0005198//structural molecule activity	GO:0006412//translation;GO:0019080;GO:0031016//pancreas development	gi|14277700|ref|NP_001007.2|/6.17259e-71/1
5655	1.95859	0.837366	KLK10	kallikrein-related peptidase 10	K09619	-	GO:0004175//endopeptidase activity	GO:0009987//cellular process;GO:0019538//protein metabolic process	gi|297705637|ref|XP_002829676.1|/7.57546e-164/1
55686	-1.5832	0.835262	MREG	melanoregulin	K11447;K00939	GO:0044459//plasma membrane part	-	GO:0022405//hair cycle process;GO:0050931//pigment cell differentiation	gi|52789323|gb|AAH82990.1|/2.14875e-112/1
6236	-3.00235	0.87836	RRAD	Ras-related associated with diabetes	K07845	GO:0016020//membrane	GO:0005515//protein binding;GO:0017111//nucleoside-triphosphatase activity;GO:0032561//guanyl ribonucleotide binding	GO:0009207;GO:0016049//cell growth;GO:0035556//intracellular signal transduction	gi|402908660|ref|XP_003917054.1|/2.12239e-132/1
716	2.40333	0.909141	C1S	complement component 1, s subcomponent	K01331	-	GO:0004175//endopeptidase activity;GO:0046872//metal ion binding	GO:0002455//humoral immune response mediated by circulating immunoglobulin;GO:0006952//defense response;GO:0010033//response to organic substance;GO:0019538//protein metabolic process;GO:0030154//cell differentiation	gi|4502495|ref|NP_001725.1|/0/1
595	-1.70261	0.840133	CCND1	cyclin D1	K04503	GO:0031981//nuclear lumen;GO:0043234//protein complex;GO:0044444//cytoplasmic part	GO:0016301//kinase activity;GO:0019887//protein kinase regulator activity;GO:0019900//kinase binding	GO:0000077//DNA damage checkpoint;GO:0000079//regulation of cyclin-dependent protein serine/threonine kinase activity;GO:0003006//developmental process involved in reproduction;GO:0006984//ER-nucleus signaling pathway;GO:0007589//body fluid secretion;GO:0009411//response to UV;GO:0009887//organ morphogenesis;GO:0010038//response to metal ion;GO:0010212//response to ionizing radiation;GO:0016055//…	gi|410045519|ref|XP_003952008.1|/9.09471e-146/1
7021	-2.95739	0.918113	TFAP2B	transcription factor AP-2 beta (activating enhancer binding protein 2 beta)	K09176	GO:0043231//intracellular membrane-bounded organelle	GO:0001071//nucleic acid binding transcription factor activity;GO:0003677//DNA binding;GO:0003712//transcription cofactor activity;GO:0005515//protein binding	GO:0006358;GO:0048513//organ development	gi|115495877|ref|NP_001069715.1|/0/1
2014	-2.00626	0.877144	EMP3	epithelial membrane protein 3	-	GO:0031224//intrinsic to membrane	-	GO:0008283//cell proliferation;GO:0040007//growth	gi|48145859|emb|CAG33152.1|/2.74074e-68/1
3909	-2.51594	0.878561	LAMA3	laminin, alpha 3	K06240	GO:0043256//laminin complex	GO:0005515//protein binding	GO:0007044//cell-substrate junction assembly;GO:0007155//cell adhesion;GO:0009888//tissue development;GO:0016477//cell migration;GO:2000026//regulation of multicellular organismal development	gi|38045910|ref|NP_937762.1|/0/1
1910	-3.79617	0.836084	EDNRB	endothelin receptor type B	K04198	GO:0016021//integral to membrane	GO:0004962//endothelin receptor activity	GO:0000122//negative regulation of transcription from RNA polymerase II promoter;GO:0001667//ameboidal cell migration;GO:0007186//G-protein coupled receptor signaling pathway;GO:0007494//midgut development;GO:0014041//regulation of neuron maturation;GO:0014821;GO:0030595//leukocyte chemotaxis;GO:0031280;GO:0050880//regulation of blood vessel size;GO:0050931//pigment cell differentiation;GO:0055067	gi|4503467|ref|NP_003982.1|/0/1
3553	-3.51353	0.841618	IL1B	interleukin 1, beta	K04519	GO:0016023//cytoplasmic membrane-bounded vesicle;GO:0044421//extracellular region part	GO:0005126//cytokine receptor binding	GO:0001660//fever generation;GO:0002237//response to molecule of bacterial origin;GO:0002437//inflammatory response to antigenic stimulus;GO:0002456//T cell mediated immunity;GO:0007088//regulation of mitosis;GO:0007166//cell surface receptor signaling pathway;GO:0007249//I-kappaB kinase/NF-kappaB cascade;GO:0007292//female gamete generation;GO:0007611//learning or memory;GO:0009612//response to …	gi|119594013|gb|EAW73607.1|/6.28553e-148/1
83937	1.4251	0.804137	RASSF4	Ras association (RalGDS/AF-6) domain family member 4	K09853	-	GO:0005488//binding	GO:0009987//cellular process;GO:0023052//signaling	gi|23510360|ref|NP_114412.2|/1.1452e-158/1
11259	-3.96391	0.924687	FILIP1L	filamin A interacting protein 1-like	K10352	GO:0015629//actin cytoskeleton;GO:0043231//intracellular membrane-bounded organelle	-	-	gi|54399958|gb|AAV34207.1|/0/1
1360	-4.1317	0.865297	CPB1	carboxypeptidase B1 (tissue)	K01291	-	GO:0008235//metalloexopeptidase activity;GO:0046914//transition metal ion binding	GO:0019538//protein metabolic process	gi|54607080|ref|NP_001862.2|/0/1
4814	-1.88936	0.877664	NINJ1	ninjurin 1	-	GO:0016020//membrane	-	GO:0048731	gi|148922911|ref|NP_004139.2|/8.4189e-58/1
90668	3.25314	0.888883	LRRC16B	leucine rich repeat containing 16B	K11147	-	-	-	gi|156938257|ref|NP_612369.3|/0/1
362	2.9533	0.876448	AQP5	aquaporin 5	K09867	GO:0016021//integral to membrane;GO:0016323//basolateral plasma membrane;GO:0042995//cell projection;GO:0043231//intracellular membrane-bounded organelle	GO:0005372//water transmembrane transporter activity;GO:0005488//binding	GO:0003008;GO:0007589//body fluid secretion;GO:0015669//gas transport;GO:0042044//fluid transport;GO:0048592//eye morphogenesis	gi|119578514|gb|EAW58110.1|/1.58372e-167/1
220213	-1.90216	0.823783	OTUD1	OTU domain containing 1	K13716	-	-	-	gi|223941923|ref|NP_001138845.1|/2.04327e-176/1
90102	-1.67368	0.840066	PHLDB2	pleckstrin homology-like domain, family B, member 2	K12559;K12229;K10866;K11499;K12478	GO:0005856//cytoskeleton;GO:0016020//membrane	-	-	gi|62089392|dbj|BAD93140.1|/0/1
29015	1.28928	0.819632	SLC43A3	solute carrier family 43, member 3	K08230	GO:0031224//intrinsic to membrane	-	GO:0006810//transport	gi|18252047|ref|NP_060081.1|/0/1
1917	-3.46321	0.948651	EEF1A2	eukaryotic translation elongation factor 1 alpha 2	K03231	GO:0043231//intracellular membrane-bounded organelle;GO:0043234//protein complex;GO:0044297//cell body	GO:0008135//translation factor activity, nucleic acid binding;GO:0017111//nucleoside-triphosphatase activity;GO:0032561//guanyl ribonucleotide binding	GO:0006412//translation;GO:0009207;GO:0042221//response to chemical stimulus;GO:0043066//negative regulation of apoptotic process	gi|440889941|gb|ELR44723.1|/0/1
4316	2.93225	0.939822	MMP7	matrix metallopeptidase 7 (matrilysin, uterine)	K01397	GO:0031012//extracellular matrix	GO:0004175//endopeptidase activity;GO:0046914//transition metal ion binding	GO:0008283//cell proliferation;GO:0019538//protein metabolic process;GO:0032963//collagen metabolic process	gi|4505219|ref|NP_002414.1|/1.48632e-156/1
7045	-2.27881	0.875182	TGFBI	transforming growth factor, beta-induced, 68kDa	-	GO:0031012//extracellular matrix	GO:0005102//receptor binding	GO:0007155//cell adhesion;GO:0043062//extracellular structure organization;GO:0050953//sensory perception of light stimulus	gi|4507467|ref|NP_000349.1|/0/1
27347	-3.38098	0.924922	STK39	serine threonine kinase 39	K08282	GO:0005626//insoluble fraction;GO:0043231//intracellular membrane-bounded organelle;GO:0043232;GO:0044459//plasma membrane part	GO:0004674//protein serine/threonine kinase activity;GO:0019900//kinase binding;GO:0032559	GO:0006464//cellular protein modification process;GO:0006796//phosphate-containing compound metabolic process;GO:0006813//potassium ion transport;GO:0050896//response to stimulus	gi|115430252|ref|NP_037365.2|/0/1
3925	-1.56624	0.823246	STMN1	stathmin 1	K04381	GO:0005626//insoluble fraction;GO:0015630//microtubule cytoskeleton;GO:0044444//cytoplasmic part	GO:0008092//cytoskeletal protein binding;GO:0060089	GO:0000278//mitotic cell cycle;GO:0007165//signal transduction;GO:0007417//central nervous system development;GO:0031111//negative regulation of microtubule polymerization or depolymerization;GO:0048522//positive regulation of cellular process;GO:0048667//cell morphogenesis involved in neuron differentiation;GO:0051707//response to other organism	gi|402853466|ref|XP_003891415.1|/1.35954e-88/1
93432	4.14162	0.96205	LOC93432	maltase-glucoamylase (alpha-glucosidase) pseudogene	K12047	-	-	-	gi|119572369|gb|EAW51984.1|/0/1
5468	-4.08395	0.835874	PPARG	peroxisome proliferator-activated receptor gamma	K08530	GO:0031981//nuclear lumen;GO:0044444//cytoplasmic part	GO:0001071//nucleic acid binding transcription factor activity;GO:0004879//ligand-activated sequence-specific DNA binding RNA polymerase II transcription factor activity;GO:0004954;GO:0016564//transcription repressor activity;GO:0042974//retinoic acid receptor binding;GO:0043565//sequence-specific DNA binding;GO:0046914//transition metal ion binding;GO:0050543//icosatetraenoic acid binding	GO:0000122//negative regulation of transcription from RNA polymerase II promoter;GO:0001816//cytokine production;GO:0002526//acute inflammatory response;GO:0002573//myeloid leukocyte differentiation;GO:0006915//apoptotic process;GO:0008015//blood circulation;GO:0008283//cell proliferation;GO:0009755//hormone-mediated signaling pathway;GO:0009887//organ morphogenesis;GO:0010226//response to lithiu…	gi|301771798|ref|XP_002921313.1|/0/1
7031	-4.74728	0.951577	TFF1	trefoil factor 1	K01176	GO:0044421//extracellular region part;GO:0044424//intracellular part	GO:0005102//receptor binding	GO:0008283//cell proliferation;GO:0009611//response to wounding;GO:0010038//response to metal ion;GO:0010669//epithelial structure maintenance;GO:0043627//response to estrogen stimulus;GO:0044238//primary metabolic process;GO:0048869//cellular developmental process	gi|332263362|ref|XP_003280716.1|/4.00515e-50/1
1288	-4.00665	0.843915	COL4A6	collagen, type IV, alpha 6	K06237	-	-	-	gi|148536823|ref|NP_001838.2|/0/1
2707	-1.73069	0.8361	GJB3	gap junction protein, beta 3, 31kDa	K07622	GO:0005921//gap junction	GO:0022829//wide pore channel activity	GO:0009987//cellular process;GO:0048513//organ development	gi|84040221|gb|AAI10641.1|/2.82637e-121/1
57110	2.95739	0.821075	HRASLS	HRAS-like suppressor	K00678	GO:0044424//intracellular part	-	-	gi|389565504|ref|NP_065119.2|/3.34323e-131/1
6317	3.47756	0.957271	SERPINB3	serpin peptidase inhibitor, clade B (ovalbumin), member 3	K13963	GO:0044424//intracellular part	GO:0004866//endopeptidase inhibitor activity;GO:0005488//binding	GO:0002376//immune system process;GO:0006508//proteolysis;GO:0010466//negative regulation of peptidase activity	gi|5902072|ref|NP_008850.1|/0/1
5538	-1.25	0.800439	PPT1	palmitoyl-protein thioesterase 1	K01074	GO:0000323//lytic vacuole;GO:0005626//insoluble fraction;GO:0030136//clathrin-coated vesicle;GO:0043005//neuron projection;GO:0044297//cell body;GO:0044421//extracellular region part;GO:0044425//membrane part	GO:0016291	GO:0000737//DNA catabolic process, endonucleolytic;GO:0001505//regulation of neurotransmitter levels;GO:0006665//sphingolipid metabolic process;GO:0007417//central nervous system development;GO:0007612//learning;GO:0007626//locomotory behavior;GO:0010517//regulation of phospholipase activity;GO:0016049//cell growth;GO:0030163//protein catabolic process;GO:0035601//protein deacylation;GO:0043066//…	gi|403292031|ref|XP_003937062.1|/0/1
9518	-3.51964	0.949875	GDF15	growth differentiation factor 15	K05504	GO:0044421//extracellular region part	GO:0005102//receptor binding	GO:0007154//cell communication;GO:0007178//transmembrane receptor protein serine/threonine kinase signaling pathway	gi|153792495|ref|NP_004855.2|/1.32625e-166/1
54757	3.34798	0.92851	FAM20A	family with sequence similarity 20, member A	-	-	-	-	gi|431908837|gb|ELK12429.1|/0/1
1836	3.63725	0.952785	SLC26A2	solute carrier family 26 (sulfate transporter), member 2	K14701	GO:0005626//insoluble fraction;GO:0016021//integral to membrane	GO:0015103//inorganic anion transmembrane transporter activity;GO:0015291//secondary active transmembrane transporter activity	GO:0015698//inorganic anion transport;GO:0032501//multicellular organismal process	gi|100913030|ref|NP_000103.2|/0/1
3976	1.36692	0.8293	LIF	leukemia inhibitory factor	K05419	GO:0044421//extracellular region part	GO:0005126//cytokine receptor binding	GO:0001525//angiogenesis;GO:0002763//positive regulation of myeloid leukocyte differentiation;GO:0003006//developmental process involved in reproduction;GO:0003337//mesenchymal to epithelial transition involved in metanephros morphogenesis;GO:0007167//enzyme linked receptor protein signaling pathway;GO:0008283//cell proliferation;GO:0010551;GO:0010740//positive regulation of intracellular protein…	gi|187141|gb|AAA59517.1|/9.32801e-62/1
249	3.30513	0.93391	ALPL	alkaline phosphatase, liver/bone/kidney	K01077	GO:0031224//intrinsic to membrane;GO:0044421//extracellular region part;GO:0044424//intracellular part	GO:0016791//phosphatase activity;GO:0043169//cation binding	GO:0002237//response to molecule of bacterial origin;GO:0006796//phosphate-containing compound metabolic process;GO:0014070//response to organic cyclic compound;GO:0031960//response to corticosteroid stimulus;GO:0033273//response to vitamin;GO:0034505//tooth mineralization	gi|62089214|dbj|BAD93051.1|/0/1
10563	-5.13235	0.982601	CXCL13	chemokine (C-X-C motif) ligand 13	K10032	GO:0000267//cell fraction;GO:0044421//extracellular region part	GO:0005125//cytokine activity	GO:0006952//defense response;GO:0007154//cell communication;GO:0042221//response to chemical stimulus;GO:0048534;GO:0051480//cytosolic calcium ion homeostasis	gi|5453577|ref|NP_006410.1|/6.16403e-47/1
64754	-1.76701	0.804305	SMYD3	SET and MYND domain containing 3	K11426	GO:0043231//intracellular membrane-bounded organelle	GO:0016279//protein-lysine N-methyltransferase activity;GO:0046914//transition metal ion binding	GO:0016571//histone methylation	gi|333361525|pdb|3RU0|A/0/1
11240	4.30552	0.965748	PADI2	peptidyl arginine deiminase, type II	K01481	GO:0044424//intracellular part	GO:0016813//hydrolase activity, acting on carbon-nitrogen (but not peptide) bonds, in linear amidines;GO:0046872//metal ion binding	GO:0018195//peptidyl-arginine modification	gi|4589632|dbj|BAA76838.1|/0/1
4281	3.00531	0.831614	MID1	midline 1 (Opitz/BBB syndrome)	K08285	GO:0005874//microtubule	GO:0003824//catalytic activity;GO:0019899//enzyme binding;GO:0046914//transition metal ion binding	GO:0007019//microtubule depolymerization;GO:0007275//multicellular organismal development;GO:0032872//regulation of stress-activated MAPK cascade	gi|348554271|ref|XP_003462949.1|/0/1
2564	2.50676	0.891893	GABRE	gamma-aminobutyric acid (GABA) A receptor, epsilon	K05185	GO:0034702//ion channel complex;GO:0044459//plasma membrane part	GO:0005253//anion channel activity;GO:0015276//ligand-gated ion channel activity;GO:0016917//GABA receptor activity	GO:0006810//transport;GO:0007186//G-protein coupled receptor signaling pathway	gi|52426761|ref|NP_004952.2|/0/1
64073	-2.51042	0.821335	C19orf33	chromosome 19 open reading frame 33	-	GO:0043231//intracellular membrane-bounded organelle	GO:0043566//structure-specific DNA binding	-	gi|426388570|ref|XP_004060707.1|/3.22198e-31/1
6840	1.72984	0.863418	SVIL	supervillin	K10369	GO:0015629//actin cytoskeleton;GO:0030016//myofibril;GO:0042995//cell projection;GO:0043231//intracellular membrane-bounded organelle;GO:0044459//plasma membrane part	GO:0003779//actin binding	GO:0006996//organelle organization;GO:0014706//striated muscle tissue development	gi|397501644|ref|XP_003821490.1|/0/1
130576	-2.87985	0.895247	LYPD6B	LY6/PLAUR domain containing 6B	-	GO:0031224//intrinsic to membrane	-	-	gi|40255210|ref|NP_808879.2|/1.74966e-119/1
1191	2.45631	0.918985	CLU	clusterin	-	GO:0031091//platelet alpha granule;GO:0034364//high-density lipoprotein particle	GO:0005515//protein binding	GO:0001775//cell activation;GO:0002455//humoral immune response mediated by circulating immunoglobulin;GO:0006887//exocytosis;GO:0006952//defense response;GO:0007599//hemostasis;GO:0008637//apoptotic mitochondrial changes;GO:0030301//cholesterol transport;GO:0032460//negative regulation of protein oligomerization;GO:0044238//primary metabolic process;GO:0051707//response to other organism	gi|426359209|ref|XP_004046874.1|/0/1
51706	-1.55834	0.832637	CYB5R1	cytochrome b5 reductase 1	K00326	GO:0031224//intrinsic to membrane;GO:0043231//intracellular membrane-bounded organelle	GO:0016653//oxidoreductase activity, acting on NAD(P)H, heme protein as acceptor	GO:0006694//steroid biosynthetic process	gi|49574502|ref|NP_057327.2|/5.52492e-164/1
23555	-2.54992	0.917962	TSPAN15	tetraspanin 15	K10303;K13857	GO:0005626//insoluble fraction;GO:0016021//integral to membrane	-	-	gi|6912530|ref|NP_036471.1|/1.1584e-164/1
2173	5.33939	0.985461	FABP7	fatty acid binding protein 7, brain	K08756	GO:0044297//cell body;GO:0044424//intracellular part	GO:0005488//binding	GO:0008283//cell proliferation;GO:0030900//forebrain development;GO:0032102;GO:0051234//establishment of localization	gi|4557585|ref|NP_001437.1|/5.08038e-70/1
8418	-1.78141	0.830457	CMAHP	cytidine monophospho-N-acetylneuraminic acid hydroxylase, pseudogene	K08080	GO:0044424//intracellular part	GO:0016716//oxidoreductase activity, acting on paired donors, with incorporation or reduction of molecular oxygen, another compound as one donor, and incorporation of one atom of oxygen;GO:0043169//cation binding;GO:0051536//iron-sulfur cluster binding	GO:0006054//N-acetylneuraminate metabolic process;GO:0006091//generation of precursor metabolites and energy;GO:0051234//establishment of localization	gi|57526198|ref|NP_001009041.1|/0/1
11135	1.20785	0.812606	CDC42EP1	CDC42 effector protein (Rho GTPase binding) 1	-	GO:0005856//cytoskeleton;GO:0016020//membrane;GO:0043231//intracellular membrane-bounded organelle	GO:0005488//binding	GO:0031269//pseudopodium assembly;GO:0050794//regulation of cellular process;GO:0065008	gi|14424674|gb|AAH09356.1|/1.43669e-77/1
11226	-2.21583	0.862748	GALNT6	UDP-N-acetyl-alpha-D-galactosamine:polypeptide N-acetylgalactosaminyltransferase 6 (GalNAc-T6)	K00710	GO:0012505//endomembrane system;GO:0031224//intrinsic to membrane;GO:0043231//intracellular membrane-bounded organelle;GO:0044444//cytoplasmic part	GO:0008376//acetylgalactosaminyltransferase activity;GO:0030246//carbohydrate binding	GO:0006486//protein glycosylation	gi|115298684|ref|NP_009141.2|/0/1
3671	3.92351	0.950705	ISLR	immunoglobulin superfamily containing leucine-rich repeat	K06839	-	-	GO:0009987//cellular process	gi|5031809|ref|NP_005536.1|/0/1
8538	1.65809	0.847412	BARX2	BARX homeobox 2	K09361	GO:0043231//intracellular membrane-bounded organelle;GO:0043234//protein complex	GO:0001071//nucleic acid binding transcription factor activity;GO:0003677//DNA binding	GO:0006357//regulation of transcription from RNA polymerase II promoter;GO:0016337//cell-cell adhesion;GO:0022405//hair cycle process;GO:0051146//striated muscle cell differentiation	gi|6633798|ref|NP_003649.2|/7.28716e-146/1
196527	-1.37756	0.817134	ANO6	anoctamin 6	K09228;K05169;K00719;K01539;K13982	GO:0034702//ion channel complex	GO:0005253//anion channel activity	GO:0006810//transport	gi|355564151|gb|EHH20651.1|/0/1
55286	2.31802	0.824353	C4orf19	chromosome 4 open reading frame 19	K11447;K00939;K00797	-	-	-	gi|157388979|ref|NP_001098099.1|/9.25658e-168/1
1117	1.74507	0.871191	CHI3L2	chitinase 3-like 2	K01183	GO:0044421//extracellular region part	GO:0004553//hydrolase activity, hydrolyzing O-glycosyl compounds;GO:0043167//ion binding	GO:0006026	gi|1439568|gb|AAB04534.1|/0/1
112616	1.42569	0.819867	CMTM7	CKLF-like MARVEL transmembrane domain containing 7	-	GO:0031224//intrinsic to membrane;GO:0044421//extracellular region part	GO:0005102//receptor binding	GO:0042221//response to chemical stimulus	gi|31657099|ref|NP_852137.1|/5.50067e-62/1
6422	3.3237	0.952432	SFRP1	secreted frizzled-related protein 1	K02166	GO:0016020//membrane;GO:0031012//extracellular matrix;GO:0044444//cytoplasmic part	GO:0001664//G-protein coupled receptor binding;GO:0004175//endopeptidase activity;GO:0004888//transmembrane signaling receptor activity;GO:0005539//glycosaminoglycan binding;GO:0016564//transcription repressor activity;GO:0019904//protein domain specific binding;GO:0061135	GO:0000737//DNA catabolic process, endonucleolytic;GO:0001503//ossification;GO:0001666//response to hypoxia;GO:0001756//somitogenesis;GO:0001933//negative regulation of protein phosphorylation;GO:0001954//positive regulation of cell-matrix adhesion;GO:0002762//negative regulation of myeloid leukocyte differentiation;GO:0003402//planar cell polarity pathway involved in axis elongation;GO:0006357//…	gi|56117838|ref|NP_003003.3|/1.57257e-140/1
124056	2.58529	0.829686	NOXO1	NADPH oxidase organizer 1	K08011	GO:0005887//integral to plasma membrane	GO:0005515//protein binding;GO:0005543//phospholipid binding;GO:0008047//enzyme activator activity	GO:0019222//regulation of metabolic process;GO:0042743//hydrogen peroxide metabolic process	gi|343958882|dbj|BAK63296.1|/0/1
4843	1.69094	0.82686	NOS2	nitric oxide synthase 2, inducible	K13241	GO:0005856//cytoskeleton;GO:0043231//intracellular membrane-bounded organelle;GO:0044444//cytoplasmic part	GO:0000166//nucleotide binding;GO:0005506//iron ion binding;GO:0016597//amino acid binding;GO:0016709//oxidoreductase activity, acting on paired donors, with incorporation or reduction of molecular oxygen, NAD(P)H as one donor, and incorporation of one atom of oxygen;GO:0042802//identical protein binding;GO:0050662//coenzyme binding	GO:0001775//cell activation;GO:0001909//leukocyte mediated cytotoxicity;GO:0002385//mucosal immune response;GO:0006525//arginine metabolic process;GO:0007599//hemostasis;GO:0008283//cell proliferation;GO:0017014//protein nitrosylation;GO:0030073//insulin secretion;GO:0031343//positive regulation of cell killing;GO:0042742//defense response to bacterium;GO:0043467//regulation of generation of prec…	gi|24041029|ref|NP_000616.3|/0/1
3899	-2.96878	0.826701	AFF3	AF4/FMR2 family, member 3	K15195	GO:0043231//intracellular membrane-bounded organelle	GO:0003676//nucleic acid binding	GO:0032501//multicellular organismal process	gi|332813937|ref|XP_001160964.2|/0/1
404217	-1.56144	0.809797	CTXN1	cortexin 1	-	-	-	-	gi|119589362|gb|EAW68956.1|/2.98419e-55/1
2266	-5.4028	0.966326	FGG	fibrinogen gamma chain	K03905	GO:0005615//extracellular space;GO:0009986//cell surface;GO:0016020//membrane;GO:0031091//platelet alpha granule	GO:0005515//protein binding;GO:0043498//cell surface binding	GO:0001775//cell activation;GO:0006887//exocytosis;GO:0007599//hemostasis;GO:0010038//response to metal ion;GO:0023052//signaling;GO:0043623//cellular protein complex assembly	gi|70906439|ref|NP_068656.2|/0/1
722	3.89128	0.926942	C4BPA	complement component 4 binding protein, alpha	K04002	-	GO:0005488//binding	GO:0002455//humoral immune response mediated by circulating immunoglobulin;GO:0006952//defense response	gi|4502503|ref|NP_000706.1|/0/1
7204	-1.53379	0.837735	TRIO	trio Rho guanine nucleotide exchange factor	K08810	GO:0044444//cytoplasmic part	GO:0004672//protein kinase activity;GO:0005088//Ras guanyl-nucleotide exchange factor activity;GO:0032559	GO:0006464//cellular protein modification process;GO:0006917//induction of apoptosis;GO:0006935//chemotaxis;GO:0007169//transmembrane receptor protein tyrosine kinase signaling pathway;GO:0007266//Rho protein signal transduction;GO:0009966//regulation of signal transduction	gi|45439359|ref|NP_009049.2|/0/1
389084	4.71259	0.936627	C2orf82	chromosome 2 open reading frame 82	-	GO:0031224//intrinsic to membrane	-	-	gi|332815722|ref|XP_003309572.1|/1.83631e-32/1
444	-1.61505	0.849902	ASPH	aspartate beta-hydroxylase	K00476	GO:0005783//endoplasmic reticulum;GO:0005789//endoplasmic reticulum membrane;GO:0016020//membrane;GO:0031224//intrinsic to membrane;GO:0031227//intrinsic to endoplasmic reticulum membrane;GO:0044425//membrane part	GO:0005198//structural molecule activity;GO:0016491//oxidoreductase activity;GO:0016701//oxidoreductase activity, acting on single donors with incorporation of molecular oxygen;GO:0016706//oxidoreductase activity, acting on paired donors, with incorporation or reduction of molecular oxygen, 2-oxoglutarate as one donor, and incorporation of one atom each of oxygen into both donors;GO:0046872//meta…	GO:0003012//muscle system process;GO:0006464//cellular protein modification process;GO:0006874//cellular calcium ion homeostasis;GO:0007275//multicellular organismal development;GO:0008152//metabolic process;GO:0008283//cell proliferation;GO:0009653//anatomical structure morphogenesis;GO:0009987//cellular process;GO:0018126//protein hydroxylation;GO:0035107//appendage morphogenesis;GO:0048856//an…	gi|9910364|ref|NP_064549.1|/1.26172e-67/1
90249	6.12993	0.819196	UNC5A	unc-5 homolog A (C. elegans)	K07521	GO:0031224//intrinsic to membrane	GO:0004888//transmembrane signaling receptor activity	GO:0006915//apoptotic process;GO:0006935//chemotaxis;GO:0023052//signaling;GO:0032501//multicellular organismal process	gi|62243567|ref|NP_588610.2|/0/1
80736	-3.38328	0.949104	SLC44A4	solute carrier family 44, member 4	K15377	GO:0031224//intrinsic to membrane	GO:0005275//amine transmembrane transporter activity	GO:0015697//quaternary ammonium group transport	gi|295849282|ref|NP_001171515.1|/0/1
4604	-3.09557	0.930791	MYBPC1	myosin binding protein C, slow type	K12557	GO:0016459//myosin complex;GO:0043292//contractile fiber	GO:0005198//structural molecule activity;GO:0008092//cytoskeletal protein binding	GO:0006936//muscle contraction;GO:0009987//cellular process	gi|46049125|ref|NP_996555.1|/0/1
3485	-3.95023	0.947033	IGFBP2	insulin-like growth factor binding protein 2, 36kDa	K10138	GO:0031982//vesicle;GO:0044421//extracellular region part;GO:0044459//plasma membrane part	GO:0005520//insulin-like growth factor binding	GO:0009966//regulation of signal transduction;GO:0010038//response to metal ion;GO:0016049//cell growth;GO:0022414//reproductive process;GO:0031960//response to corticosteroid stimulus;GO:0032502//developmental process;GO:0033189//response to vitamin A;GO:0040008//regulation of growth;GO:0043627//response to estrogen stimulus	gi|55925576|ref|NP_000588.2|/2.93349e-163/1
5295	2.0448	0.881488	PIK3R1	phosphoinositide-3-kinase, regulatory subunit 1 (alpha)	K02649	GO:0005624//membrane fraction;GO:0005942//phosphatidylinositol 3-kinase complex;GO:0016020//membrane;GO:0043231//intracellular membrane-bounded organelle	GO:0017046//peptide hormone binding;GO:0019900//kinase binding;GO:0019902//phosphatase binding;GO:0035004//phosphatidylinositol 3-kinase activity;GO:0035014//phosphatidylinositol 3-kinase regulator activity;GO:0035091//phosphatidylinositol binding;GO:0035258//steroid hormone receptor binding;GO:0070851//growth factor receptor binding	GO:0001101//response to acid;GO:0001932//regulation of protein phosphorylation;GO:0001952//regulation of cell-matrix adhesion;GO:0002027//regulation of heart rate;GO:0002762//negative regulation of myeloid leukocyte differentiation;GO:0006357//regulation of transcription from RNA polymerase II promoter;GO:0007162//negative regulation of cell adhesion;GO:0007169//transmembrane receptor protein tyr…	gi|32455252|ref|NP_852556.2|/0/1
7076	-1.16153	0.805688	TIMP1	TIMP metallopeptidase inhibitor 1	-	GO:0005578//proteinaceous extracellular matrix;GO:0031091//platelet alpha granule	GO:0004866//endopeptidase inhibitor activity;GO:0043169//cation binding	GO:0001775//cell activation;GO:0006887//exocytosis;GO:0006915//apoptotic process;GO:0007599//hemostasis;GO:0008283//cell proliferation;GO:0009725//response to hormone stimulus;GO:0031330;GO:0048469//cell maturation	gi|397481933|ref|XP_003812191.1|/4.74448e-112/1
8424	3.66955	0.955669	BBOX1	butyrobetaine (gamma), 2-oxoglutarate dioxygenase (gamma-butyrobetaine hydroxylase) 1	K00471	GO:0005856//cytoskeleton;GO:0043231//intracellular membrane-bounded organelle;GO:0044444//cytoplasmic part	GO:0016701//oxidoreductase activity, acting on single donors with incorporation of molecular oxygen;GO:0016706//oxidoreductase activity, acting on paired donors, with incorporation or reduction of molecular oxygen, 2-oxoglutarate as one donor, and incorporation of one atom each of oxygen into both donors;GO:0046914//transition metal ion binding	GO:0006578//amino-acid betaine biosynthetic process	gi|301016018|pdb|3N6W|A/0/1
977	-1.28627	0.822274	CD151	CD151 molecule (Raph blood group)	K06537	GO:0005626//insoluble fraction;GO:0016021//integral to membrane;GO:0044444//cytoplasmic part	GO:0005488//binding	GO:0007044//cell-substrate junction assembly	gi|426366805|ref|XP_004050436.1|/6.76653e-124/1
4067	1.78455	0.867678	LYN	v-yes-1 Yamaguchi sarcoma viral related oncogene homolog	K05854	GO:0005626//insoluble fraction;GO:0005743//mitochondrial inner membrane;GO:0008305//integrin complex;GO:0044430//cytoskeletal part	GO:0004713//protein tyrosine kinase activity;GO:0019899//enzyme binding;GO:0019904//protein domain specific binding;GO:0032559;GO:0046625//sphingolipid binding;GO:0070851//growth factor receptor binding	GO:0001101//response to acid;GO:0002441;GO:0007260//tyrosine phosphorylation of STAT protein;GO:0007599//hemostasis;GO:0008284//positive regulation of cell proliferation;GO:0009306//protein secretion;GO:0009408//response to heat;GO:0010522//regulation of calcium ion transport into cytosol;GO:0010740//positive regulation of intracellular protein kinase cascade;GO:0014015//positive regulation of gl…	gi|4505055|ref|NP_002341.1|/0/1
2299	2.88225	0.85225	FOXI1	forkhead box I1	K09401	GO:0043231//intracellular membrane-bounded organelle;GO:0043234//protein complex	GO:0000981//sequence-specific DNA binding RNA polymerase II transcription factor activity;GO:0003702//RNA polymerase II transcription factor activity;GO:0005515//protein binding;GO:0016564//transcription repressor activity;GO:0043565//sequence-specific DNA binding;GO:0043566//structure-specific DNA binding	GO:0000122//negative regulation of transcription from RNA polymerase II promoter;GO:0001708//cell fate specification;GO:0010551;GO:0030916//otic vesicle formation	gi|21618329|ref|NP_658982.1|/1.14636e-158/1
3082	-4.53478	0.909368	HGF	hepatocyte growth factor (hepapoietin A; scatter factor)	K05460	GO:0031091//platelet alpha granule	GO:0004175//endopeptidase activity;GO:0005102//receptor binding	GO:0000087//M phase of mitotic cell cycle;GO:0000904//cell morphogenesis involved in differentiation;GO:0001775//cell activation;GO:0006887//exocytosis;GO:0007599//hemostasis;GO:0019538//protein metabolic process;GO:0060638//mesenchymal-epithelial cell signaling	gi|62087380|dbj|BAD92137.1|/2.13595e-115/1
130574	-4.15106	0.856652	LYPD6	LY6/PLAUR domain containing 6	-	-	-	-	gi|34996523|ref|NP_919298.1|/5.185e-82/1
4313	-3.94185	0.948827	MMP2	matrix metallopeptidase 2 (gelatinase A, 72kDa gelatinase, 72kDa type IV collagenase)	K01398	GO:0016020//membrane;GO:0030016//myofibril;GO:0031012//extracellular matrix;GO:0043231//intracellular membrane-bounded organelle	GO:0004175//endopeptidase activity;GO:0005515//protein binding;GO:0046914//transition metal ion binding	GO:0000302//response to reactive oxygen species;GO:0001503//ossification;GO:0001568//blood vessel development;GO:0002009//morphogenesis of an epithelium;GO:0006915//apoptotic process;GO:0007155//cell adhesion;GO:0009605//response to external stimulus;GO:0009628//response to abiotic stimulus;GO:0014070//response to organic cyclic compound;GO:0019229//regulation of vasoconstriction;GO:0019538//prot…	gi|189217853|ref|NP_001121363.1|/0/1
11098	-4.17348	0.960239	PRSS23	protease, serine, 23	K09627	GO:0043231//intracellular membrane-bounded organelle	GO:0004175//endopeptidase activity	GO:0019538//protein metabolic process	gi|114639694|ref|XP_508909.2|/0/1
8437	3.44902	0.879861	RASAL1	RAS protein activator like 1 (GAP1 like)	K12380	GO:0044464//cell part	GO:0005083//small GTPase regulator activity;GO:0008289//lipid binding;GO:0043169//cation binding	GO:0009966//regulation of signal transduction	gi|62087450|dbj|BAD92172.1|/0/1
6820	-2.88591	0.885974	SULT2B1	sulfotransferase family, cytosolic, 2B, member 1	K01015	GO:0044444//cytoplasmic part	GO:0005488//binding;GO:0008146//sulfotransferase activity	GO:0006629//lipid metabolic process;GO:0006790//sulfur compound metabolic process	gi|31563386|ref|NP_814444.1|/1.52712e-178/1
118430	-4.8717	0.984639	MUCL1	mucin-like 1	-	-	-	-	gi|397472206|ref|XP_003807646.1|/3.07418e-15/1
2059	1.76898	0.865406	EPS8	epidermal growth factor receptor pathway substrate 8	K07365	GO:0005624//membrane fraction;GO:0008328//ionotropic glutamate receptor complex;GO:0044430//cytoskeletal part	GO:0030674//protein binding, bridging	GO:0007169//transmembrane receptor protein tyrosine kinase signaling pathway;GO:0007626//locomotory behavior;GO:0030036//actin cytoskeleton organization;GO:0030534//adult behavior	gi|20988309|gb|AAH30010.1|/0/1
100506311	1.86944	0.839857	HOTAIRM1	HOXA transcript antisense RNA, myeloid-specific 1	-	-	-	-	gi|403288097|ref|XP_003935251.1|/7.7651e-27/1
30061	-3.4452	0.914181	SLC40A1	solute carrier family 40 (iron-regulated transporter), member 1	K14685	GO:0016021//integral to membrane;GO:0030136//clathrin-coated vesicle	GO:0005488//binding;GO:0022890//inorganic cation transmembrane transporter activity	GO:0006826//iron ion transport;GO:0006875//cellular metal ion homeostasis;GO:0032502//developmental process	gi|119631306|gb|EAX10901.1|/0/1
89932	-2.68067	0.87291	PAPLN	papilin, proteoglycan-like sulfated glycoprotein	K08621	-	-	-	gi|145309328|ref|NP_775733.3|/0/1
64423	-1.53393	0.826156	INF2	inverted formin, FH2 and WH2 domain containing	K05745;K05740;K04512;K05741	GO:0043231//intracellular membrane-bounded organelle;GO:0044444//cytoplasmic part	GO:0008092//cytoskeletal protein binding;GO:0017016//Ras GTPase binding	GO:0007010//cytoskeleton organization	gi|149999380|ref|NP_071934.3|/0/1
56963	2.00112	0.833727	RGMA	RGM domain family, member A	K06847	GO:0031224//intrinsic to membrane;GO:0043231//intracellular membrane-bounded organelle	-	GO:0006935//chemotaxis;GO:0014020;GO:0030509//BMP signaling pathway	gi|9368530|emb|CAB98207.1|/0/1
51523	-1.87448	0.853113	CXXC5	CXXC finger protein 5	K03344	GO:0043231//intracellular membrane-bounded organelle	GO:0003676//nucleic acid binding;GO:0046914//transition metal ion binding;GO:0060089	GO:0007249//I-kappaB kinase/NF-kappaB cascade	gi|471394191|ref|XP_004381121.1|/1.80678e-128/1
1847	-2.00377	0.882863	DUSP5	dual specificity phosphatase 5	K04459	GO:0031981//nuclear lumen	GO:0008138//protein tyrosine/serine/threonine phosphatase activity	GO:0000165//MAPK cascade;GO:0001704//formation of primary germ layer;GO:0006355//regulation of transcription, DNA-dependent;GO:0006464//cellular protein modification process	gi|119569944|gb|EAW49559.1|/0/1
4250	-1.66921	0.86694	SCGB2A2	secretoglobin, family 2A, member 2	-	-	GO:0005496//steroid binding	-	gi|4505169|ref|NP_002402.1|/6.15131e-40/1
10580	1.96116	0.859477	SORBS1	sorbin and SH3 domain containing 1	K06086	GO:0005815//microtubule organizing center;GO:0005887//integral to plasma membrane;GO:0005913//cell-cell adherens junction;GO:0005924//cell-substrate adherens junction;GO:0031981//nuclear lumen;GO:0032432//actin filament bundle	GO:0005102//receptor binding;GO:0008092//cytoskeletal protein binding;GO:0019900//kinase binding;GO:0030674//protein binding, bridging	GO:0003012//muscle system process;GO:0005979//regulation of glycogen biosynthetic process;GO:0007044//cell-substrate junction assembly;GO:0007169//transmembrane receptor protein tyrosine kinase signaling pathway;GO:0008610//lipid biosynthetic process;GO:0010828//positive regulation of glucose transport;GO:0031589//cell-substrate adhesion;GO:0032868//response to insulin stimulus;GO:0048522//positi…	gi|78000167|ref|NP_001030128.1|/0/1
343578	-3.60322	0.904119	ARHGAP40	Rho GTPase activating protein 40	K08878;K10360;K08773	-	-	-	gi|256574758|ref|NP_001157903.1|/0/1
367	-3.86047	0.899725	AR	androgen receptor	K08557	GO:0000785//chromatin;GO:0031981//nuclear lumen;GO:0043005//neuron projection	GO:0001071//nucleic acid binding transcription factor activity;GO:0003704//specific RNA polymerase II transcription factor activity;GO:0003707//steroid hormone receptor activity;GO:0003824//catalytic activity;GO:0005496//steroid binding;GO:0019904//protein domain specific binding;GO:0035258//steroid hormone receptor binding;GO:0043565//sequence-specific DNA binding;GO:0046914//transition metal io…	GO:0001655//urogenital system development;GO:0003156//regulation of organ formation;GO:0006359//regulation of transcription from RNA polymerase III promoter;GO:0008285//negative regulation of cell proliferation;GO:0008406//gonad development;GO:0009755//hormone-mediated signaling pathway;GO:0010551;GO:0010740//positive regulation of intracellular protein kinase cascade;GO:0018993//somatic sex dete…	gi|58535455|ref|NP_001011645.1|/0/1
200931	-2.85421	0.838574	SLC51A	solute carrier family 51, alpha subunit	K14360	GO:0031224//intrinsic to membrane	-	GO:0051234//establishment of localization	gi|217035113|ref|NP_689885.4|/7.10469e-165/1
2113	1.32912	0.814258	ETS1	v-ets erythroblastosis virus E26 oncogene homolog 1 (avian)	K02678	GO:0043231//intracellular membrane-bounded organelle;GO:0043234//protein complex	GO:0001071//nucleic acid binding transcription factor activity;GO:0003677//DNA binding;GO:0005515//protein binding;GO:0030528//transcription regulator activity	GO:0006928//cellular component movement;GO:0008283//cell proliferation;GO:0009605//response to external stimulus;GO:0010551;GO:0012502//induction of programmed cell death;GO:0016477//cell migration;GO:0021536//diencephalon development;GO:0022602//ovulation cycle process;GO:0022617//extracellular matrix disassembly;GO:0030575;GO:0034097//response to cytokine stimulus;GO:0034405//response to fluid …	gi|4885219|ref|NP_005229.1|/0/1
2568	3.80857	0.965756	GABRP	gamma-aminobutyric acid (GABA) A receptor, pi	K05189	GO:0034702//ion channel complex;GO:0044459//plasma membrane part	GO:0005253//anion channel activity;GO:0015276//ligand-gated ion channel activity;GO:0016917//GABA receptor activity	GO:0006810//transport	gi|403290182|ref|XP_003936209.1|/0/1
4494	1.68338	0.835337	MT1F	metallothionein 1F	K14739	-	-	-	gi|6683749|gb|AAF23355.1|AF078844_1/1.66903e-24/1
6898	-5.01721	0.96023	TAT	tyrosine aminotransferase	K00815	GO:0043231//intracellular membrane-bounded organelle;GO:0044444//cytoplasmic part	GO:0016846//carbon-sulfur lyase activity;GO:0031406//carboxylic acid binding;GO:0048037//cofactor binding;GO:0070547	GO:0006558//L-phenylalanine metabolic process;GO:0006570//tyrosine metabolic process;GO:0006950//response to stress;GO:0008652//cellular amino acid biosynthetic process;GO:0009063//cellular amino acid catabolic process;GO:0009064//glutamine family amino acid metabolic process;GO:0010038//response to metal ion;GO:0031960//response to corticosteroid stimulus;GO:0043648//dicarboxylic acid metabolic …	gi|4507369|ref|NP_000344.1|/0/1
146760	-2.18307	0.849005	RTN4RL1	reticulon 4 receptor-like 1	K07523;K08129	GO:0009986//cell surface;GO:0031225//anchored to membrane	GO:0004871//signal transducer activity	GO:0007409//axonogenesis	gi|30425553|ref|NP_848663.1|/0/1
11346	-1.47444	0.809939	SYNPO	synaptopodin	K06237	GO:0030425//dendrite;GO:0043025//neuronal cell body;GO:0043296//apical junction complex;GO:0044430//cytoskeletal part	GO:0008092//cytoskeletal protein binding	GO:0032231//regulation of actin filament bundle assembly	gi|40789025|dbj|BAA82981.2|/0/1
5328	-2.49331	0.907665	PLAU	plasminogen activator, urokinase	K01348	GO:0016020//membrane;GO:0044421//extracellular region part	GO:0004175//endopeptidase activity	GO:0001952//regulation of cell-matrix adhesion;GO:0008283//cell proliferation;GO:0009966//regulation of signal transduction;GO:0014909//smooth muscle cell migration;GO:0019538//protein metabolic process;GO:0030195//negative regulation of blood coagulation;GO:0042221//response to chemical stimulus	gi|4505863|ref|NP_002649.1|/0/1
64220	2.22898	0.875769	STRA6	stimulated by retinoic acid 6	-	GO:0016020//membrane;GO:0031224//intrinsic to membrane;GO:0032991//macromolecular complex	GO:0004871//signal transducer activity	GO:0051234//establishment of localization	gi|441616348|ref|XP_003267250.2|/1.82236e-99/1
10123	2.02621	0.874637	ARL4C	ADP-ribosylation factor-like 4C	K07947	GO:0016020//membrane;GO:0042995//cell projection;GO:0043231//intracellular membrane-bounded organelle	GO:0015631//tubulin binding;GO:0017111//nucleoside-triphosphatase activity;GO:0032561//guanyl ribonucleotide binding	GO:0009207;GO:0016197//endosomal transport;GO:0035556//intracellular signal transduction	gi|426338986|ref|XP_004033447.1|/2.17053e-125/1
57758	-4.59055	0.849667	SCUBE2	signal peptide, CUB domain, EGF-like 2	K06825	-	GO:0046872//metal ion binding	-	gi|283046665|ref|NP_001164161.1|/0/1
388630	2.00212	0.813344	TRABD2B	TraB domain containing 2B	-	GO:0031224//intrinsic to membrane	-	-	gi|303228327|ref|NP_001181915.1|/0/1
169044	2.71462	0.808816	COL22A1	collagen, type XXII, alpha 1	K08132	-	-	-	gi|40805823|ref|NP_690848.1|/0/1
22836	-3.40089	0.925953	RHOBTB3	Rho-related BTB domain containing 3	K07869	GO:0043231//intracellular membrane-bounded organelle	GO:0005083//small GTPase regulator activity;GO:0017111//nucleoside-triphosphatase activity;GO:0032559	GO:0009207;GO:0016197//endosomal transport	gi|40788968|dbj|BAA74901.2|/0/1
684	-1.90873	0.864131	BST2	bone marrow stromal cell antigen 2	K06731	GO:0005768//endosome;GO:0016021//integral to membrane	GO:0042802//identical protein binding;GO:0060089	GO:0002252;GO:0006952//defense response;GO:0006955//immune response;GO:0007154//cell communication;GO:0007249//I-kappaB kinase/NF-kappaB cascade;GO:0032501//multicellular organismal process;GO:0046649//lymphocyte activation	gi|4757876|ref|NP_004326.1|/5.77698e-63/1
404093	-1.95039	0.841945	CUEDC1	CUE domain containing 1	-	-	-	-	gi|119614905|gb|EAW94499.1|/0/1
7127	1.27937	0.823884	TNFAIP2	tumor necrosis factor, alpha-induced protein 2	K06110	GO:0044421//extracellular region part	-	GO:0032501//multicellular organismal process;GO:0048646//anatomical structure formation involved in morphogenesis;GO:0048869//cellular developmental process	gi|26051240|ref|NP_006282.2|/0/1
8447	-3.31044	0.895901	DOC2B	double C2-like domains, beta	K15290	GO:0016020//membrane;GO:0030136//clathrin-coated vesicle;GO:0043234//protein complex	GO:0000149//SNARE binding;GO:0005543//phospholipid binding	GO:0006906//vesicle fusion;GO:0007269//neurotransmitter secretion;GO:0017158//regulation of calcium ion-dependent exocytosis;GO:0033036;GO:0050796//regulation of insulin secretion	gi|295054132|ref|NP_003576.2|/0/1
3685	-1.51286	0.83662	ITGAV	integrin, alpha V	K06487	GO:0005887//integral to plasma membrane;GO:0009986//cell surface	GO:0004871//signal transducer activity;GO:0005488//binding	GO:0001944//vasculature development;GO:0002376//immune system process;GO:0006869//lipid transport;GO:0006909//phagocytosis;GO:0006935//chemotaxis;GO:0007166//cell surface receptor signaling pathway;GO:0007599//hemostasis;GO:0010742//macrophage derived foam cell differentiation;GO:0010871//negative regulation of receptor biosynthetic process;GO:0010883//regulation of lipid storage;GO:0031589//cell…	gi|62089374|dbj|BAD93131.1|/0/1
693199	-1.54766	0.807902	MIR614	microRNA 614	-	-	-	-	-
65108	-1.22165	0.810375	MARCKSL1	MARCKS-like 1	K13536	GO:0016020//membrane	-	GO:0006810//transport;GO:0008283//cell proliferation	gi|397515976|ref|XP_003828217.1|/5.05929e-55/1
84951	-2.53309	0.87255	TNS4	tensin 4	K00665;K11447;K00939	GO:0005924//cell-substrate adherens junction;GO:0043232	GO:0008092//cytoskeletal protein binding	GO:0012501//programmed cell death;GO:0033036	gi|157738639|ref|NP_116254.4|/0/1
5646	-5.00252	0.832654	PRSS3	protease, serine, 3	K01312	GO:0044421//extracellular region part	GO:0004175//endopeptidase activity;GO:0046872//metal ion binding	GO:0016477//cell migration;GO:0032501//multicellular organismal process;GO:0051605	gi|342672030|ref|NP_001184026.2|/3.16191e-154/1
64078	1.78555	0.866865	SLC28A3	solute carrier family 28 (sodium-coupled nucleoside transporter), member 3	K11536	GO:0031224//intrinsic to membrane	GO:0005345//purine nucleobase transmembrane transporter activity;GO:0005415//nucleoside:sodium symporter activity;GO:0005488//binding	GO:0001894//tissue homeostasis;GO:0006139//nucleobase-containing compound metabolic process;GO:0015858//nucleoside transport	gi|11545853|ref|NP_071410.1|/0/1
4023	1.95589	0.817922	LPL	lipoprotein lipase	K01059	GO:0031224//intrinsic to membrane;GO:0034385	GO:0004091//carboxylesterase activity;GO:0005515//protein binding;GO:0005539//glycosaminoglycan binding;GO:0008289//lipid binding;GO:0016298//lipase activity	GO:0006631//fatty acid metabolic process;GO:0006641//triglyceride metabolic process;GO:0010742//macrophage derived foam cell differentiation;GO:0010878//cholesterol storage;GO:0010884//positive regulation of lipid storage;GO:0019637//organophosphate metabolic process;GO:0034370//triglyceride-rich lipoprotein particle remodeling;GO:0042221//response to chemical stimulus;GO:0044260;GO:0055088//lipi…	gi|4557727|ref|NP_000228.1|/0/1
6446	1.70345	0.862286	SGK1	serum/glucocorticoid regulated kinase 1	K13302	GO:0016020//membrane;GO:0042995//cell projection;GO:0043231//intracellular membrane-bounded organelle;GO:0044444//cytoplasmic part	GO:0004672//protein kinase activity;GO:0005543//phospholipid binding;GO:0008092//cytoskeletal protein binding;GO:0019901//protein kinase binding;GO:0032559	GO:0002028//regulation of sodium ion transport;GO:0006464//cellular protein modification process;GO:0006468//protein phosphorylation;GO:0006875//cellular metal ion homeostasis;GO:0006915//apoptotic process;GO:0007049//cell cycle;GO:0007613//memory;GO:0007632//visual behavior;GO:0008104//protein localization;GO:0012501//programmed cell death;GO:0016049//cell growth;GO:0030001//metal ion transport;…	gi|25168263|ref|NP_005618.2|/0/1
9501	-2.52465	0.834499	RPH3AL	rabphilin 3A-like (without C2 domains)	K09228;K11447;K00939;K15291;K00591	GO:0030133//transport vesicle;GO:0030141//secretory granule	GO:0005083//small GTPase regulator activity;GO:0019904//protein domain specific binding;GO:0046914//transition metal ion binding	GO:0007186//G-protein coupled receptor signaling pathway;GO:0015031//protein transport;GO:0017156//calcium ion-dependent exocytosis;GO:0019222//regulation of metabolic process;GO:0033500//carbohydrate homeostasis;GO:0042221//response to chemical stimulus;GO:0048522//positive regulation of cellular process	gi|402898132|ref|XP_003912081.1|/7.70048e-153/1
347	-4.11776	0.96226	APOD	apolipoprotein D	K03098	GO:0044421//extracellular region part;GO:0044464//cell part	GO:0005488//binding;GO:0022892	GO:0010876//lipid localization;GO:0044238//primary metabolic process;GO:0051234//establishment of localization	gi|297287212|ref|XP_001098104.2|/1.99733e-99/1
1116	4.13615	0.975306	CHI3L1	chitinase 3-like 1 (cartilage glycoprotein-39)	K01183	GO:0031012//extracellular matrix	GO:0004553//hydrolase activity, hydrolyzing O-glycosyl compounds;GO:0005198//structural molecule activity;GO:0030246//carbohydrate binding;GO:0043167//ion binding	GO:0006026	gi|144226251|ref|NP_001267.2|/0/1
10018	-1.56728	0.827674	BCL2L11	BCL2-like 11 (apoptosis facilitator)	K09228;K11447;K01875;K00939;K00591	GO:0005624//membrane fraction;GO:0031966//mitochondrial membrane	GO:0005515//protein binding;GO:0015631//tubulin binding;GO:0046983//protein dimerization activity	GO:0001836//release of cytochrome c from mitochondria;GO:0002260//lymphocyte homeostasis;GO:0006917//induction of apoptosis;GO:0007169//transmembrane receptor protein tyrosine kinase signaling pathway;GO:0007417//central nervous system development;GO:0007423//sensory organ development;GO:0008406//gonad development;GO:0009887//organ morphogenesis;GO:0022414//reproductive process;GO:0031589//cell-s…	gi|74188054|dbj|BAE37144.1|/5.70241e-32/1
5376	-2.98562	0.891256	PMP22	peripheral myelin protein 22	K08341	GO:0031224//intrinsic to membrane;GO:0043209//myelin sheath;GO:0043296//apical junction complex	-	GO:0007267//cell-cell signaling;GO:0007399//nervous system development;GO:0008283//cell proliferation;GO:0010927;GO:0022402//cell cycle process	gi|119610352|gb|EAW89946.1|/9.31985e-79/1
26509	-1.52565	0.842615	MYOF	myoferlin	K02677	GO:0005635//nuclear envelope;GO:0012506//vesicle membrane;GO:0031224//intrinsic to membrane;GO:0044459//plasma membrane part	GO:0008289//lipid binding	GO:0003012//muscle system process;GO:0003013;GO:0007009//plasma membrane organization	gi|7305053|ref|NP_038479.1|/0/1
5783	-3.06934	0.856635	PTPN13	protein tyrosine phosphatase, non-receptor type 13 (APO-1/CD95 (Fas)-associated phosphatase)	K02374	GO:0016020//membrane;GO:0043232	GO:0004721//phosphoprotein phosphatase activity;GO:0005488//binding	GO:0006464//cellular protein modification process	gi|5453992|ref|NP_006255.1|/0/1
158763	-5.8802	0.869061	ARHGAP36	Rho GTPase activating protein 36	K10360;K07526	GO:0044444//cytoplasmic part	GO:0008047//enzyme activator activity	GO:0009966//regulation of signal transduction;GO:0035556//intracellular signal transduction	gi|40255080|ref|NP_659404.2|/0/1
7980	-5.56363	0.981771	TFPI2	tissue factor pathway inhibitor 2	K03909	GO:0031012//extracellular matrix	GO:0004866//endopeptidase inhibitor activity;GO:0005198//structural molecule activity	GO:0007599//hemostasis	gi|402864200|ref|XP_003896362.1|/2.25561e-116/1
23670	-2.4579	0.907951	TMEM2	transmembrane protein 2	K09666	GO:0031224//intrinsic to membrane	-	-	gi|209447096|ref|NP_001129292.1|/0/1
7035	-4.40266	0.962914	TFPI	tissue factor pathway inhibitor (lipoprotein-associated coagulation inhibitor)	K03909	GO:0016020//membrane;GO:0044421//extracellular region part	GO:0004866//endopeptidase inhibitor activity	GO:0007599//hemostasis;GO:0010466//negative regulation of peptidase activity;GO:0072376	gi|73760409|ref|NP_001027452.1|/1.8181e-133/1
83988	3.22463	0.915111	NCALD	neurocalcin delta	K13764	GO:0005626//insoluble fraction;GO:0012510//trans-Golgi network transport vesicle membrane	GO:0015631//tubulin binding;GO:0046872//metal ion binding	GO:0006810//transport;GO:0007267//cell-cell signaling	gi|27806017|ref|NP_776823.1|/7.3278e-107/1
4267	-3.09759	0.936828	CD99	CD99 molecule	K06520	GO:0016020//membrane	-	-	gi|4505183|ref|NP_002405.1|/4.31768e-43/1
92304	-3.36113	0.930682	SCGB3A1	secretoglobin, family 3A, member 1	-	-	-	-	gi|50363226|ref|NP_443095.2|/2.21669e-06/1
9050	1.50303	0.838683	PSTPIP2	proline-serine-threonine phosphatase interacting protein 2	K12804	GO:0005626//insoluble fraction;GO:0043232;GO:0044444//cytoplasmic part	GO:0008092//cytoskeletal protein binding	GO:0006996//organelle organization	gi|165905601|ref|NP_077748.3|/0/1
9734	1.79092	0.807248	HDAC9	histone deacetylase 9	K11409	GO:0016585//chromatin remodeling complex;GO:0034708	GO:0003712//transcription cofactor activity;GO:0008134//transcription factor binding;GO:0016564//transcription repressor activity;GO:0017136//NAD-dependent histone deacetylase activity;GO:0019901//protein kinase binding	GO:0000122//negative regulation of transcription from RNA polymerase II promoter;GO:0002042//cell migration involved in sprouting angiogenesis;GO:0006952//defense response;GO:0016575//histone deacetylation;GO:0030098//lymphocyte differentiation;GO:0032868//response to insulin stimulus;GO:0048641//regulation of skeletal muscle tissue development;GO:0051147//regulation of muscle cell differentiation	gi|40788348|dbj|BAA34464.2|/0/1
5284	4.16533	0.972439	PIGR	polymeric immunoglobulin receptor	K13073	GO:0016021//integral to membrane	GO:0005488//binding	-	gi|31377806|ref|NP_002635.2|/0/1
220	1.49005	0.845911	ALDH1A3	aldehyde dehydrogenase 1 family, member A3	K00129	GO:0044444//cytoplasmic part	GO:0004030//aldehyde dehydrogenase [NAD(P)+] activity;GO:0042562//hormone binding;GO:0042802//identical protein binding;GO:0051287//NAD binding	GO:0006915//apoptotic process;GO:0016331//morphogenesis of embryonic epithelium;GO:0021536//diencephalon development;GO:0021756//striatum development;GO:0042221//response to chemical stimulus;GO:0042573//retinoic acid metabolic process;GO:0043010//camera-type eye development;GO:0048562//embryonic organ morphogenesis	gi|153266822|ref|NP_000684.2|/0/1
84171	3.14845	0.926783	LOXL4	lysyl oxidase-like 4	K00280	GO:0044421//extracellular region part;GO:0044464//cell part	GO:0004888//transmembrane signaling receptor activity;GO:0016641//oxidoreductase activity, acting on the CH-NH2 group of donors, oxygen as acceptor;GO:0046914//transition metal ion binding	GO:0008152//metabolic process	gi|67782349|ref|NP_115587.6|/0/1
10630	-3.99518	0.817695	PDPN	podoplanin	K09228;K11447;K00797	GO:0001726//ruffle;GO:0005902//microvillus;GO:0016021//integral to membrane;GO:0030027//lamellipodium;GO:0030175//filopodium	GO:0005275//amine transmembrane transporter activity;GO:0005372//water transmembrane transporter activity;GO:0051183//vitamin transporter activity	GO:0001945//lymph vessel development;GO:0006865//amino acid transport;GO:0030323//respiratory tube development;GO:0032989;GO:0042044//fluid transport;GO:0048522//positive regulation of cellular process;GO:0065008	gi|54792056|ref|NP_006465.3|/3.89872e-94/1
388	-1.54374	0.848208	RHOB	ras homolog family member B	K07856	GO:0005626//insoluble fraction;GO:0005770//late endosome;GO:0031090//organelle membrane	GO:0017111//nucleoside-triphosphatase activity;GO:0032561//guanyl ribonucleotide binding	GO:0001775//cell activation;GO:0006915//apoptotic process;GO:0006935//chemotaxis;GO:0007041//lysosomal transport;GO:0007265//Ras protein signal transduction;GO:0007599//hemostasis;GO:0009207;GO:0009966//regulation of signal transduction;GO:0045765//regulation of angiogenesis;GO:0048869//cellular developmental process;GO:0051726//regulation of cell cycle	gi|440906071|gb|ELR56376.1|/7.08228e-110/1
51561	-2.30881	0.867259	IL23A	interleukin 23, alpha subunit p19	K05426	GO:0043234//protein complex;GO:0044421//extracellular region part	GO:0005126//cytokine receptor binding	GO:0001787//natural killer cell proliferation;GO:0001818//negative regulation of cytokine production;GO:0001819//positive regulation of cytokine production;GO:0001912//positive regulation of leukocyte mediated cytotoxicity;GO:0002763//positive regulation of myeloid leukocyte differentiation;GO:0002824;GO:0010455//positive regulation of cell fate commitment;GO:0010534;GO:0031349//positive regulati…	gi|11528343|gb|AAG37232.1|AF301620_1/2.19535e-87/1
1075	1.6062	0.838255	CTSC	cathepsin C	K01275;K11849	GO:0000323//lytic vacuole	GO:0004175//endopeptidase activity	GO:0002376//immune system process;GO:0019538//protein metabolic process	gi|92111129|gb|ABE73456.1|/0/1
55173	-1.41226	0.812631	MRPS10	mitochondrial ribosomal protein S10	K09228;K11447;K00939;K00797	GO:0005856//cytoskeleton;GO:0030529//ribonucleoprotein complex;GO:0043231//intracellular membrane-bounded organelle	GO:0005198//structural molecule activity	GO:0010467//gene expression	gi|16554607|ref|NP_060611.2|/7.24823e-106/1
4240	2.53468	0.920629	MFGE8	milk fat globule-EGF factor 8 protein	K03902	GO:0009986//cell surface;GO:0019898//extrinsic to membrane;GO:0044421//extracellular region part	GO:0005102//receptor binding;GO:0005543//phospholipid binding	GO:0006909//phagocytosis;GO:0008283//cell proliferation;GO:0009566//fertilization;GO:0045807//positive regulation of endocytosis;GO:0048545//response to steroid hormone stimulus;GO:0048646//anatomical structure formation involved in morphogenesis;GO:0051704	gi|167830477|ref|NP_001108086.1|/0/1
8784	-2.92887	0.844737	TNFRSF18	tumor necrosis factor receptor superfamily, member 18	K05154	GO:0016020//membrane	GO:0004872//receptor activity;GO:0005035//death receptor activity	GO:0006915//apoptotic process;GO:0007165//signal transduction;GO:0019221//cytokine-mediated signaling pathway;GO:0043066//negative regulation of apoptotic process	gi|23238197|ref|NP_683700.1|/9.42635e-77/1
112464	1.83416	0.813201	PRKCDBP	protein kinase C, delta binding protein	-	-	-	-	gi|47132587|ref|NP_659477.2|/3.70987e-71/1
1382	-1.69965	0.865473	CRABP2	cellular retinoic acid binding protein 2	K08754;K08756;K08752	GO:0031981//nuclear lumen	GO:0005501//retinoid binding	GO:0001523//retinoid metabolic process;GO:0006351//transcription, DNA-dependent;GO:0009888//tissue development;GO:0023052//signaling;GO:0030326//embryonic limb morphogenesis;GO:0051234//establishment of localization	gi|440903652|gb|ELR54289.1|/2.9279e-74/1
5771	1.26984	0.806611	PTPN2	protein tyrosine phosphatase, non-receptor type 2	K01104	GO:0031981//nuclear lumen	GO:0004721//phosphoprotein phosphatase activity;GO:0004725//protein tyrosine phosphatase activity;GO:0004871//signal transducer activity;GO:0005488//binding	GO:0001959//regulation of cytokine-mediated signaling pathway;GO:0006464//cellular protein modification process;GO:0006470//protein dephosphorylation;GO:0007169//transmembrane receptor protein tyrosine kinase signaling pathway	gi|333108235|ref|NP_001193942.1|/0/1
9645	-1.81115	0.844041	MICAL2	microtubule associated monooxygenase, calponin and LIM domain containing 2	K05699	GO:0043232	GO:0016491//oxidoreductase activity;GO:0046914//transition metal ion binding	GO:0008152//metabolic process	gi|40788350|dbj|BAA34470.2|/0/1
6279	2.76632	0.93422	S100A8	S100 calcium binding protein A8	K14734	GO:0016020//membrane;GO:0043232;GO:0044421//extracellular region part	GO:0046872//metal ion binding	GO:0002237//response to molecule of bacterial origin;GO:0006954//inflammatory response;GO:0010038//response to metal ion	gi|426331617|ref|XP_004026775.1|/1.44481e-64/1
6567	-2.11775	0.86497	SLC16A2	solute carrier family 16, member 2 (thyroid hormone transporter)	K08231	GO:0005626//insoluble fraction;GO:0016021//integral to membrane	GO:0015291//secondary active transmembrane transporter activity;GO:0046943//carboxylic acid transmembrane transporter activity	GO:0006865//amino acid transport;GO:0009914//hormone transport	gi|458255|gb|AAB60375.1|/0/1
6318	3.02052	0.943108	SERPINB4	serpin peptidase inhibitor, clade B (ovalbumin), member 4	K13963	GO:0044424//intracellular part	GO:0004866//endopeptidase inhibitor activity;GO:0005488//binding	GO:0002376//immune system process;GO:0006508//proteolysis;GO:0010466//negative regulation of peptidase activity	gi|28076869|ref|NP_002965.1|/0/1
3675	-1.6989	0.861054	ITGA3	integrin, alpha 3 (antigen CD49C, alpha 3 subunit of VLA-3 receptor)	K06482	GO:0005624//membrane fraction;GO:0005887//integral to plasma membrane	GO:0004871//signal transducer activity;GO:0005488//binding	GO:0002376//immune system process;GO:0007166//cell surface receptor signaling pathway;GO:0007599//hemostasis;GO:0007611//learning or memory;GO:0016477//cell migration;GO:0031589//cell-substrate adhesion	gi|6006011|ref|NP_005492.1|/0/1
27166	1.24581	0.813486	PRELID1	PRELI domain containing 1	-	GO:0031981//nuclear lumen	-	GO:0002376//immune system process;GO:0032501//multicellular organismal process	gi|7019509|ref|NP_037369.1|/1.78567e-100/1
51097	-2.5925	0.920142	SCCPDH	saccharopine dehydrogenase (putative)	-	GO:0043231//intracellular membrane-bounded organelle	GO:0004753//saccharopine dehydrogenase activity	GO:0008152//metabolic process	gi|55770836|ref|NP_057086.2|/0/1
100190939	2.24428	0.886125	TPT1-AS1	TPT1 antisense RNA 1	K09228;K14693;K11447;K06817	GO:0044432//endoplasmic reticulum part	GO:0046872//metal ion binding	GO:0001654//eye development;GO:0043009//chordate embryonic development	gi|350580184|ref|XP_003353965.2|/8.24197e-37/1
231	1.16354	0.802619	AKR1B1	aldo-keto reductase family 1, member B1 (aldose reductase)	K00011	GO:0031981//nuclear lumen;GO:0044421//extracellular region part;GO:0044444//cytoplasmic part	GO:0004033//aldo-keto reductase (NADP) activity;GO:0005488//binding	GO:0006694//steroid biosynthetic process;GO:0050896//response to stimulus	gi|46015262|pdb|1PWL|A/1.99239e-172/1
266977	1.65031	0.808657	GPR110	G protein-coupled receptor 110	K08453	GO:0031224//intrinsic to membrane	GO:0004888//transmembrane signaling receptor activity	GO:0007186//G-protein coupled receptor signaling pathway	gi|61743940|ref|NP_722582.2|/0/1
158401	-3.795	0.816882	C9orf84	chromosome 9 open reading frame 84	-	-	-	-	gi|124028519|ref|NP_001074020.1|/0/1
5010	2.39543	0.842506	CLDN11	claudin 11	K06087	GO:0005886//plasma membrane;GO:0043296//apical junction complex;GO:0044425//membrane part	GO:0005515//protein binding	GO:0009987//cellular process;GO:0016337//cell-cell adhesion;GO:0032501//multicellular organismal process	gi|10938016|ref|NP_005593.2|/5.30955e-36/1
8792	2.16041	0.801982	TNFRSF11A	tumor necrosis factor receptor superfamily, member 11a, NFKB activator	K05147	GO:0009986//cell surface;GO:0031224//intrinsic to membrane	GO:0005035//death receptor activity;GO:0005515//protein binding;GO:0043169//cation binding	GO:0002237//response to molecule of bacterial origin;GO:0002573//myeloid leukocyte differentiation;GO:0006955//immune response;GO:0007249//I-kappaB kinase/NF-kappaB cascade;GO:0008283//cell proliferation;GO:0019221//cytokine-mediated signaling pathway;GO:0030595//leukocyte chemotaxis;GO:0031622//positive regulation of fever generation;GO:0043406//positive regulation of MAP kinase activity;GO:0051…	gi|4507565|ref|NP_003830.1|/0/1
2669	-3.61258	0.916067	GEM	GTP binding protein overexpressed in skeletal muscle	K07846	GO:0044459//plasma membrane part	GO:0005515//protein binding;GO:0017111//nucleoside-triphosphatase activity;GO:0032561//guanyl ribonucleotide binding;GO:0046872//metal ion binding	GO:0002376//immune system process;GO:0009207;GO:0035556//intracellular signal transduction	gi|4885263|ref|NP_005252.1|/3.36394e-159/1
4319	-3.53451	0.912982	MMP10	matrix metallopeptidase 10 (stromelysin 2)	K01396;K01394	GO:0031012//extracellular matrix	GO:0004175//endopeptidase activity;GO:0046914//transition metal ion binding	GO:0019538//protein metabolic process;GO:0032963//collagen metabolic process	gi|4505205|ref|NP_002416.1|/0/1
165679	-3.75761	0.891575	SPTSSB	serine palmitoyltransferase, small subunit B	-	GO:0031211//endoplasmic reticulum palmitoyltransferase complex;GO:0031224//intrinsic to membrane	GO:0005488//binding;GO:0016454	GO:0006665//sphingolipid metabolic process	gi|93141042|ref|NP_001035189.1|/5.31663e-38/1
4784	1.45338	0.820672	NFIX	nuclear factor I/X (CCAAT-binding transcription factor)	K09171	GO:0043231//intracellular membrane-bounded organelle	GO:0000981//sequence-specific DNA binding RNA polymerase II transcription factor activity;GO:0003676//nucleic acid binding;GO:0030528//transcription regulator activity	GO:0000122//negative regulation of transcription from RNA polymerase II promoter;GO:0006259//DNA metabolic process;GO:0010551	gi|56549649|ref|NP_002492.2|/0/1
93082	1.82145	0.858169	NEURL3	neuralized homolog 3 (Drosophila) pseudogene	K15689	-	-	-	gi|119591774|gb|EAW71368.1|/1.00317e-152/1
2034	-2.05218	0.879266	EPAS1	endothelial PAS domain protein 1	K09095	GO:0043231//intracellular membrane-bounded organelle;GO:0043234//protein complex	GO:0000981//sequence-specific DNA binding RNA polymerase II transcription factor activity;GO:0003677//DNA binding;GO:0003712//transcription cofactor activity;GO:0019899//enzyme binding;GO:0046983//protein dimerization activity;GO:0060089	GO:0006357//regulation of transcription from RNA polymerase II promoter;GO:0006950//response to stress;GO:0023052//signaling;GO:0032501//multicellular organismal process;GO:0045165//cell fate commitment;GO:0048646//anatomical structure formation involved in morphogenesis	gi|332227348|ref|XP_003262854.1|/0/1
59277	-1.98886	0.883878	NTN4	netrin 4	K06845	GO:0005578//proteinaceous extracellular matrix;GO:0016020//membrane	GO:0043236//laminin binding	GO:0006935//chemotaxis;GO:0035426//extracellular matrix-cell signaling;GO:0042551//neuron maturation	gi|93204871|ref|NP_067052.2|/0/1
79605	2.73209	0.879861	PGBD5	piggyBac transposable element derived 5	-	-	-	-	gi|385198065|ref|NP_001245240.1|/0/1
8519	-1.37938	0.826625	IFITM1	interferon induced transmembrane protein 1	K06566	GO:0031224//intrinsic to membrane	GO:0005488//binding	GO:0002682//regulation of immune system process;GO:0006952//defense response;GO:0008283//cell proliferation;GO:0019221//cytokine-mediated signaling pathway;GO:0051707//response to other organism	gi|150010589|ref|NP_003632.3|/1.9673e-66/1
10158	1.86844	0.880473	PDZK1IP1	PDZK1 interacting protein 1	-	GO:0031224//intrinsic to membrane	-	-	gi|441634429|ref|XP_004089842.1|/1.59352e-45/1
526	1.81325	0.870881	ATP6V1B2	ATPase, H+ transporting, lysosomal 56/58kDa, V1 subunit B2	K02147	GO:0031224//intrinsic to membrane;GO:0033176;GO:0048770	GO:0015078//hydrogen ion transmembrane transporter activity;GO:0019829//cation-transporting ATPase activity;GO:0032559	GO:0006875//cellular metal ion homeostasis;GO:0007169//transmembrane receptor protein tyrosine kinase signaling pathway;GO:0009207;GO:0015031//protein transport;GO:0015986//ATP synthesis coupled proton transport;GO:0015988//energy coupled proton transmembrane transport, against electrochemical gradient;GO:0051452//intracellular pH reduction	gi|402877661|ref|XP_003902538.1|/0/1
26353	-4.23646	0.959098	HSPB8	heat shock 22kDa protein 8	K08879	GO:0043231//intracellular membrane-bounded organelle	GO:0004672//protein kinase activity;GO:0005515//protein binding	GO:0006950//response to stress;GO:0009987//cellular process	gi|7657146|ref|NP_055180.1|/1.56476e-102/1
4128	-1.84964	0.803257	MAOA	monoamine oxidase A	K00274	GO:0031224//intrinsic to membrane;GO:0031966//mitochondrial membrane	GO:0005488//binding;GO:0016641//oxidoreductase activity, acting on the CH-NH2 group of donors, oxygen as acceptor	GO:0042133//neurotransmitter metabolic process;GO:0042417//dopamine metabolic process;GO:0050896//response to stimulus	gi|403297577|ref|XP_003939638.1|/0/1
143662	3.16076	0.818333	MUC15	mucin 15, cell surface associated	-	GO:0031224//intrinsic to membrane	-	-	gi|426367752|ref|XP_004050887.1|/0/1
158158	-3.15894	0.928309	RASEF	RAS and EF-hand domain containing	K07901	GO:0044444//cytoplasmic part	GO:0032561//guanyl ribonucleotide binding;GO:0046872//metal ion binding	GO:0006810//transport;GO:0035556//intracellular signal transduction	gi|40255119|ref|NP_689786.2|/0/1
64332	1.54831	0.851403	NFKBIZ	nuclear factor of kappa light polypeptide gene enhancer in B-cells inhibitor, zeta	K14242	GO:0043231//intracellular membrane-bounded organelle	-	GO:0006952//defense response	gi|13899229|ref|NP_113607.1|/0/1
2150	-2.30289	0.855872	F2RL1	coagulation factor II (thrombin) receptor-like 1	K04234	GO:0016021//integral to membrane;GO:0043231//intracellular membrane-bounded organelle	GO:0005515//protein binding;GO:0008528//G-protein coupled peptide receptor activity	GO:0002687//positive regulation of leukocyte migration;GO:0007166//cell surface receptor signaling pathway;GO:0007596//blood coagulation;GO:0050921//positive regulation of chemotaxis;GO:0051480//cytosolic calcium ion homeostasis	gi|34577052|ref|NP_005233.3|/0/1
113026	-2.10406	0.843798	PLCD3	phospholipase C, delta 3	K05857	GO:0032155;GO:0044424//intracellular part	GO:0004629//phospholipase C activity;GO:0046872//metal ion binding;GO:0060089	GO:0006629//lipid metabolic process;GO:0007165//signal transduction;GO:0008283//cell proliferation;GO:0048568//embryonic organ development;GO:0048646//anatomical structure formation involved in morphogenesis	gi|19115964|ref|NP_588614.1|/0/1
5625	-4.24105	0.900597	PRODH	proline dehydrogenase (oxidase) 1	K00318	GO:0019866//organelle inner membrane;GO:0044429//mitochondrial part	GO:0016645//oxidoreductase activity, acting on the CH-NH group of donors	GO:0006536//glutamate metabolic process;GO:0006560//proline metabolic process;GO:0008629	gi|327478561|sp|O43272.3|PROD_HUMAN/0/1
7869	-3.14308	0.925073	SEMA3B	sema domain, immunoglobulin domain (Ig), short basic domain, secreted, (semaphorin) 3B	K06840	GO:0043231//intracellular membrane-bounded organelle	GO:0004871//signal transducer activity	GO:0006935//chemotaxis;GO:0007154//cell communication;GO:0032501//multicellular organismal process	gi|54607089|ref|NP_001005914.1|/0/1
8324	2.34446	0.893914	FZD7	frizzled family receptor 7	K02432	GO:0031224//intrinsic to membrane;GO:0031253//cell projection membrane;GO:0044424//intracellular part	GO:0004888//transmembrane signaling receptor activity;GO:0019904//protein domain specific binding	GO:0001715//ectodermal cell fate specification;GO:0003382//epithelial cell morphogenesis;GO:0006357//regulation of transcription from RNA polymerase II promoter;GO:0007162//negative regulation of cell adhesion;GO:0007187//G-protein coupled receptor signaling pathway, coupled to cyclic nucleotide second messenger;GO:0007417//central nervous system development;GO:0016310//phosphorylation;GO:0017145…	gi|410036124|ref|XP_516034.3|/0/1
22998	-1.86228	0.860526	LIMCH1	LIM and calponin homology domains 1	K06084	-	GO:0008092//cytoskeletal protein binding;GO:0046914//transition metal ion binding	GO:0030036//actin cytoskeleton organization	gi|20521766|dbj|BAA83054.2|/0/1
22822	2.91487	0.935512	PHLDA1	pleckstrin homology-like domain, family A, member 1	K09228;K11447;K00939;K10371	GO:0012506//vesicle membrane;GO:0031981//nuclear lumen	GO:0005488//binding	GO:0009101//glycoprotein biosynthetic process;GO:0012502//induction of programmed cell death	gi|83977459|ref|NP_031376.3|/1.78613e-139/1
3123	1.75552	0.849516	HLA-DRB1	major histocompatibility complex, class II, DR beta 1	K06752	GO:0005764//lysosome;GO:0005770//late endosome;GO:0016021//integral to membrane;GO:0031090//organelle membrane;GO:0042611	GO:0004888//transmembrane signaling receptor activity	GO:0019221//cytokine-mediated signaling pathway;GO:0019882//antigen processing and presentation;GO:0031294;GO:0050851//antigen receptor-mediated signaling pathway	gi|345461076|ref|NP_001230894.1|/6.7259e-142/1
4729	-1.45874	0.841844	NDUFV2	NADH dehydrogenase (ubiquinone) flavoprotein 2, 24kDa	K03943	GO:0005746//mitochondrial respiratory chain	GO:0000166//nucleotide binding;GO:0043169//cation binding;GO:0050136//NADH dehydrogenase (quinone) activity;GO:0051536//iron-sulfur cluster binding	GO:0014706//striated muscle tissue development;GO:0022904//respiratory electron transport chain;GO:0048731;GO:0051234//establishment of localization	gi|222080062|ref|NP_066552.2|/1.63754e-136/1
3895	-1.19885	0.807499	KTN1	kinectin 1 (kinesin receptor)	K14000	GO:0005626//insoluble fraction;GO:0016021//integral to membrane;GO:0031090//organelle membrane;GO:0043231//intracellular membrane-bounded organelle	-	GO:0007017//microtubule-based process	gi|40789066|dbj|BAA02794.2|/0/1
153830	1.31486	0.817293	RNF145	ring finger protein 145	K15703	GO:0031224//intrinsic to membrane	GO:0046914//transition metal ion binding	-	gi|426350826|ref|XP_004042966.1|/0/1
7042	-2.97205	0.918004	TGFB2	transforming growth factor, beta 2	K13376	GO:0005578//proteinaceous extracellular matrix;GO:0031091//platelet alpha granule;GO:0043005//neuron projection;GO:0044297//cell body;GO:0044421//extracellular region part;GO:0044431//Golgi apparatus part	GO:0004674//protein serine/threonine kinase activity;GO:0005160//transforming growth factor beta receptor binding;GO:0042802//identical protein binding;GO:0046983//protein dimerization activity	GO:0001775//cell activation;GO:0001837//epithelial to mesenchymal transition;GO:0001944//vasculature development;GO:0002684//positive regulation of immune system process;GO:0002719;GO:0003006//developmental process involved in reproduction;GO:0006606//protein import into nucleus;GO:0006887//exocytosis;GO:0007178//transmembrane receptor protein serine/threonine kinase signaling pathway;GO:0007420/…	gi|4507463|ref|NP_003229.1|/0/1
128178	-3.43743	0.80438	EDARADD	EDAR-associated death domain	K01689	GO:0016020//membrane;GO:0030016//myofibril;GO:0043231//intracellular membrane-bounded organelle;GO:0043234//protein complex	GO:0001071//nucleic acid binding transcription factor activity;GO:0003676//nucleic acid binding;GO:0003712//transcription cofactor activity;GO:0004175//endopeptidase activity;GO:0016836//hydro-lyase activity;GO:0030528//transcription regulator activity;GO:0046872//metal ion binding	GO:0006007//glucose catabolic process;GO:0006357//regulation of transcription from RNA polymerase II promoter;GO:0016049//cell growth;GO:0023052//signaling;GO:0042476//odontogenesis;GO:0048732//gland development;GO:0048869//cellular developmental process;GO:0051707//response to other organism	gi|119590453|gb|EAW70047.1|/0/1
259307	2.5069	0.838096	IL4I1	interleukin 4 induced 1	K03334	GO:0000323//lytic vacuole	GO:0016641//oxidoreductase activity, acting on the CH-NH2 group of donors, oxygen as acceptor	GO:0008152//metabolic process	gi|27477089|ref|NP_758962.1|/0/1
140885	2.13308	0.88459	SIRPA	signal-regulatory protein alpha	K06551	GO:0031224//intrinsic to membrane	GO:0019904//protein domain specific binding	GO:0002376//immune system process;GO:0007599//hemostasis;GO:0034330	gi|18426911|ref|NP_542970.1|/0/1
471	-1.27083	0.802385	ATIC	5-aminoimidazole-4-carboxamide ribonucleotide formyltransferase/IMP cyclohydrolase	K00602	GO:0043231//intracellular membrane-bounded organelle;GO:0044444//cytoplasmic part	GO:0016742//hydroxymethyl-, formyl- and related transferase activity;GO:0019238//cyclohydrolase activity;GO:0042802//identical protein binding	GO:0009112;GO:0009168//purine ribonucleoside monophosphate biosynthetic process;GO:0009887//organ morphogenesis	gi|20127454|ref|NP_004035.2|/0/1
7097	1.23131	0.813964	TLR2	toll-like receptor 2	K10159	GO:0009986//cell surface;GO:0016021//integral to membrane;GO:0043234//protein complex;GO:0044424//intracellular part	GO:0001530//lipopolysaccharide binding;GO:0004872//receptor activity;GO:0005539//glycosaminoglycan binding;GO:0046983//protein dimerization activity;GO:0051635//bacterial cell surface binding;GO:0071723//lipopeptide binding	GO:0001818//negative regulation of cytokine production;GO:0002220;GO:0002224//toll-like receptor signaling pathway;GO:0006468//protein phosphorylation;GO:0010551;GO:0010935;GO:0012502//induction of programmed cell death;GO:0016055//Wnt receptor signaling pathway;GO:0032481//positive regulation of type I interferon production;GO:0032494//response to peptidoglycan;GO:0042108//positive regulation of…	gi|19718734|ref|NP_003255.2|/0/1
283209	-2.09076	0.834667	PGM2L1	phosphoglucomutase 2-like 1	K11809	GO:0044444//cytoplasmic part	GO:0016301//kinase activity;GO:0016868//intramolecular transferase activity, phosphotransferases	GO:0006006//glucose metabolic process	gi|31377548|ref|NP_775853.2|/0/1
10974	-1.70391	0.857624	ADIRF	adipogenesis regulatory factor	-	-	-	-	gi|343960709|dbj|BAK61944.1|/9.69457e-19/1
9411	-1.96647	0.875107	ARHGAP29	Rho GTPase activating protein 29	K10360;K04450;K02649	GO:0044444//cytoplasmic part	GO:0005099//Ras GTPase activator activity;GO:0043169//cation binding	GO:0007265//Ras protein signal transduction;GO:0009966//regulation of signal transduction	gi|134304853|ref|NP_004806.3|/0/1
8061	-1.68346	0.844066	FOSL1	FOS-like antigen 1	K04502	GO:0016020//membrane;GO:0042598;GO:0043231//intracellular membrane-bounded organelle;GO:0044444//cytoplasmic part	GO:0005488//binding;GO:0030528//transcription regulator activity	GO:0000302//response to reactive oxygen species;GO:0006915//apoptotic process;GO:0006952//defense response;GO:0007611//learning or memory;GO:0008283//cell proliferation;GO:0009605//response to external stimulus;GO:0009628//response to abiotic stimulus;GO:0022414//reproductive process;GO:0045897//positive regulation of transcription during mitosis;GO:0051384//response to glucocorticoid stimulus;GO…	gi|4885243|ref|NP_005429.1|/1.63737e-83/1
624	-3.61843	0.802209	BDKRB2	bradykinin receptor B2	K03916	GO:0016021//integral to membrane;GO:0043231//intracellular membrane-bounded organelle	GO:0004629//phospholipase C activity;GO:0008528//G-protein coupled peptide receptor activity;GO:0019899//enzyme binding;GO:0031701//angiotensin receptor binding;GO:0046983//protein dimerization activity	GO:0001933//negative regulation of protein phosphorylation;GO:0006915//apoptotic process;GO:0006936//muscle contraction;GO:0006952//defense response;GO:0006970//response to osmotic stress;GO:0007167//enzyme linked receptor protein signaling pathway;GO:0008217//regulation of blood pressure;GO:0008283//cell proliferation;GO:0015909//long-chain fatty acid transport;GO:0042221//response to chemical s…	gi|4557359|ref|NP_000614.1|/0/1
123920	-1.75103	0.819507	CMTM3	CKLF-like MARVEL transmembrane domain containing 3	-	GO:0031224//intrinsic to membrane;GO:0044421//extracellular region part	GO:0005102//receptor binding	GO:0042221//response to chemical stimulus	gi|297284177|ref|XP_002802567.1|/2.99276e-80/1
54798	3.9236	0.909678	DCHS2	dachsous 2 (Drosophila)	K04600;K06813	GO:0031224//intrinsic to membrane	GO:0046872//metal ion binding	GO:0016337//cell-cell adhesion	gi|47059046|ref|NP_060109.2|/0/1
122786	-2.06329	0.871711	FRMD6	FERM domain containing 6	K02374	GO:0016020//membrane;GO:0043231//intracellular membrane-bounded organelle;GO:0043232	-	-	gi|388490221|ref|NP_001253975.1|/3.77879e-121/1
79083	-2.81246	0.923303	MLPH	melanophilin	-	GO:0005737//cytoplasm;GO:0005856//cytoskeleton	GO:0005083//small GTPase regulator activity;GO:0008017//microtubule binding;GO:0017022//myosin binding;GO:0046914//transition metal ion binding	GO:0006886//intracellular protein transport;GO:0050931//pigment cell differentiation;GO:0051875//pigment granule localization	gi|13129108|ref|NP_077006.1|/0/1
7802	-2.38856	0.860006	DNALI1	dynein, axonemal, light intermediate chain 1	K10410	GO:0030286//dynein complex;GO:0043231//intracellular membrane-bounded organelle	GO:0003774//motor activity	GO:0009566//fertilization;GO:0009987//cellular process	gi|37595560|ref|NP_003453.2|/1.71717e-144/1
6227	1.12944	0.802821	RPS21	ribosomal protein S21	K02971	GO:0015935//small ribosomal subunit	GO:0005198//structural molecule activity;GO:0005515//protein binding;GO:0043021//ribonucleoprotein complex binding	GO:0000462//maturation of SSU-rRNA from tricistronic rRNA transcript (SSU-rRNA, 5.8S rRNA, LSU-rRNA);GO:0006412//translation;GO:0019080;GO:0031016//pancreas development	gi|395506725|ref|XP_003757681.1|/2.57865e-41/1
6351	3.58242	0.950328	CCL4	chemokine (C-C motif) ligand 4	K12964	GO:0044421//extracellular region part	GO:0004713//protein tyrosine kinase activity;GO:0005125//cytokine activity	GO:0002376//immune system process;GO:0006952//defense response;GO:0007154//cell communication;GO:0019058//viral infectious cycle;GO:0023052//signaling;GO:0042221//response to chemical stimulus;GO:0051707//response to other organism	gi|4506845|ref|NP_002975.1|/2.19102e-47/1
9982	2.43279	0.884272	FGFBP1	fibroblast growth factor binding protein 1	-	GO:0016020//membrane;GO:0044421//extracellular region part	GO:0005539//glycosaminoglycan binding;GO:0019838//growth factor binding	GO:0008283//cell proliferation;GO:0009967//positive regulation of signal transduction	gi|397513293|ref|XP_003826953.1|/5.34704e-140/1
1292	1.45299	0.836218	COL6A2	collagen, type VI, alpha 2	K06238	GO:0005886//plasma membrane;GO:0031012//extracellular matrix	GO:0005198//structural molecule activity;GO:0005515//protein binding	GO:0006935//chemotaxis;GO:0007155//cell adhesion;GO:0009746;GO:0043062//extracellular structure organization	gi|115527070|ref|NP_478055.2|/0/1
1356	-3.58969	0.953749	CP	ceruloplasmin (ferroxidase)	K13624	GO:0044421//extracellular region part	GO:0005515//protein binding;GO:0016724;GO:0046914//transition metal ion binding	GO:0000041//transition metal ion transport;GO:0006810//transport;GO:0006875//cellular metal ion homeostasis;GO:0008152//metabolic process	gi|4557485|ref|NP_000087.1|/0/1
126353	-4.11263	0.950143	MISP	chromosome 19 open reading frame 21	-	-	-	-	gi|27735067|ref|NP_775752.1|/0/1
874	2.20391	0.882469	CBR3	carbonyl reductase 3	K00084	GO:0031981//nuclear lumen;GO:0044444//cytoplasmic part	GO:0016616//oxidoreductase activity, acting on the CH-OH group of donors, NAD or NADP as acceptor;GO:0050661//NADP binding	GO:0042374	gi|4502601|ref|NP_001227.1|/1.45624e-156/1
1026	-1.56606	0.844318	CDKN1A	cyclin-dependent kinase inhibitor 1A (p21, Cip1)	K06625	GO:0031981//nuclear lumen;GO:0043234//protein complex;GO:0044444//cytoplasmic part	GO:0005515//protein binding;GO:0016538//cyclin-dependent protein kinase regulator activity;GO:0043169//cation binding	GO:0000079//regulation of cyclin-dependent protein serine/threonine kinase activity;GO:0006917//induction of apoptosis;GO:0007050//cell cycle arrest;GO:0007154//cell communication;GO:0007264//small GTPase mediated signal transduction;GO:0008284//positive regulation of cell proliferation;GO:0009416//response to light stimulus;GO:0009887//organ morphogenesis;GO:0010035//response to inorganic substa…	gi|62089348|dbj|BAD93118.1|/5.73227e-85/1
84557	-1.71875	0.822634	MAP1LC3A	microtubule-associated protein 1 light chain 3 alpha	K10435	GO:0005768//endosome;GO:0005774//vacuolar membrane;GO:0015630//microtubule cytoskeleton;GO:0031982//vesicle	GO:0005543//phospholipid binding;GO:0015631//tubulin binding	GO:0007033//vacuole organization;GO:0044248//cellular catabolic process	gi|31563518|ref|NP_852610.1|/9.71863e-66/1
2013	-1.71446	0.842221	EMP2	epithelial membrane protein 2	K11447	GO:0031224//intrinsic to membrane	-	-	gi|4503561|ref|NP_001415.1|/9.26919e-84/1
114770	-4.41317	0.870227	PGLYRP2	peptidoglycan recognition protein 2	K01446	GO:0044464//cell part	GO:0005539//glycosaminoglycan binding;GO:0008329//pattern recognition receptor activity;GO:0016811//hydrolase activity, acting on carbon-nitrogen (but not peptide) bonds, in linear amides;GO:0043169//cation binding	GO:0000270//peptidoglycan metabolic process;GO:0009581//detection of external stimulus;GO:0031179//peptide modification;GO:0042742//defense response to bacterium	gi|156616294|ref|NP_443122.3|/0/1
1397	-1.89146	0.858631	CRIP2	cysteine-rich protein 2	K09377	GO:0044421//extracellular region part	GO:0046914//transition metal ion binding	GO:0008283//cell proliferation;GO:0048534	gi|62898063|dbj|BAD96971.1|/9.83455e-102/1
23576	-1.79892	0.80547	DDAH1	dimethylarginine dimethylaminohydrolase 1	K01482	GO:0043231//intracellular membrane-bounded organelle;GO:0044424//intracellular part	GO:0016813//hydrolase activity, acting on carbon-nitrogen (but not peptide) bonds, in linear amidines;GO:0031406//carboxylic acid binding;GO:0043169//cation binding;GO:0046914//transition metal ion binding	GO:0006464//cellular protein modification process;GO:0006525//arginine metabolic process;GO:0006575//cellular modified amino acid metabolic process;GO:0007165//signal transduction;GO:0031328//positive regulation of cellular biosynthetic process;GO:0044271//cellular nitrogen compound biosynthetic process;GO:0045765//regulation of angiogenesis	gi|426330213|ref|XP_004026116.1|/4.55362e-99/1
10628	1.16739	0.808254	TXNIP	thioredoxin interacting protein	-	GO:0005740//mitochondrial envelope	GO:0019899//enzyme binding;GO:0030234//enzyme regulator activity	GO:0000302//response to reactive oxygen species;GO:0006357//regulation of transcription from RNA polymerase II promoter;GO:0006605//protein targeting;GO:0006915//apoptotic process;GO:0007169//transmembrane receptor protein tyrosine kinase signaling pathway;GO:0008283//cell proliferation;GO:0009605//response to external stimulus;GO:0009746;GO:0009913//epidermal cell differentiation;GO:0010038//res…	gi|171184421|ref|NP_006463.3|/0/1
3815	4.30289	0.974778	KIT	v-kit Hardy-Zuckerman 4 feline sarcoma viral oncogene homolog	K05091	GO:0009986//cell surface;GO:0016021//integral to membrane;GO:0030141//secretory granule;GO:0044421//extracellular region part;GO:0044459//plasma membrane part	GO:0004714//transmembrane receptor protein tyrosine kinase activity;GO:0032559	GO:0002244//hematopoietic progenitor cell differentiation;GO:0002521//leukocyte differentiation;GO:0006664//glycolipid metabolic process;GO:0007169//transmembrane receptor protein tyrosine kinase signaling pathway;GO:0007281//germ cell development;GO:0007632//visual behavior;GO:0008283//cell proliferation;GO:0008406//gonad development;GO:0008593//regulation of Notch signaling pathway;GO:0010467//…	gi|4557695|ref|NP_000213.1|/0/1
2139	3.10856	0.885672	EYA2	eyes absent homolog 2 (Drosophila)	K01104	GO:0043231//intracellular membrane-bounded organelle	GO:0004721//phosphoprotein phosphatase activity;GO:0046872//metal ion binding	GO:0001708//cell fate specification;GO:0006259//DNA metabolic process;GO:0006325//chromatin organization;GO:0006470//protein dephosphorylation;GO:0012501//programmed cell death;GO:0032501//multicellular organismal process	gi|33871134|gb|AAH13882.2|/0/1
83543	1.73742	0.815381	AIF1L	allograft inflammatory factor 1-like	-	GO:0001726//ruffle;GO:0005924//cell-substrate adherens junction;GO:0015629//actin cytoskeleton;GO:0032991//macromolecular complex	GO:0003779//actin binding;GO:0046872//metal ion binding	-	gi|355567394|gb|EHH23735.1|/2.70441e-76/1
376267	-1.60278	0.809311	RAB15	RAB15, member RAS oncogene family	K07908	GO:0016020//membrane	GO:0032561//guanyl ribonucleotide binding	GO:0006810//transport;GO:0035556//intracellular signal transduction	gi|38371739|ref|NP_941959.1|/1.81293e-117/1
6696	2.90017	0.918583	SPP1	secreted phosphoprotein 1	K06250	GO:0005576//extracellular region;GO:0044421//extracellular region part;GO:0044424//intracellular part;GO:0044464//cell part	GO:0005102//receptor binding;GO:0005488//binding	GO:0003006//developmental process involved in reproduction;GO:0007155//cell adhesion;GO:0007275//multicellular organismal development;GO:0009888//tissue development;GO:0010810//regulation of cell-substrate adhesion;GO:0033273//response to vitamin	gi|426344919|ref|XP_004039151.1|/3.67813e-141/1
1287	-3.33303	0.923412	COL4A5	collagen, type IV, alpha 5	K06237	GO:0005578//proteinaceous extracellular matrix;GO:0044420//extracellular matrix part	GO:0005488//binding	-	gi|180825|gb|AAA52045.1|/3.58997e-165/1
116843	1.75422	0.86118	SLC18B1	solute carrier family 18, subfamily B, member 1	K08155	GO:0031224//intrinsic to membrane	-	GO:0006810//transport	gi|16445357|ref|NP_439896.1|/0/1
6781	-3.2818	0.934757	STC1	stanniocalcin 1	-	GO:0044421//extracellular region part;GO:0044424//intracellular part;GO:0044459//plasma membrane part	GO:0005102//receptor binding	GO:0001666//response to hypoxia;GO:0003006//developmental process involved in reproduction;GO:0006875//cellular metal ion homeostasis;GO:0007154//cell communication;GO:0007165//signal transduction;GO:0007275//multicellular organismal development;GO:0030002//cellular anion homeostasis;GO:0033273//response to vitamin;GO:0051384//response to glucocorticoid stimulus;GO:0051591//response to cAMP	gi|4507265|ref|NP_003146.1|/5.30886e-137/1
81706	1.93487	0.854648	PPP1R14C	protein phosphatase 1, regulatory (inhibitor) subunit 14C	K12328;K05744	GO:0005626//insoluble fraction	GO:0004864//protein phosphatase inhibitor activity	GO:0009987//cellular process;GO:0019222//regulation of metabolic process;GO:0023052//signaling	gi|444733089|emb|CCQ43741.1|/2.27146e-46/1
4248	4.78622	0.804095	MGAT3	mannosyl (beta-1,4-)-glycoprotein beta-1,4-N-acetylglucosaminyltransferase	K00737	GO:0012505//endomembrane system;GO:0031224//intrinsic to membrane;GO:0043231//intracellular membrane-bounded organelle	GO:0008375//acetylglucosaminyltransferase activity	GO:0006487//protein N-linked glycosylation	gi|148539888|ref|NP_002400.3|/0/1
3854	1.23082	0.814643	KRT6B	keratin 6B	K07605	GO:0005882//intermediate filament	GO:0005198//structural molecule activity;GO:0005488//binding	GO:0006996//organelle organization;GO:0008283//cell proliferation;GO:0009888//tissue development;GO:0048869//cellular developmental process	gi|119703753|ref|NP_005546.2|/0/1
117159	-4.84831	0.943435	DCD	dermcidin	-	-	GO:0005488//binding	-	gi|297262587|ref|XP_001092492.2|/2.62991e-36/1
27092	-3.65302	0.936694	CACNG4	calcium channel, voltage-dependent, gamma subunit 4	K04869	GO:0016021//integral to membrane;GO:0030139//endocytic vesicle	GO:0005262//calcium channel activity	GO:0006816//calcium ion transport;GO:0007267//cell-cell signaling;GO:0032412//regulation of ion transmembrane transporter activity;GO:0042391//regulation of membrane potential	gi|7656948|ref|NP_055220.1|/5.08069e-152/1
2244	-4.05197	0.862278	FGB	fibrinogen beta chain	K03904	GO:0000267//cell fraction;GO:0005615//extracellular space;GO:0009986//cell surface;GO:0016020//membrane;GO:0031091//platelet alpha granule	GO:0005515//protein binding;GO:0043498//cell surface binding	GO:0001775//cell activation;GO:0006887//exocytosis;GO:0007599//hemostasis;GO:0010038//response to metal ion;GO:0023052//signaling;GO:0043623//cellular protein complex assembly	gi|296080754|ref|NP_001171670.1|/0/1
3201	3.08579	0.840561	HOXA4	homeobox A4	K09304	-	-	GO:0032502//developmental process	gi|148613882|ref|NP_002132.3|/6.52042e-83/1
3689	3.20614	0.819481	ITGB2	integrin, beta 2 (complement component 3 receptor 3 and 4 subunit)	K06464	GO:0005887//integral to plasma membrane	GO:0004871//signal transducer activity;GO:0019900//kinase binding	GO:0001932//regulation of protein phosphorylation;GO:0002682//regulation of immune system process;GO:0006952//defense response;GO:0007154//cell communication;GO:0007166//cell surface receptor signaling pathway;GO:0007599//hemostasis;GO:0012501//programmed cell death;GO:0016337//cell-cell adhesion;GO:0030595//leukocyte chemotaxis;GO:0031589//cell-substrate adhesion	gi|89191865|ref|NP_000202.2|/0/1
25907	2.79002	0.890627	TMEM158	transmembrane protein 158 (gene/pseudogene)	-	GO:0016020//membrane	GO:0005488//binding	-	gi|332816714|ref|XP_516408.3|/6.52016e-92/1
84102	-1.99891	0.828965	SLC41A2	solute carrier family 41, member 2	K15122	GO:0031224//intrinsic to membrane	GO:0046873//metal ion transmembrane transporter activity	GO:0070838//divalent metal ion transport	gi|207444687|ref|NP_115524.3|/0/1
10865	1.26796	0.803164	ARID5A	AT rich interactive domain 5A (MRF1-like)	K11653	GO:0031981//nuclear lumen	GO:0003676//nucleic acid binding;GO:0030528//transcription regulator activity	GO:0006355//regulation of transcription, DNA-dependent	gi|188684|gb|AAA36325.1|/0/1
5265	-1.90365	0.879693	SERPINA1	serpin peptidase inhibitor, clade A (alpha-1 antiproteinase, antitrypsin), member 1	K03984	GO:0031012//extracellular matrix;GO:0031091//platelet alpha granule	GO:0004866//endopeptidase inhibitor activity;GO:0019899//enzyme binding	GO:0001775//cell activation;GO:0002237//response to molecule of bacterial origin;GO:0002526//acute inflammatory response;GO:0006508//proteolysis;GO:0006887//exocytosis;GO:0007599//hemostasis;GO:0010038//response to metal ion;GO:0010466//negative regulation of peptidase activity;GO:0033993//response to lipid;GO:0043627//response to estrogen stimulus	gi|441666366|ref|XP_004091887.1|/0/1
3400	1.8469	0.827824	ID4	inhibitor of DNA binding 4, dominant negative helix-loop-helix protein	K04680	GO:0043231//intracellular membrane-bounded organelle	GO:0003712//transcription cofactor activity;GO:0008134//transcription factor binding;GO:0030528//transcription regulator activity	GO:0006357//regulation of transcription from RNA polymerase II promoter;GO:0008104//protein localization;GO:0008283//cell proliferation;GO:0014003//oligodendrocyte development;GO:0021543//pallium development;GO:0021953//central nervous system neuron differentiation;GO:0022402//cell cycle process;GO:0045597//positive regulation of cell differentiation;GO:0045686//negative regulation of glial cell …	gi|13624309|ref|NP_112443.1|/2.98316e-47/1
5360	1.94142	0.843731	PLTP	phospholipid transfer protein	K08761	-	GO:0005488//binding	GO:0006629//lipid metabolic process;GO:0010876//lipid localization;GO:0051234//establishment of localization	gi|5453914|ref|NP_006218.1|/0/1
374	-3.99536	0.969387	AREG	amphiregulin	K09782	GO:0044421//extracellular region part;GO:0044464//cell part	-	GO:0006275//regulation of DNA replication;GO:0007154//cell communication;GO:0007169//transmembrane receptor protein tyrosine kinase signaling pathway;GO:0030879//mammary gland development	gi|4502199|ref|NP_001648.1|/1.26371e-82/1
94241	-1.93794	0.845491	TP53INP1	tumor protein p53 inducible nuclear protein 1	K15310	GO:0016604//nuclear body	-	GO:0012502//induction of programmed cell death;GO:0022402//cell cycle process;GO:0050896//response to stimulus	gi|15150807|ref|NP_150601.1|/6.58425e-124/1
2737	-3.36176	0.841148	GLI3	GLI family zinc finger 3	K06230	GO:0031981//nuclear lumen;GO:0042995//cell projection;GO:0043234//protein complex;GO:0044444//cytoplasmic part	GO:0001071//nucleic acid binding transcription factor activity;GO:0003677//DNA binding;GO:0019899//enzyme binding;GO:0030528//transcription regulator activity;GO:0046914//transition metal ion binding	GO:0001568//blood vessel development;GO:0001822//kidney development;GO:0002062//chondrocyte differentiation;GO:0006606//protein import into nucleus;GO:0006935//chemotaxis;GO:0008283//cell proliferation;GO:0008589//regulation of smoothened signaling pathway;GO:0010092//specification of organ identity;GO:0010551;GO:0021520//spinal cord motor neuron cell fate specification;GO:0021521//ventral spinal…	gi|119393899|ref|NP_000159.3|/0/1
286343	-1.43975	0.81404	LURAP1L	leucine rich adaptor protein 1-like	-	-	-	-	gi|397466476|ref|XP_003804982.1|/7.52717e-79/1
10125	2.76789	0.900765	RASGRP1	RAS guanyl releasing protein 1 (calcium and DAG-regulated)	K04350	GO:0005626//insoluble fraction;GO:0012505//endomembrane system;GO:0031090//organelle membrane;GO:0043231//intracellular membrane-bounded organelle;GO:0044444//cytoplasmic part	GO:0030695//GTPase regulator activity;GO:0046872//metal ion binding	GO:0001775//cell activation;GO:0007264//small GTPase mediated signal transduction;GO:0007599//hemostasis;GO:0009966//regulation of signal transduction;GO:0048869//cellular developmental process	gi|190684646|ref|NP_001122074.1|/0/1
57552	-1.44518	0.820555	NCEH1	neutral cholesterol ester hydrolase 1	K14349	GO:0031224//intrinsic to membrane;GO:0042598;GO:0043231//intracellular membrane-bounded organelle	GO:0016787//hydrolase activity;GO:0043168	GO:0006464//cellular protein modification process;GO:0006629//lipid metabolic process	gi|68051721|ref|NP_065843.3|/0/1
8412	-2.50909	0.905427	BCAR3	breast cancer anti-estrogen resistance 3	K08889	GO:0044464//cell part	GO:0005488//binding;GO:0030695//GTPase regulator activity	GO:0035556//intracellular signal transduction;GO:0042221//response to chemical stimulus	gi|4502371|ref|NP_003558.1|/0/1
145741	-3.56724	0.908252	C2CD4A	C2 calcium-dependent domain containing 4A	K11447	-	-	-	gi|147903292|ref|NP_997205.2|/8.83467e-120/1
1846	-2.25124	0.89544	DUSP4	dual specificity phosphatase 4	K04459	GO:0000267//cell fraction;GO:0031981//nuclear lumen	GO:0008138//protein tyrosine/serine/threonine phosphatase activity	GO:0000165//MAPK cascade;GO:0001704//formation of primary germ layer;GO:0002224//toll-like receptor signaling pathway;GO:0006470//protein dephosphorylation;GO:0007169//transmembrane receptor protein tyrosine kinase signaling pathway;GO:0042221//response to chemical stimulus	gi|16950652|ref|NP_476499.1|/1.68896e-175/1
133	-1.92492	0.843437	ADM	adrenomedullin	K12333	GO:0000267//cell fraction;GO:0044421//extracellular region part;GO:0044424//intracellular part	GO:0001664//G-protein coupled receptor binding	GO:0002027//regulation of heart rate;GO:0002237//response to molecule of bacterial origin;GO:0006164//purine nucleotide biosynthetic process;GO:0006700//C21-steroid hormone biosynthetic process;GO:0006950//response to stress;GO:0007154//cell communication;GO:0008283//cell proliferation;GO:0009914//hormone transport;GO:0014020;GO:0019229//regulation of vasoconstriction;GO:0019935//cyclic-nucleotid…	gi|402894246|ref|XP_003910279.1|/7.92066e-102/1
1363	-3.89636	0.955594	CPE	carboxypeptidase E	K01294	GO:0005626//insoluble fraction;GO:0016020//membrane;GO:0016023//cytoplasmic membrane-bounded vesicle;GO:0044421//extracellular region part	GO:0008235//metalloexopeptidase activity;GO:0046914//transition metal ion binding	GO:0003208//cardiac ventricle morphogenesis;GO:0007186//G-protein coupled receptor signaling pathway;GO:0016486//peptide hormone processing;GO:0043412//macromolecule modification;GO:0044237//cellular metabolic process	gi|4503009|ref|NP_001864.1|/0/1
23255	-3.18534	0.839085	SOGA2	SOGA family member 2	K10392;K10352;K09290;K10388;K10375	-	-	-	gi|163644316|ref|NP_056025.2|/0/1
8646	-3.76796	0.885445	CHRD	chordin	K04657	GO:0044421//extracellular region part	GO:0005515//protein binding;GO:0005539//glycosaminoglycan binding	GO:0001704//formation of primary germ layer;GO:0007420//brain development;GO:0016477//cell migration;GO:0021914//negative regulation of smoothened signaling pathway involved in ventral spinal cord patterning;GO:0021915//neural tube development;GO:0030155//regulation of cell adhesion;GO:0030509//BMP signaling pathway;GO:0045596//negative regulation of cell differentiation	gi|30089980|ref|NP_003732.2|/0/1
2194	-1.50685	0.842221	FASN	fatty acid synthase	K00665	GO:0000267//cell fraction;GO:0016020//membrane;GO:0048770	GO:0016297//acyl-[acyl-carrier-protein] hydrolase activity;GO:0019842//vitamin binding;GO:0022892;GO:0042802//identical protein binding;GO:0046914//transition metal ion binding;GO:0050661//NADP binding	GO:0006575//cellular modified amino acid metabolic process;GO:0006631//fatty acid metabolic process;GO:0006641//triglyceride metabolic process;GO:0006766//vitamin metabolic process;GO:0009893//positive regulation of metabolic process;GO:0015980//energy derivation by oxidation of organic compounds;GO:0035336//long-chain fatty-acyl-CoA metabolic process	gi|41872631|ref|NP_004095.4|/0/1
84935	-4.51677	0.956625	MEDAG	mesenteric estrogen-dependent adipogenesis	-	-	-	-	gi|397513312|ref|XP_003826962.1|/0/1
1396	-2.7255	0.889948	CRIP1	cysteine-rich protein 1 (intestinal)	K09377	GO:0044424//intracellular part	GO:0046914//transition metal ion binding	-	gi|402877376|ref|XP_003902405.1|/1.43633e-48/1
11254	1.88166	0.865951	SLC6A14	solute carrier family 6 (amino acid transporter), member 14	K05038	GO:0005903//brush border;GO:0016021//integral to membrane	GO:0005275//amine transmembrane transporter activity;GO:0005326//neurotransmitter transporter activity;GO:0015291//secondary active transmembrane transporter activity	GO:0006807//nitrogen compound metabolic process;GO:0006865//amino acid transport;GO:0019752//carboxylic acid metabolic process;GO:0042221//response to chemical stimulus	gi|6005715|ref|NP_009162.1|/0/1
1580	-2.31181	0.82686	CYP4B1	cytochrome P450, family 4, subfamily B, polypeptide 1	K07426	GO:0031090//organelle membrane;GO:0042598;GO:0043231//intracellular membrane-bounded organelle	GO:0005506//iron ion binding;GO:0016712//oxidoreductase activity, acting on paired donors, with incorporation or reduction of molecular oxygen, reduced flavin or flavoprotein as one donor, and incorporation of one atom of oxygen	GO:0044237//cellular metabolic process	gi|153218662|ref|NP_001093242.1|/0/1
51280	-2.91704	0.933776	GOLM1	golgi membrane protein 1	-	GO:0016021//integral to membrane;GO:0043231//intracellular membrane-bounded organelle	-	-	gi|29550838|ref|NP_057632.2|/0/1
5742	-3.05386	0.898258	PTGS1	prostaglandin-endoperoxide synthase 1 (prostaglandin G/H synthase and cyclooxygenase)	K00509	GO:0012505//endomembrane system;GO:0031090//organelle membrane;GO:0031224//intrinsic to membrane;GO:0042598;GO:0043231//intracellular membrane-bounded organelle	GO:0005506//iron ion binding;GO:0016209//antioxidant activity;GO:0016701//oxidoreductase activity, acting on single donors with incorporation of molecular oxygen;GO:0016705//oxidoreductase activity, acting on paired donors, with incorporation or reduction of molecular oxygen	GO:0001516//prostaglandin biosynthetic process;GO:0006939//smooth muscle contraction;GO:0006950//response to stress;GO:0008283//cell proliferation;GO:0014060;GO:0014061//regulation of norepinephrine secretion;GO:0019229//regulation of vasoconstriction;GO:0032502//developmental process;GO:0051384//response to glucocorticoid stimulus	gi|76885914|gb|ABA60098.1|/0/1
388125	-3.07676	0.806913	C2CD4B	C2 calcium-dependent domain containing 4B	-	-	-	-	gi|157278361|ref|NP_001007596.2|/2.58991e-107/1
83439	1.93896	0.831648	TCF7L1	transcription factor 7-like 1 (T-cell specific, HMG-box)	K04490	GO:0000786//nucleosome;GO:0031981//nuclear lumen;GO:0043234//protein complex	GO:0001071//nucleic acid binding transcription factor activity;GO:0008134//transcription factor binding;GO:0010843;GO:0030528//transcription regulator activity;GO:0042802//identical protein binding;GO:0046983//protein dimerization activity	GO:0000578//embryonic axis specification;GO:0002237//response to molecule of bacterial origin;GO:0008544//epidermis development;GO:0010551;GO:0016055//Wnt receptor signaling pathway;GO:0016447//somatic recombination of immunoglobulin gene segments;GO:0016573//histone acetylation;GO:0019827//stem cell maintenance;GO:0030183//B cell differentiation;GO:0030888//regulation of B cell proliferation;GO:…	gi|13786123|ref|NP_112573.1|/0/1
1601	1.81831	0.851545	DAB2	Dab, mitogen-responsive phosphoprotein, homolog 2 (Drosophila)	K12475	GO:0012505//endomembrane system;GO:0030136//clathrin-coated vesicle	GO:0005515//protein binding	GO:0000902//cell morphogenesis;GO:0001932//regulation of protein phosphorylation;GO:0003008;GO:0006355//regulation of transcription, DNA-dependent;GO:0006897//endocytosis;GO:0016049//cell growth;GO:0030178//negative regulation of Wnt receptor signaling pathway;GO:0031331;GO:0043009//chordate embryonic development;GO:0043393//regulation of protein binding;GO:0060071//Wnt receptor signaling pathway…	gi|397479412|ref|XP_003811014.1|/0/1
6663	3.28487	0.947125	SOX10	SRY (sex determining region Y)-box 10	K09270	GO:0043231//intracellular membrane-bounded organelle	GO:0000981//sequence-specific DNA binding RNA polymerase II transcription factor activity;GO:0003712//transcription cofactor activity;GO:0005515//protein binding;GO:0030528//transcription regulator activity;GO:0043565//sequence-specific DNA binding	GO:0006357//regulation of transcription from RNA polymerase II promoter;GO:0007405//neuroblast proliferation;GO:0009653//anatomical structure morphogenesis;GO:0010001//glial cell differentiation;GO:0021700//developmental maturation;GO:0040007//growth;GO:0043009//chordate embryonic development;GO:0050931//pigment cell differentiation	gi|397502070|ref|XP_003821692.1|/0/1
2200	3.45274	0.902173	FBN1	fibrillin 1	K06825	GO:0043205//fibril	GO:0005198//structural molecule activity;GO:0046872//metal ion binding	GO:0030512//negative regulation of transforming growth factor beta receptor signaling pathway;GO:0030514//negative regulation of BMP signaling pathway;GO:0048513//organ development	gi|1335064|emb|CAA45118.1|/0/1
6926	-3.39382	0.952751	TBX3	T-box 3	K10177	GO:0043231//intracellular membrane-bounded organelle	GO:0001071//nucleic acid binding transcription factor activity;GO:0003677//DNA binding;GO:0016564//transcription repressor activity	GO:0000578//embryonic axis specification;GO:0001944//vasculature development;GO:0003002//regionalization;GO:0003143//embryonic heart tube morphogenesis;GO:0006355//regulation of transcription, DNA-dependent;GO:0007568//aging;GO:0008283//cell proliferation;GO:0030900//forebrain development;GO:0032274//gonadotropin secretion;GO:0035051//cardiocyte differentiation;GO:0035115//embryonic forelimb morp…	gi|47419907|ref|NP_057653.3|/0/1
7057	-2.26098	0.890317	THBS1	thrombospondin 1	K04659	GO:0005615//extracellular space;GO:0009986//cell surface;GO:0031091//platelet alpha granule	GO:0001948//glycoprotein binding;GO:0005102//receptor binding;GO:0005518//collagen binding;GO:0005539//glycosaminoglycan binding;GO:0005543//phospholipid binding;GO:0017134//fibroblast growth factor binding;GO:0032403//protein complex binding;GO:0043498//cell surface binding;GO:0046872//metal ion binding;GO:0071813//lipoprotein particle binding	GO:0000165//MAPK cascade;GO:0001818//negative regulation of cytokine production;GO:0001935//endothelial cell proliferation;GO:0001953//negative regulation of cell-matrix adhesion;GO:0002468;GO:0002504//antigen processing and presentation of peptide or polysaccharide antigen via MHC class II;GO:0002690//positive regulation of leukocyte chemotaxis;GO:0002696//positive regulation of leukocyte activa…	gi|62089410|dbj|BAD93149.1|/0/1
51727	1.91534	0.883249	CMPK1	cytidine monophosphate (UMP-CMP) kinase 1, cytosolic	K13800	GO:0043231//intracellular membrane-bounded organelle;GO:0044444//cytoplasmic part	GO:0000166//nucleotide binding;GO:0016776//phosphotransferase activity, phosphate group as acceptor;GO:0019201//nucleotide kinase activity;GO:0019206//nucleoside kinase activity;GO:0032559	GO:0006221//pyrimidine nucleotide biosynthetic process;GO:0009123	gi|7706497|ref|NP_057392.1|/5.94183e-16/1
7850	4.24426	0.910869	IL1R2	interleukin 1 receptor, type II	K04387	GO:0031224//intrinsic to membrane;GO:0044444//cytoplasmic part	GO:0004908//interleukin-1 receptor activity	GO:0002376//immune system process	gi|4758598|ref|NP_004624.1|/0/1
4314	-3.9007	0.96688	MMP3	matrix metallopeptidase 3 (stromelysin 1, progelatinase)	K01394	GO:0031012//extracellular matrix;GO:0032991//macromolecular complex;GO:0043005//neuron projection;GO:0043231//intracellular membrane-bounded organelle	GO:0004175//endopeptidase activity;GO:0005515//protein binding;GO:0046914//transition metal ion binding	GO:0001101//response to acid;GO:0002237//response to molecule of bacterial origin;GO:0009611//response to wounding;GO:0019538//protein metabolic process;GO:0022414//reproductive process;GO:0031668//cellular response to extracellular stimulus;GO:0032963//collagen metabolic process;GO:0034097//response to cytokine stimulus;GO:0043627//response to estrogen stimulus	gi|4505217|ref|NP_002413.1|/0/1
247	-4.13364	0.932661	ALOX15B	arachidonate 15-lipoxygenase, type B	K08022	GO:0044424//intracellular part	GO:0016702//oxidoreductase activity, acting on single donors with incorporation of molecular oxygen, incorporation of two atoms of oxygen;GO:0046914//transition metal ion binding	GO:0001655//urogenital system development;GO:0006691//leukotriene metabolic process;GO:0008283//cell proliferation;GO:0012502//induction of programmed cell death;GO:0016477//cell migration;GO:0030855//epithelial cell differentiation;GO:0040008//regulation of growth;GO:0051726//regulation of cell cycle	gi|85067503|ref|NP_001034220.1|/0/1
4739	-2.00136	0.867762	NEDD9	neural precursor cell expressed, developmentally down-regulated 9	K05726	GO:0005924//cell-substrate adherens junction;GO:0015630//microtubule cytoskeleton;GO:0031252//cell leading edge;GO:0043231//intracellular membrane-bounded organelle;GO:0044444//cytoplasmic part	GO:0005488//binding	GO:0000087//M phase of mitotic cell cycle;GO:0007015//actin filament organization;GO:0007166//cell surface receptor signaling pathway	gi|78486553|ref|NP_892011.2|/1.92304e-97/1
10906	-1.70549	0.861012	TRAFD1	TRAF-type zinc finger domain containing 1	-	GO:0044464//cell part	GO:0046914//transition metal ion binding	GO:0010033//response to organic substance;GO:0031348//negative regulation of defense response	gi|5729828|ref|NP_006691.1|/0/1
6278	2.40013	0.912445	S100A7	S100 calcium binding protein A7	-	GO:0005924//cell-substrate adherens junction;GO:0043231//intracellular membrane-bounded organelle;GO:0044444//cytoplasmic part	GO:0005102//receptor binding;GO:0046914//transition metal ion binding	GO:0002237//response to molecule of bacterial origin;GO:0002548//monocyte chemotaxis;GO:0002690//positive regulation of leukocyte chemotaxis;GO:0006979//response to oxidative stress;GO:0009913//epidermal cell differentiation;GO:0042742//defense response to bacterium;GO:0043410//positive regulation of MAPK cascade;GO:0048646//anatomical structure formation involved in morphogenesis;GO:0051235	gi|115298657|ref|NP_002954.2|/7.7504e-46/1
290	2.04778	0.884213	ANPEP	alanyl (membrane) aminopeptidase	K11140	GO:0000267//cell fraction;GO:0012505//endomembrane system;GO:0016021//integral to membrane;GO:0031988//membrane-bounded vesicle;GO:0044444//cytoplasmic part	GO:0004871//signal transducer activity;GO:0008238//exopeptidase activity;GO:0046914//transition metal ion binding	GO:0019538//protein metabolic process;GO:0032501//multicellular organismal process;GO:0044237//cellular metabolic process;GO:0048646//anatomical structure formation involved in morphogenesis;GO:0048869//cellular developmental process;GO:0051704	gi|62089422|dbj|BAD93155.1|/0/1
64581	1.67296	0.810258	CLEC7A	C-type lectin domain family 7, member A	K10074	GO:0009986//cell surface;GO:0031224//intrinsic to membrane;GO:0044424//intracellular part	GO:0001872//(1->3)-beta-D-glucan binding;GO:0004872//receptor activity;GO:0005102//receptor binding	GO:0001562//response to protozoan;GO:0001819//positive regulation of cytokine production;GO:0001878//response to yeast;GO:0002220;GO:0006909//phagocytosis;GO:0007155//cell adhesion;GO:0045807//positive regulation of endocytosis;GO:0046649//lymphocyte activation	gi|37675387|ref|NP_922945.1|/6.8589e-24/1
1514	-2.91384	0.912965	CTSL	cathepsin L1	K01365	GO:0000323//lytic vacuole	GO:0004175//endopeptidase activity;GO:0005488//binding	GO:0019538//protein metabolic process	gi|4503155|ref|NP_001903.1|/0/1
94121	-2.28818	0.868181	SYTL4	synaptotagmin-like 4	K01104;K15290	GO:0030133//transport vesicle;GO:0030136//clathrin-coated vesicle;GO:0044425//membrane part	GO:0005083//small GTPase regulator activity;GO:0005515//protein binding;GO:0008289//lipid binding;GO:0046914//transition metal ion binding	GO:0015031//protein transport;GO:0016192//vesicle-mediated transport;GO:0050796//regulation of insulin secretion	gi|193804860|ref|NP_542775.2|/0/1
7114	-2.60481	0.926364	TMSB4X	thymosin beta 4, X-linked	K05764	GO:0031091//platelet alpha granule;GO:0043232	GO:0008092//cytoskeletal protein binding	GO:0001775//cell activation;GO:0007599//hemostasis;GO:0016477//cell migration;GO:0030837//negative regulation of actin filament polymerization	gi|112180627|gb|AAH70248.1|/1.40124e-30/1
84870	-4.68273	0.820907	RSPO3	R-spondin 3	K03995	-	GO:0001664//G-protein coupled receptor binding;GO:0005539//glycosaminoglycan binding	GO:0016055//Wnt receptor signaling pathway;GO:0048598//embryonic morphogenesis	gi|397514815|ref|XP_003827666.1|/8.83906e-138/1
1303	-2.98396	0.886636	COL12A1	collagen, type XII, alpha 1	K08132	GO:0005578//proteinaceous extracellular matrix;GO:0005593	GO:0005198//structural molecule activity;GO:0005201//extracellular matrix structural constituent	GO:0009987//cellular process;GO:0030198//extracellular matrix organization;GO:0048731	gi|93141049|ref|NP_542376.2|/0/1
1528	-2.60663	0.922817	CYB5A	cytochrome b5 type A (microsomal)	K10226	GO:0031224//intrinsic to membrane;GO:0031966//mitochondrial membrane;GO:0042598	GO:0005506//iron ion binding;GO:0005515//protein binding;GO:0015002//heme-copper terminal oxidase activity;GO:0016616//oxidoreductase activity, acting on the CH-OH group of donors, NAD or NADP as acceptor	GO:0006091//generation of precursor metabolites and energy;GO:0006766//vitamin metabolic process;GO:0010038//response to metal ion;GO:0051234//establishment of localization	gi|703083|gb|AAA63169.1|/3.00527e-65/1
387758	3.22308	0.926892	FIBIN	fin bud initiation factor homolog (zebrafish)	-	GO:0043231//intracellular membrane-bounded organelle	-	-	gi|42766422|ref|NP_976249.1|/2.44249e-118/1
8404	2.8177	0.91076	SPARCL1	SPARC-like 1 (hevin)	K08136	GO:0031012//extracellular matrix	GO:0046872//metal ion binding	GO:0023052//signaling	gi|190194423|ref|NP_001121782.1|/0/1
84689	-4.06593	0.831422	MS4A14	membrane-spanning 4-domains, subfamily A, member 14	K08090;K14972;K06466	GO:0031224//intrinsic to membrane	GO:0004871//signal transducer activity	-	gi|387849350|ref|NP_001248757.1|/0/1
163732	1.39844	0.82816	CITED4	Cbp/p300-interacting transactivator, with Glu/Asp-rich carboxy-terminal domain, 4	-	-	-	-	gi|19263349|ref|NP_597724.1|/3.62583e-40/1
26118	-1.15577	0.800506	WSB1	WD repeat and SOCS box containing 1	K10341	GO:0044464//cell part	GO:0005488//binding	GO:0007165//signal transduction	gi|20143912|ref|NP_599027.1|/1.80061e-161/1
2069	-4.44191	0.960801	EREG	epiregulin	K09784	GO:0016021//integral to membrane;GO:0044421//extracellular region part	GO:0070851//growth factor receptor binding	GO:0001547//antral ovarian follicle growth;GO:0006275//regulation of DNA replication;GO:0006351//transcription, DNA-dependent;GO:0007088//regulation of mitosis;GO:0007126//meiosis;GO:0007154//cell communication;GO:0007176//regulation of epidermal growth factor-activated receptor activity;GO:0007186//G-protein coupled receptor signaling pathway;GO:0008284//positive regulation of cell proliferation…	gi|4557567|ref|NP_001423.1|/4.35586e-85/1
7351	-3.68624	0.954554	UCP2	uncoupling protein 2 (mitochondrial, proton carrier)	K15103	GO:0019866//organelle inner membrane;GO:0031224//intrinsic to membrane;GO:0043231//intracellular membrane-bounded organelle	-	GO:0000305//response to oxygen radical;GO:0006818//hydrogen transport;GO:0009746;GO:0022900//electron transport chain;GO:0032868//response to insulin stimulus;GO:0033993//response to lipid;GO:0046907//intracellular transport	gi|13259541|ref|NP_003346.2|/3.73527e-173/1
112399	-2.66932	0.843605	EGLN3	egl nine homolog 3 (C. elegans)	K09592	GO:0043231//intracellular membrane-bounded organelle	GO:0016701//oxidoreductase activity, acting on single donors with incorporation of molecular oxygen;GO:0019842//vitamin binding;GO:0046914//transition metal ion binding	GO:0006950//response to stress;GO:0008152//metabolic process;GO:0008283//cell proliferation;GO:0012501//programmed cell death	gi|149051230|gb|EDM03403.1|/2.3745e-149/1
388743	-3.77948	0.950437	CAPN8	calpain 8	K08577	GO:0043231//intracellular membrane-bounded organelle	GO:0004197//cysteine-type endopeptidase activity;GO:0046872//metal ion binding	GO:0019538//protein metabolic process	gi|221554549|ref|NP_001137434.1|/0/1
3240	1.53133	0.822835	HP	haptoglobin	K01330;K14477	GO:0043234//protein complex;GO:0044421//extracellular region part	GO:0004175//endopeptidase activity;GO:0005515//protein binding	GO:0000302//response to reactive oxygen species;GO:0006875//cellular metal ion homeostasis;GO:0008219//cell death;GO:0010727//negative regulation of hydrogen peroxide metabolic process;GO:0019538//protein metabolic process;GO:0043086//negative regulation of catalytic activity	gi|119579601|gb|EAW59197.1|/0/1
316	-3.23464	0.886804	AOX1	aldehyde oxidase 1	K00157	GO:0044424//intracellular part	GO:0000166//nucleotide binding;GO:0016623;GO:0016726//oxidoreductase activity, acting on CH or CH2 groups, NAD or NADP as acceptor;GO:0046914//transition metal ion binding;GO:0050662//coenzyme binding;GO:0051536//iron-sulfur cluster binding	GO:0006952//defense response;GO:0008152//metabolic process	gi|71773480|ref|NP_001150.3|/0/1
26115	-2.75663	0.88838	TANC2	tetratricopeptide repeat, ankyrin repeat and coiled-coil containing 2	K15503	-	-	-	gi|157739945|ref|NP_079461.2|/0/1
165257	2.37031	0.852359	C1QL2	complement component 1, q subcomponent-like 2	K07296	-	-	-	gi|350593267|ref|XP_003483648.1|/3.3268e-129/1
6291	3.02637	0.836645	SAA4	serum amyloid A4, constitutive	-	GO:0034358//plasma lipoprotein particle	-	GO:0002526//acute inflammatory response	gi|315075331|ref|NP_001186673.1|/3.10071e-73/1
55568	-1.98678	0.819448	GALNT10	UDP-N-acetyl-alpha-D-galactosamine:polypeptide N-acetylgalactosaminyltransferase 10 (GalNAc-T10)	K00710	GO:0012505//endomembrane system;GO:0031224//intrinsic to membrane;GO:0043231//intracellular membrane-bounded organelle	GO:0008376//acetylgalactosaminyltransferase activity;GO:0030246//carbohydrate binding;GO:0043169//cation binding	GO:0006486//protein glycosylation	gi|38195091|ref|NP_938080.1|/0/1
10519	-1.42137	0.830206	CIB1	calcium and integrin binding 1 (calmyrin)	K06268	GO:0031981//nuclear lumen;GO:0042995//cell projection;GO:0044459//plasma membrane part	GO:0046872//metal ion binding	GO:0006281//DNA repair;GO:0007166//cell surface receptor signaling pathway;GO:0012501//programmed cell death	gi|163644313|ref|NP_006375.2|/2.22498e-86/1
3783	2.12535	0.887013	KCNN4	potassium intermediate/small conductance calcium-activated channel, subfamily N, member 4	K04945	GO:0005887//integral to plasma membrane	GO:0005227//calcium activated cation channel activity;GO:0005515//protein binding	GO:0006950//response to stress;GO:0007589//body fluid secretion;GO:0015914//phospholipid transport;GO:0019725//cellular homeostasis;GO:0030001//metal ion transport;GO:0048522//positive regulation of cellular process	gi|4504859|ref|NP_002241.1|/0/1
57593	-1.75712	0.839874	EBF4	early B-cell factor 4	K09103	GO:0043231//intracellular membrane-bounded organelle	GO:0003676//nucleic acid binding;GO:0005515//protein binding;GO:0043169//cation binding	GO:0006351//transcription, DNA-dependent;GO:0032501//multicellular organismal process	gi|160333411|ref|NP_001103984.1|/0/1
80763	3.6351	0.903121	C12orf39	chromosome 12 open reading frame 39	-	GO:0016023//cytoplasmic membrane-bounded vesicle;GO:0031981//nuclear lumen	-	-	gi|119616851|gb|EAW96445.1|/1.08837e-53/1
5420	2.71664	0.925928	PODXL	podocalyxin-like	K06817	GO:0005815//microtubule organizing center;GO:0005902//microvillus;GO:0016021//integral to membrane;GO:0031252//cell leading edge;GO:0031981//nuclear lumen;GO:0044459//plasma membrane part	-	GO:0002376//immune system process;GO:0007162//negative regulation of cell adhesion;GO:0016477//cell migration;GO:0022409//positive regulation of cell-cell adhesion;GO:0030033//microvillus assembly;GO:0035148//tube formation	gi|66277202|ref|NP_001018121.1|/0/1
150696	-1.42752	0.824102	PROM2	prominin 2	K15602	GO:0005902//microvillus;GO:0031224//intrinsic to membrane;GO:0031253//cell projection membrane	-	-	gi|260764009|ref|NP_001159450.1|/0/1
25925	3.14184	0.858773	ZNF521	zinc finger protein 521	K09228	GO:0043231//intracellular membrane-bounded organelle	GO:0003676//nucleic acid binding;GO:0005515//protein binding;GO:0046914//transition metal ion binding	GO:0032501//multicellular organismal process;GO:0048869//cellular developmental process	gi|24308069|ref|NP_056276.1|/0/1
3856	-1.63013	0.864114	KRT8	keratin 8	K07605	GO:0005882//intermediate filament;GO:0005886//plasma membrane;GO:0031674//I band;GO:0034399//nuclear periphery	GO:0005515//protein binding	GO:0006950//response to stress;GO:0006996//organelle organization;GO:0009607//response to biotic stimulus;GO:0012501//programmed cell death;GO:0019221//cytokine-mediated signaling pathway;GO:0030154//cell differentiation;GO:0051704	gi|372466572|ref|NP_001243211.1|/0/1
9751	2.85275	0.907934	SNPH	syntaphilin	-	GO:0005624//membrane fraction;GO:0031224//intrinsic to membrane;GO:0043231//intracellular membrane-bounded organelle;GO:0044459//plasma membrane part	GO:0019905//syntaxin binding	GO:0001505//regulation of neurotransmitter levels;GO:0006904//vesicle docking involved in exocytosis	gi|40788232|dbj|BAA20829.2|/0/1
253190	-3.1519	0.896052	SERHL2	serine hydrolase-like 2	K13703;K01175	GO:0031410//cytoplasmic vesicle;GO:0042579//microbody	GO:0003824//catalytic activity	-	gi|18777795|ref|NP_055324.2|/3.85874e-173/1
440193	-1.8743	0.801907	CCDC88C	coiled-coil domain containing 88C	K10352;K08408	GO:0000267//cell fraction;GO:0044424//intracellular part	GO:0015631//tubulin binding;GO:0019904//protein domain specific binding	GO:0006468//protein phosphorylation;GO:0007010//cytoskeleton organization;GO:0007166//cell surface receptor signaling pathway;GO:0031647//regulation of protein stability;GO:0051259//protein oligomerization	gi|148762940|ref|NP_001073883.2|/0/1
6286	-2.72742	0.927127	S100P	S100 calcium binding protein P	K10384	GO:0043231//intracellular membrane-bounded organelle	GO:0005515//protein binding;GO:0046872//metal ion binding	GO:0016477//cell migration	gi|441664071|ref|XP_003278569.2|/2.87695e-40/1
2330	-2.63901	0.839312	FMO5	flavin containing monooxygenase 5	K00485	GO:0005789//endoplasmic reticulum membrane;GO:0031224//intrinsic to membrane;GO:0042598	GO:0000166//nucleotide binding;GO:0016709//oxidoreductase activity, acting on paired donors, with incorporation or reduction of molecular oxygen, NAD(P)H as one donor, and incorporation of one atom of oxygen;GO:0050662//coenzyme binding	GO:0008152//metabolic process	gi|221316678|ref|NP_001138302.1|/1.34888e-159/1
120224	-3.73192	0.948408	TMEM45B	transmembrane protein 45B	K09228;K00939;K00797	GO:0031224//intrinsic to membrane	-	-	gi|20270331|ref|NP_620143.1|/2.50581e-162/1
8842	2.69677	0.927798	PROM1	prominin 1	K06532	GO:0005902//microvillus;GO:0016021//integral to membrane;GO:0031513//nonmotile primary cilium;GO:0044421//extracellular region part;GO:0044459//plasma membrane part	-	GO:0001754//eye photoreceptor cell differentiation;GO:0003407//neural retina development;GO:0050953//sensory perception of light stimulus	gi|5174387|ref|NP_006008.1|/0/1
5004	-3.62443	0.953388	ORM1	orosomucoid 1	-	GO:0044421//extracellular region part	GO:0005488//binding	GO:0002376//immune system process;GO:0002526//acute inflammatory response	gi|167857790|ref|NP_000598.2|/8.17594e-97/1
51435	3.43776	0.946202	SCARA3	scavenger receptor class A, member 3	K10062	GO:0012505//endomembrane system;GO:0031090//organelle membrane;GO:0031224//intrinsic to membrane;GO:0043231//intracellular membrane-bounded organelle	GO:0004888//transmembrane signaling receptor activity	GO:0006950//response to stress;GO:0009411//response to UV	gi|6230372|dbj|BAA86201.1|/0/1
144501	-1.39777	0.806292	KRT80	keratin 80	K07605	GO:0005882//intermediate filament	-	-	gi|125628636|ref|NP_872313.2|/0/1
54626	-3.1644	0.873975	HES2	hairy and enhancer of split 2 (Drosophila)	K09087	GO:0043231//intracellular membrane-bounded organelle	GO:0043566//structure-specific DNA binding	GO:0006351//transcription, DNA-dependent	gi|63055047|ref|NP_061962.2|/1.57539e-65/1
11035	-2.09027	0.802787	RIPK3	receptor-interacting serine-threonine kinase 3	K08847	GO:0044424//intracellular part	GO:0003712//transcription cofactor activity;GO:0004702//receptor signaling protein serine/threonine kinase activity;GO:0032559	GO:0006464//cellular protein modification process;GO:0006917//induction of apoptosis;GO:0007243//intracellular protein kinase cascade	gi|40254844|ref|NP_006862.2|/0/1
57556	2.06069	0.851051	SEMA6A	sema domain, transmembrane domain (TM), and cytoplasmic domain, (semaphorin) 6A	K06842	GO:0031224//intrinsic to membrane;GO:0043005//neuron projection	GO:0004871//signal transducer activity;GO:0005488//binding	GO:0006935//chemotaxis;GO:0006996//organelle organization;GO:0007165//signal transduction;GO:0009653//anatomical structure morphogenesis;GO:0012501//programmed cell death;GO:0048731;GO:0048869//cellular developmental process	gi|11991660|ref|NP_065847.1|/0/1
117248	3.402	0.929466	GALNT15	UDP-N-acetyl-alpha-D-galactosamine:polypeptide N-acetylgalactosaminyltransferase 15	K00710	GO:0012505//endomembrane system;GO:0016023//cytoplasmic membrane-bounded vesicle;GO:0031224//intrinsic to membrane	GO:0008376//acetylgalactosaminyltransferase activity;GO:0030246//carbohydrate binding	-	gi|190014583|ref|NP_473451.3|/0/1
10551	-4.1499	0.967668	AGR2	anterior gradient 2 homolog (Xenopus laevis)	K05360	GO:0043231//intracellular membrane-bounded organelle	GO:0005488//binding	GO:0007589//body fluid secretion	gi|68012756|gb|AAY84773.1|/1.14007e-90/1
8829	-3.25914	0.831866	NRP1	neuropilin 1	K06724	GO:0030427//site of polarized growth;GO:0031224//intrinsic to membrane;GO:0043005//neuron projection;GO:0044297//cell body	GO:0004714//transmembrane receptor protein tyrosine kinase activity;GO:0005515//protein binding	GO:0001525//angiogenesis;GO:0006935//chemotaxis;GO:0006950//response to stress;GO:0007154//cell communication;GO:0007169//transmembrane receptor protein tyrosine kinase signaling pathway;GO:0008283//cell proliferation;GO:0030517//negative regulation of axon extension;GO:0048513//organ development;GO:0048870//cell motility;GO:0060600	gi|66912178|ref|NP_001019799.1|/0/1
6223	1.19069	0.812379	RPS19	ribosomal protein S19	K02966	GO:0015935//small ribosomal subunit;GO:0031981//nuclear lumen	GO:0003676//nucleic acid binding;GO:0005198//structural molecule activity	GO:0006412//translation;GO:0006810//transport;GO:0009605//response to external stimulus;GO:0019080;GO:0030099//myeloid cell differentiation;GO:0031016//pancreas development;GO:0042254//ribosome biogenesis;GO:0048522//positive regulation of cellular process	gi|444730664|gb|ELW71038.1|/9.51848e-96/1
3547	-4.62786	0.918348	IGSF1	immunoglobulin superfamily, member 1	K06512	GO:0031224//intrinsic to membrane	GO:0004872//receptor activity;GO:0034711//inhibin binding	GO:0023052//signaling	gi|45505169|ref|NP_991402.1|/1.39982e-144/1
3490	1.66441	0.807038	IGFBP7	insulin-like growth factor binding protein 7	K08785;K08784	GO:0044421//extracellular region part	GO:0005515//protein binding	GO:0008283//cell proliferation;GO:0009987//cellular process;GO:0065007//biological regulation	gi|441624761|ref|XP_003268460.2|/5.68391e-92/1
6035	2.97453	0.896849	RNASE1	ribonuclease, RNase A family, 1 (pancreatic)	K01168	-	GO:0005488//binding;GO:0016892	-	gi|4506547|ref|NP_002924.1|/2.67164e-72/1
29956	-1.28107	0.813813	CERS2	ceramide synthase 2	K04710	GO:0005635//nuclear envelope;GO:0031090//organelle membrane;GO:0031224//intrinsic to membrane	GO:0001071//nucleic acid binding transcription factor activity;GO:0003677//DNA binding;GO:0016410//N-acyltransferase activity	GO:0006351//transcription, DNA-dependent;GO:0006672//ceramide metabolic process	gi|397492858|ref|XP_003817337.1|/0/1
79669	-2.67267	0.879098	C3orf52	chromosome 3 open reading frame 52	K14726	GO:0031090//organelle membrane;GO:0031224//intrinsic to membrane;GO:0043231//intracellular membrane-bounded organelle	-	-	gi|284519718|ref|NP_001165218.1|/1.95755e-129/1
7280	-2.18978	0.824571	TUBB2A	tubulin, beta 2A class IIa	K07375	GO:0015630//microtubule cytoskeleton;GO:0032991//macromolecular complex	GO:0017111//nucleoside-triphosphatase activity;GO:0032561//guanyl ribonucleotide binding	GO:0000087//M phase of mitotic cell cycle;GO:0006458//'de novo' protein folding;GO:0007017//microtubule-based process;GO:0009207;GO:0016477//cell migration;GO:0030154//cell differentiation;GO:0043623//cellular protein complex assembly	gi|471412143|ref|XP_004387621.1|/0/1
51473	-3.67549	0.804607	DCDC2	doublecortin domain containing 2	K08805	-	-	GO:0006952//defense response;GO:0007165//signal transduction;GO:0016477//cell migration;GO:0048731	gi|117938307|ref|NP_057440.2|/0/1
344905	4.42831	0.903003	ATP13A5	ATPase type 13A5	K14951	GO:0031224//intrinsic to membrane	GO:0032559;GO:0042625//ATPase activity, coupled to transmembrane movement of ions;GO:0043169//cation binding	GO:0006811//ion transport;GO:0009206	gi|66730421|ref|NP_940907.2|/0/1
11067	1.74023	0.868173	C10orf10	chromosome 10 open reading frame 10	-	GO:0043231//intracellular membrane-bounded organelle	-	-	gi|5901938|ref|NP_008952.1|/6.15024e-107/1
1894	-1.89958	0.84991	ECT2	epithelial cell transforming sequence 2 oncogene	K10728	GO:0044444//cytoplasmic part	GO:0005088//Ras guanyl-nucleotide exchange factor activity;GO:0005488//binding;GO:0060089	GO:0006917//induction of apoptosis;GO:0007169//transmembrane receptor protein tyrosine kinase signaling pathway;GO:0007249//I-kappaB kinase/NF-kappaB cascade;GO:0007266//Rho protein signal transduction;GO:0009966//regulation of signal transduction	gi|385198079|ref|NP_001245244.1|/0/1
2260	-2.18905	0.870302	FGFR1	fibroblast growth factor receptor 1	K04362	GO:0005626//insoluble fraction;GO:0016021//integral to membrane	GO:0004714//transmembrane receptor protein tyrosine kinase activity;GO:0005539//glycosaminoglycan binding;GO:0019838//growth factor binding;GO:0032559;GO:0042802//identical protein binding	GO:0003156//regulation of organ formation;GO:0006464//cellular protein modification process;GO:0006915//apoptotic process;GO:0006935//chemotaxis;GO:0007243//intracellular protein kinase cascade;GO:0007420//brain development;GO:0007431//salivary gland development;GO:0008284//positive regulation of cell proliferation;GO:0008543//fibroblast growth factor receptor signaling pathway;GO:0010467//gene e…	gi|62087418|dbj|BAD92156.1|/0/1
5033	-1.73987	0.84607	P4HA1	prolyl 4-hydroxylase, alpha polypeptide I	K00472	GO:0044432//endoplasmic reticulum part	GO:0016701//oxidoreductase activity, acting on single donors with incorporation of molecular oxygen;GO:0019798;GO:0019842//vitamin binding;GO:0046914//transition metal ion binding	GO:0019471;GO:0030198//extracellular matrix organization	gi|63252886|ref|NP_000908.2|/0/1
10873	-1.71108	0.804649	ME3	malic enzyme 3, NADP(+)-dependent, mitochondrial	K00029	GO:0044429//mitochondrial part	GO:0000166//nucleotide binding;GO:0004470//malic enzyme activity;GO:0043169//cation binding	GO:0032787//monocarboxylic acid metabolic process;GO:0043648//dicarboxylic acid metabolic process;GO:0045333//cellular respiration	gi|62420880|ref|NP_006671.2|/0/1
800	1.62263	0.851118	CALD1	caldesmon 1	K12327	GO:0005856//cytoskeleton;GO:0005924//cell-substrate adherens junction;GO:0044444//cytoplasmic part	GO:0008092//cytoskeletal protein binding	GO:0003012//muscle system process;GO:0009987//cellular process	gi|261490659|ref|NP_149347.2|/2.50028e-93/1
6804	-1.83001	0.816656	STX1A	syntaxin 1A (brain)	K04560	GO:0005624//membrane fraction;GO:0008021//synaptic vesicle;GO:0015629//actin cytoskeleton;GO:0031201//SNARE complex;GO:0031224//intrinsic to membrane;GO:0042995//cell projection;GO:0044459//plasma membrane part	GO:0005246//calcium channel regulator activity;GO:0032036//myosin heavy chain binding;GO:0046983//protein dimerization activity	GO:0006904//vesicle docking involved in exocytosis;GO:0007269//neurotransmitter secretion;GO:0009628//response to abiotic stimulus;GO:0015031//protein transport;GO:0015980//energy derivation by oxidation of organic compounds;GO:0017157//regulation of exocytosis;GO:0030073//insulin secretion	gi|296192233|ref|XP_002743976.1|/4.5748e-137/1
445	1.2666	0.820043	ASS1	argininosuccinate synthase 1	K01940	GO:0000323//lytic vacuole;GO:0031966//mitochondrial membrane;GO:0043005//neuron projection;GO:0043025//neuronal cell body	GO:0016879//ligase activity, forming carbon-nitrogen bonds;GO:0032559	GO:0002526//acute inflammatory response;GO:0006525//arginine metabolic process;GO:0006575//cellular modified amino acid metabolic process;GO:0009636//response to toxic substance;GO:0010038//response to metal ion;GO:0019627//urea metabolic process;GO:0031667//response to nutrient levels;GO:0032496//response to lipopolysaccharide;GO:0033762//response to glucagon stimulus;GO:0034201//response to ole…	gi|397503627|ref|XP_003822421.1|/0/1
718	2.45441	0.916654	C3	complement component 3	K03990	GO:0044421//extracellular region part	GO:0004942//anaphylatoxin receptor activity;GO:0005515//protein binding;GO:0061135	GO:0001794;GO:0001819//positive regulation of cytokine production;GO:0001905;GO:0002455//humoral immune response mediated by circulating immunoglobulin;GO:0007166//cell surface receptor signaling pathway;GO:0007599//hemostasis;GO:0010466//negative regulation of peptidase activity;GO:0042221//response to chemical stimulus;GO:0045765//regulation of angiogenesis;GO:0045807//positive regulation of en…	gi|115298678|ref|NP_000055.2|/0/1
10538	-2.66524	0.917694	BATF	basic leucine zipper transcription factor, ATF-like	K09034	GO:0043231//intracellular membrane-bounded organelle	GO:0001071//nucleic acid binding transcription factor activity;GO:0003677//DNA binding;GO:0005515//protein binding;GO:0030528//transcription regulator activity	GO:0006351//transcription, DNA-dependent	gi|148670929|gb|EDL02876.1|/3.59469e-56/1
8470	2.40731	0.900044	SORBS2	sorbin and SH3 domain containing 2	K06086	GO:0005856//cytoskeleton;GO:0031674//I band;GO:0043005//neuron projection;GO:0043231//intracellular membrane-bounded organelle;GO:0044297//cell body;GO:0044430//cytoskeletal part;GO:0044459//plasma membrane part	GO:0005198//structural molecule activity;GO:0030674//protein binding, bridging;GO:0046914//transition metal ion binding	-	gi|40788362|dbj|BAA34497.2|/0/1
9308	2.21987	0.848929	CD83	CD83 molecule	K06510	GO:0009986//cell surface;GO:0016021//integral to membrane	-	GO:0001818//negative regulation of cytokine production;GO:0001819//positive regulation of cytokine production;GO:0006950//response to stress;GO:0006955//immune response;GO:0010033//response to organic substance;GO:0023052//signaling;GO:0043370//regulation of CD4-positive, alpha-beta T cell differentiation	gi|94421024|ref|NP_001035370.1|/3.55262e-112/1
10512	-3.06498	0.931554	SEMA3C	sema domain, immunoglobulin domain (Ig), short basic domain, secreted, (semaphorin) 3C	K06840	GO:0044421//extracellular region part;GO:0044464//cell part	GO:0004871//signal transducer activity;GO:0005102//receptor binding	GO:0001667//ameboidal cell migration;GO:0002376//immune system process;GO:0003208//cardiac ventricle morphogenesis;GO:0007399//nervous system development;GO:0009952//anterior/posterior pattern specification;GO:0014706//striated muscle tissue development;GO:0023052//signaling;GO:0042221//response to chemical stimulus;GO:0048646//anatomical structure formation involved in morphogenesis;GO:0048771//…	gi|332866235|ref|XP_001159729.2|/0/1
260293	-2.5575	0.858304	CYP4X1	cytochrome P450, family 4, subfamily X, polypeptide 1	K07428	GO:0031090//organelle membrane;GO:0042598;GO:0043231//intracellular membrane-bounded organelle	GO:0005506//iron ion binding;GO:0016712//oxidoreductase activity, acting on paired donors, with incorporation or reduction of molecular oxygen, reduced flavin or flavoprotein as one donor, and incorporation of one atom of oxygen	GO:0008152//metabolic process	gi|29837648|ref|NP_828847.1|/0/1
4241	1.73008	0.851218	MFI2	antigen p97 (melanoma associated) identified by monoclonal antibodies 133.2 and 96.5	K06569	GO:0016021//integral to membrane	GO:0005506//iron ion binding	GO:0000041//transition metal ion transport;GO:0006875//cellular metal ion homeostasis	gi|16163666|ref|NP_201573.1|/1.807e-162/1
574016	3.31193	0.854312	CLLU1OS	chronic lymphocytic leukemia up-regulated 1 opposite strand	-	-	-	-	gi|57336877|emb|CAH61082.1|/7.0018e-52/1
84536	2.03997	0.817804	C21orf67	chromosome 21 open reading frame 67	-	GO:0043231//intracellular membrane-bounded organelle	-	-	gi|20137274|sp|P58512.1|CU067_HUMAN/2.91757e-104/1
5396	-4.28361	0.812589	PRRX1	paired related homeobox 1	K09329	GO:0043231//intracellular membrane-bounded organelle	GO:0001071//nucleic acid binding transcription factor activity;GO:0003677//DNA binding;GO:0003712//transcription cofactor activity;GO:0030528//transcription regulator activity	GO:0006357//regulation of transcription from RNA polymerase II promoter;GO:0008284//positive regulation of cell proliferation;GO:0008589//regulation of smoothened signaling pathway;GO:0009888//tissue development;GO:0035108//limb morphogenesis;GO:0042471//ear morphogenesis;GO:0048514//blood vessel morphogenesis;GO:0048704//embryonic skeletal system morphogenesis	gi|12707577|ref|NP_073207.1|/7.06993e-124/1
3934	2.33336	0.911791	LCN2	lipocalin 2	K01830;K03999	GO:0044421//extracellular region part;GO:0044444//cytoplasmic part	GO:0019899//enzyme binding;GO:0042802//identical protein binding;GO:0046914//transition metal ion binding	GO:0006915//apoptotic process;GO:0006952//defense response;GO:0010467//gene expression;GO:0015688//iron chelate transport;GO:0030030//cell projection organization;GO:0031667//response to nutrient levels;GO:0032496//response to lipopolysaccharide;GO:0034612//response to tumor necrosis factor;GO:0034614//cellular response to reactive oxygen species;GO:0051260//protein homooligomerization;GO:0051789…	gi|119608154|gb|EAW87748.1|/1.90293e-106/1
7358	-2.22183	0.893881	UGDH	UDP-glucose 6-dehydrogenase	K00012	GO:0044444//cytoplasmic part	GO:0000166//nucleotide binding;GO:0016616//oxidoreductase activity, acting on the CH-OH group of donors, NAD or NADP as acceptor	GO:0006006//glucose metabolic process;GO:0006023;GO:0007369//gastrulation;GO:0046398//UDP-glucuronate metabolic process	gi|403271310|ref|XP_003927575.1|/0/1
1808	1.71081	0.843949	DPYSL2	dihydropyrimidinase-like 2	K07528	GO:0005624//membrane fraction;GO:0005856//cytoskeleton;GO:0030427//site of polarized growth;GO:0032991//macromolecular complex;GO:0033267//axon part;GO:0043005//neuron projection;GO:0043231//intracellular membrane-bounded organelle;GO:0044297//cell body;GO:0044444//cytoplasmic part	GO:0005488//binding;GO:0016810//hydrolase activity, acting on carbon-nitrogen (but not peptide) bonds;GO:0016812//hydrolase activity, acting on carbon-nitrogen (but not peptide) bonds, in cyclic amides	GO:0001558//regulation of cell growth;GO:0006206//pyrimidine nucleobase metabolic process;GO:0006935//chemotaxis;GO:0014047//glutamate secretion;GO:0014073;GO:0014075//response to amine stimulus;GO:0016192//vesicle-mediated transport;GO:0021988//olfactory lobe development;GO:0048731;GO:0048869//cellular developmental process;GO:0050767//regulation of neurogenesis	gi|4503377|ref|NP_001377.1|/0/1
79983	-3.11098	0.822307	POF1B	premature ovarian failure, 1B	K10395;K04514;K11499	-	GO:0008092//cytoskeletal protein binding	-	gi|193794853|ref|NP_079197.3|/0/1
79689	-3.67375	0.945691	STEAP4	STEAP family member 4	K14738	GO:0012505//endomembrane system;GO:0031224//intrinsic to membrane;GO:0043231//intracellular membrane-bounded organelle	GO:0003824//catalytic activity;GO:0046914//transition metal ion binding;GO:0050662//coenzyme binding	GO:0000041//transition metal ion transport;GO:0008152//metabolic process;GO:0030154//cell differentiation	gi|33312465|gb|AAQ04064.1|AF423423_1/0/1
7043	-2.76934	0.873556	TGFB3	transforming growth factor, beta 3	K13377	GO:0031091//platelet alpha granule;GO:0042383//sarcolemma;GO:0044297//cell body;GO:0044421//extracellular region part	GO:0005160//transforming growth factor beta receptor binding;GO:0019838//growth factor binding;GO:0046983//protein dimerization activity	GO:0000165//MAPK cascade;GO:0001666//response to hypoxia;GO:0001775//cell activation;GO:0001837//epithelial to mesenchymal transition;GO:0001934//positive regulation of protein phosphorylation;GO:0002719;GO:0003006//developmental process involved in reproduction;GO:0006275//regulation of DNA replication;GO:0006357//regulation of transcription from RNA polymerase II promoter;GO:0006887//exocytosis…	gi|471361101|ref|XP_004371116.1|/0/1
81849	1.70382	0.819481	ST6GALNAC5	ST6 (alpha-N-acetyl-neuraminyl-2,3-beta-galactosyl-1,3)-N-acetylgalactosaminide alpha-2,6-sialyltransferase 5	K03375	GO:0031228//intrinsic to Golgi membrane	GO:0016757//transferase activity, transferring glycosyl groups	GO:0006464//cellular protein modification process	gi|13569938|ref|NP_112227.1|/0/1
100132403	1.64356	0.803609	FAM157B	family with sequence similarity 157, member B	-	-	-	-	gi|223646111|ref|NP_001138721.1|/5.21739e-177/1
3164	-1.44719	0.81321	NR4A1	nuclear receptor subfamily 4, group A, member 1	K04465	GO:0031981//nuclear lumen	GO:0001071//nucleic acid binding transcription factor activity;GO:0003677//DNA binding;GO:0004879//ligand-activated sequence-specific DNA binding RNA polymerase II transcription factor activity;GO:0030528//transcription regulator activity;GO:0042802//identical protein binding;GO:0046914//transition metal ion binding;GO:0046983//protein dimerization activity	GO:0007169//transmembrane receptor protein tyrosine kinase signaling pathway;GO:0010466//negative regulation of peptidase activity;GO:0010551;GO:0012502//induction of programmed cell death;GO:0048017//inositol lipid-mediated signaling	gi|119578627|gb|EAW58223.1|/0/1
64127	2.21028	0.818224	NOD2	nucleotide-binding oligomerization domain containing 2	K10165	GO:0016020//membrane;GO:0043226//organelle;GO:0043234//protein complex;GO:0044444//cytoplasmic part	GO:0019900//kinase binding;GO:0019904//protein domain specific binding;GO:0032559;GO:0042834//peptidoglycan binding	GO:0000187//activation of MAPK activity;GO:0001818//negative regulation of cytokine production;GO:0001934//positive regulation of protein phosphorylation;GO:0002377//immunoglobulin production;GO:0002385//mucosal immune response;GO:0002437//inflammatory response to antigenic stimulus;GO:0002455//humoral immune response mediated by circulating immunoglobulin;GO:0002456//T cell mediated immunity;GO:…	gi|11545912|ref|NP_071445.1|/0/1
195814	-3.99024	0.931252	SDR16C5	short chain dehydrogenase/reductase family 16C, member 5	K15734	GO:0005624//membrane fraction;GO:0031090//organelle membrane;GO:0031224//intrinsic to membrane;GO:0043231//intracellular membrane-bounded organelle	GO:0016616//oxidoreductase activity, acting on the CH-OH group of donors, NAD or NADP as acceptor	GO:0001523//retinoid metabolic process;GO:0008283//cell proliferation;GO:0009584//detection of visible light	gi|40807363|ref|NP_620419.2|/1.08749e-166/1
3149	-2.02634	0.845852	HMGB3	high mobility group box 3	K11296	GO:0043231//intracellular membrane-bounded organelle;GO:0043232	GO:0043566//structure-specific DNA binding	GO:0006259//DNA metabolic process;GO:0032501//multicellular organismal process	gi|148694630|gb|EDL26577.1|/1.3241e-94/1
89927	-1.96852	0.844603	C16orf45	chromosome 16 open reading frame 45	-	-	-	-	gi|397466486|ref|XP_003804986.1|/9.75009e-114/1
573	-1.30549	0.802368	BAG1	BCL2-associated athanogene	K09555	GO:0005856//cytoskeleton;GO:0043231//intracellular membrane-bounded organelle	GO:0004871//signal transducer activity;GO:0005488//binding	GO:0007165//signal transduction;GO:0042026//protein refolding;GO:0043066//negative regulation of apoptotic process	gi|397520088|ref|XP_003830176.1|/9.05295e-129/1
54935	1.56383	0.846313	DUSP23	dual specificity phosphatase 23	K14165	GO:0043231//intracellular membrane-bounded organelle;GO:0044444//cytoplasmic part	GO:0004721//phosphoprotein phosphatase activity	GO:0006470//protein dephosphorylation	gi|56786144|ref|NP_060293.2|/4.62421e-73/1
652	-4.00935	0.901754	BMP4	bone morphogenetic protein 4	K04662	GO:0031012//extracellular matrix;GO:0031982//vesicle;GO:0044424//intracellular part	GO:0005539//glycosaminoglycan binding;GO:0030528//transcription regulator activity;GO:0042802//identical protein binding;GO:0070696//transmembrane receptor protein serine/threonine kinase binding	GO:0000122//negative regulation of transcription from RNA polymerase II promoter;GO:0001656//metanephros development;GO:0001658//branching involved in ureteric bud morphogenesis;GO:0001709//cell fate determination;GO:0001934//positive regulation of protein phosphorylation;GO:0001935//endothelial cell proliferation;GO:0001944//vasculature development;GO:0002062//chondrocyte differentiation;GO:0002…	gi|397523676|ref|XP_003831847.1|/0/1
140680	-1.92104	0.807667	C20orf96	chromosome 20 open reading frame 96	K07847	-	-	-	gi|333609254|ref|NP_542138.1|/0/1
8190	3.6145	0.865104	MIA	melanoma inhibitory activity	-	GO:0044421//extracellular region part	GO:0005102//receptor binding	-	gi|5729925|ref|NP_006524.1|/1.89071e-72/1
2281	-2.396	0.826835	FKBP1B	FK506 binding protein 1B, 12.6 kDa	K09568;K506	GO:0005789//endoplasmic reticulum membrane;GO:0034703//cation channel complex;GO:0042598	GO:0000166//nucleotide binding;GO:0005218//intracellular ligand-gated calcium channel activity;GO:0005515//protein binding;GO:0005527//macrolide binding;GO:0016859//cis-trans isomerase activity	GO:0000302//response to reactive oxygen species;GO:0002027//regulation of heart rate;GO:0006457//protein folding;GO:0006936//muscle contraction;GO:0007417//central nervous system development;GO:0009746;GO:0009790//embryo development;GO:0010880//regulation of release of sequestered calcium ion into cytosol by sarcoplasmic reticulum;GO:0018193//peptidyl-amino acid modification;GO:0030072//peptide h…	gi|4758380|ref|NP_004107.1|/8.8354e-54/1
148170	1.35529	0.804137	CDC42EP5	CDC42 effector protein (Rho GTPase binding) 5	-	GO:0016020//membrane;GO:0044424//intracellular part	GO:0017048//Rho GTPase binding	GO:0000165//MAPK cascade;GO:0007265//Ras protein signal transduction;GO:0030041//actin filament polymerization;GO:0031269//pseudopodium assembly;GO:0065008	gi|30089966|ref|NP_659494.2|/3.60515e-40/1
1101	-3.00631	0.801303	CHAD	chondroadherin	K06248	GO:0031012//extracellular matrix	GO:0005198//structural molecule activity	GO:0016049//cell growth	gi|153251229|ref|NP_001258.2|/0/1
9914	-3.01729	0.873807	ATP2C2	ATPase, Ca++ transporting, type 2C, member 2	K01537	GO:0012505//endomembrane system;GO:0031224//intrinsic to membrane	GO:0019829//cation-transporting ATPase activity;GO:0032559;GO:0043169//cation binding	GO:0009206;GO:0070838//divalent metal ion transport	gi|118498343|ref|NP_055676.2|/0/1
2525	2.44948	0.859041	FUT3	fucosyltransferase 3 (galactoside 3(4)-L-fucosyltransferase, Lewis blood group)	K07633;K00716	GO:0000139//Golgi membrane;GO:0005626//insoluble fraction;GO:0031224//intrinsic to membrane	GO:0008417//fucosyltransferase activity	GO:0006464//cellular protein modification process	gi|8176613|dbj|BAA96390.1|/0/1
7164	1.21533	0.80843	TPD52L1	tumor protein D52-like 1	-	GO:0044444//cytoplasmic part	GO:0016505//apoptotic protease activator activity;GO:0042802//identical protein binding;GO:0046983//protein dimerization activity	GO:0000737//DNA catabolic process, endonucleolytic;GO:0012502//induction of programmed cell death;GO:0022402//cell cycle process;GO:0042981//regulation of apoptotic process;GO:0043405//regulation of MAP kinase activity;GO:0043410//positive regulation of MAPK cascade;GO:0051345//positive regulation of hydrolase activity	gi|51173748|ref|NP_001003397.1|/3.88422e-55/1
10568	3.51915	0.959727	SLC34A2	solute carrier family 34 (sodium phosphate), member 2	K14683	GO:0005903//brush border;GO:0016021//integral to membrane;GO:0044459//plasma membrane part	GO:0015081//sodium ion transmembrane transporter activity;GO:0015114//phosphate ion transmembrane transporter activity;GO:0015291//secondary active transmembrane transporter activity;GO:0031420;GO:0043168	GO:0006817//phosphate ion transport;GO:0009746;GO:0030001//metal ion transport;GO:0043009//chordate embryonic development;GO:0043627//response to estrogen stimulus	gi|4071357|gb|AAC98695.1|/0/1
222	-2.0604	0.83652	ALDH3B2	aldehyde dehydrogenase 3 family, member B2	K00129	-	GO:0016620//oxidoreductase activity, acting on the aldehyde or oxo group of donors, NAD or NADP as acceptor	GO:0044237//cellular metabolic process;GO:0044238//primary metabolic process;GO:0044281//small molecule metabolic process	gi|397517162|ref|XP_003828788.1|/0/1
217	-1.64889	0.842875	ALDH2	aldehyde dehydrogenase 2 family (mitochondrial)	K00128	GO:0044429//mitochondrial part	GO:0004030//aldehyde dehydrogenase [NAD(P)+] activity;GO:0005515//protein binding	GO:0002237//response to molecule of bacterial origin;GO:0006067//ethanol metabolic process;GO:0006950//response to stress;GO:0014070//response to organic cyclic compound;GO:0042133//neurotransmitter metabolic process;GO:0044238//primary metabolic process;GO:0048513//organ development;GO:0048545//response to steroid hormone stimulus;GO:0070542//response to fatty acid	gi|397525087|ref|XP_003832509.1|/0/1
36	-2.47092	0.899608	ACADSB	acyl-CoA dehydrogenase, short/branched chain	K09478	GO:0044429//mitochondrial part	GO:0003995//acyl-CoA dehydrogenase activity;GO:0050662//coenzyme binding	GO:0006732//coenzyme metabolic process;GO:0009062//fatty acid catabolic process;GO:0009063//cellular amino acid catabolic process	gi|15559225|gb|AAH13756.1|/0/1
55312	-1.43767	0.802301	RFK	riboflavin kinase	K00861	GO:0044444//cytoplasmic part	GO:0016301//kinase activity;GO:0032559;GO:0043169//cation binding	GO:0006771//riboflavin metabolic process	gi|344271200|ref|XP_003407429.1|/8.44192e-98/1
387882	-3.01131	0.823456	C12orf75	chromosome 12 open reading frame 75	-	-	-	-	gi|112180576|gb|AAH61920.1|/9.31818e-42/1
5236	1.51001	0.821133	PGM1	phosphoglucomutase 1	K01835	GO:0044444//cytoplasmic part	GO:0016868//intramolecular transferase activity, phosphotransferases;GO:0046872//metal ion binding	GO:0005977//glycogen metabolic process;GO:0006006//glucose metabolic process;GO:0006012//galactose metabolic process;GO:0006875//cellular metal ion homeostasis	gi|60551975|gb|AAH90856.1|/0/1
1293	-4.2522	0.855176	COL6A3	collagen, type VI, alpha 3	K06238	GO:0005578//proteinaceous extracellular matrix;GO:0030934	GO:0004857//enzyme inhibitor activity;GO:0030414//peptidase inhibitor activity	GO:0006935//chemotaxis;GO:0009987//cellular process;GO:0048513//organ development;GO:0048731	gi|55743106|ref|NP_476508.2|/0/1
8564	-2.63615	0.857759	KMO	kynurenine 3-monooxygenase (kynurenine 3-hydroxylase)	K00486	GO:0019866//organelle inner membrane;GO:0031224//intrinsic to membrane;GO:0031966//mitochondrial membrane	GO:0016709//oxidoreductase activity, acting on paired donors, with incorporation or reduction of molecular oxygen, NAD(P)H as one donor, and incorporation of one atom of oxygen;GO:0050662//coenzyme binding;GO:0050664//oxidoreductase activity, acting on NAD(P)H, oxygen as acceptor	GO:0006569//tryptophan catabolic process;GO:0006575//cellular modified amino acid metabolic process;GO:0006970//response to osmotic stress;GO:0009108//coenzyme biosynthetic process;GO:0046496//nicotinamide nucleotide metabolic process	gi|119590500|gb|EAW70094.1|/0/1
27286	-2.4412	0.889034	SRPX2	sushi-repeat containing protein, X-linked 2	K14407;K06496	GO:0044424//intracellular part	GO:0005515//protein binding	GO:0002042//cell migration involved in sprouting angiogenesis;GO:0007155//cell adhesion;GO:0016310//phosphorylation	gi|7657619|ref|NP_055282.1|/0/1
55653	-3.75162	0.897117	BCAS4	breast carcinoma amplified sequence 4	K08366	GO:0044424//intracellular part	-	GO:0048753//pigment granule organization	gi|60498980|ref|NP_942094.2|/1.75113e-108/1
375790	-1.18911	0.801177	AGRN	agrin	K06254	GO:0005604//basement membrane;GO:0044464//cell part	GO:0005198//structural molecule activity;GO:0005515//protein binding;GO:0030545	GO:0006357//regulation of transcription from RNA polymerase II promoter;GO:0006935//chemotaxis;GO:0007172//signal complex assembly;GO:0007186//G-protein coupled receptor signaling pathway;GO:0043062//extracellular structure organization;GO:0043112//receptor metabolic process;GO:0045161//neuronal ion channel clustering;GO:0048638//regulation of developmental growth;GO:0048741//skeletal muscle fibe…	gi|460018339|sp|O00468.5|AGRIN_HUMAN/0/1
6539	-3.23878	0.813528	SLC6A12	solute carrier family 6 (neurotransmitter transporter, betaine/GABA), member 12	K05039	GO:0016021//integral to membrane	GO:0005283//sodium:amino acid symporter activity;GO:0005326//neurotransmitter transporter activity	GO:0001505//regulation of neurotransmitter levels;GO:0006807//nitrogen compound metabolic process;GO:0006865//amino acid transport;GO:0006884//cell volume homeostasis;GO:0006972//hyperosmotic response;GO:0042221//response to chemical stimulus	gi|171184404|ref|NP_003035.3|/0/1
1933	1.1752	0.810359	EEF1B2	eukaryotic translation elongation factor 1 beta 2	K03232	GO:0043234//protein complex;GO:0044444//cytoplasmic part	GO:0008135//translation factor activity, nucleic acid binding	GO:0006412//translation	gi|4503477|ref|NP_001950.1|/5.2424e-98/1
267	-1.37411	0.81274	AMFR	autocrine motility factor receptor, E3 ubiquitin protein ligase	K10636	GO:0005624//membrane fraction;GO:0016021//integral to membrane;GO:0030427//site of polarized growth;GO:0031227//intrinsic to endoplasmic reticulum membrane;GO:0043005//neuron projection;GO:0044297//cell body	GO:0004871//signal transducer activity;GO:0019787//small conjugating protein ligase activity;GO:0046914//transition metal ion binding	GO:0006461//protein complex assembly;GO:0006984//ER-nucleus signaling pathway;GO:0016567//protein ubiquitination;GO:0043161//proteasomal ubiquitin-dependent protein catabolic process	gi|21071001|ref|NP_001135.3|/0/1
4057	3.5693	0.962033	LTF	lactotransferrin	K14736	GO:0016023//cytoplasmic membrane-bounded vesicle	GO:0004175//endopeptidase activity;GO:0005506//iron ion binding;GO:0005539//glycosaminoglycan binding	GO:0000041//transition metal ion transport;GO:0006875//cellular metal ion homeostasis;GO:0006952//defense response;GO:0006955//immune response	gi|54607120|ref|NP_002334.2|/0/1
3620	3.20714	0.932116	IDO1	indoleamine 2,3-dioxygenase 1	K00463	GO:0044444//cytoplasmic part	GO:0005506//iron ion binding;GO:0016702//oxidoreductase activity, acting on single donors with incorporation of molecular oxygen, incorporation of two atoms of oxygen	GO:0006568//tryptophan metabolic process;GO:0022414//reproductive process	gi|88192727|pdb|2D0T|A/0/1
2947	-2.43576	0.872139	GSTM3	glutathione S-transferase mu 3 (brain)	K00799	GO:0000267//cell fraction;GO:0044424//intracellular part	GO:0005515//protein binding;GO:0016765//transferase activity, transferring alkyl or aryl (other than methyl) groups	GO:0001885//endothelial cell development;GO:0006790//sulfur compound metabolic process;GO:0048545//response to steroid hormone stimulus	gi|62089218|dbj|BAD93053.1|/4.98558e-133/1
866	-5.72514	0.890367	SERPINA6	serpin peptidase inhibitor, clade A (alpha-1 antiproteinase, antitrypsin), member 6	K03984;K04525	GO:0044421//extracellular region part	GO:0004866//endopeptidase inhibitor activity;GO:0008289//lipid binding	GO:0006508//proteolysis;GO:0008207//C21-steroid hormone metabolic process;GO:0010466//negative regulation of peptidase activity;GO:0051234//establishment of localization	gi|73858564|ref|NP_001747.2|/0/1
4192	-1.33589	0.816782	MDK	midkine (neurite growth-promoting factor 2)	K06828;K00901	-	GO:0005102//receptor binding;GO:0005539//glycosaminoglycan binding	GO:0006950//response to stress;GO:0023052//signaling;GO:0035270//endocrine system development;GO:0048522//positive regulation of cellular process;GO:0048869//cellular developmental process	gi|84311247|gb|ABC55426.1|/2.65647e-71/1
8459	-2.54918	0.854078	TPST2	tyrosylprotein sulfotransferase 2	K01021	GO:0005626//insoluble fraction;GO:0012505//endomembrane system;GO:0031224//intrinsic to membrane;GO:0043231//intracellular membrane-bounded organelle	GO:0008146//sulfotransferase activity	GO:0006477//protein sulfation	gi|397498946|ref|XP_003820232.1|/0/1
8685	3.00763	0.883919	MARCO	macrophage receptor with collagenous structure	K13884	GO:0016021//integral to membrane	GO:0004888//transmembrane signaling receptor activity	GO:0002758//innate immune response-activating signal transduction	gi|5803080|ref|NP_006761.1|/1.73427e-113/1
5167	-3.5013	0.874931	ENPP1	ectonucleotide pyrophosphatase/phosphodiesterase 1	K01513	GO:0031224//intrinsic to membrane;GO:0044421//extracellular region part;GO:0044459//plasma membrane part	GO:0001871;GO:0004527//exonuclease activity;GO:0004888//transmembrane signaling receptor activity;GO:0005102//receptor binding;GO:0016462//pyrophosphatase activity;GO:0032559;GO:0042802//identical protein binding;GO:0043169//cation binding	GO:0001933//negative regulation of protein phosphorylation;GO:0002376//immune system process;GO:0005979//regulation of glycogen biosynthetic process;GO:0006766//vitamin metabolic process;GO:0006790//sulfur compound metabolic process;GO:0009141//nucleoside triphosphate metabolic process;GO:0009888//tissue development;GO:0009968//negative regulation of signal transduction;GO:0010829//negative regul…	gi|170650661|ref|NP_006199.2|/0/1
1903	-3.66928	0.920888	S1PR3	sphingosine-1-phosphate receptor 3	K04290	GO:0016021//integral to membrane	GO:0005488//binding;GO:0045125	GO:0006952//defense response;GO:0007188//adenylate cyclase-modulating G-protein coupled receptor signaling pathway;GO:0008283//cell proliferation;GO:0032502//developmental process;GO:0032611//interleukin-1 beta production;GO:0051480//cytosolic calcium ion homeostasis	gi|38788193|ref|NP_005217.2|/0/1
51083	-3.07532	0.818509	GAL	galanin/GMAP prepropeptide	K05244	GO:0043231//intracellular membrane-bounded organelle;GO:0044444//cytoplasmic part	GO:0005179//hormone activity	GO:0006936//muscle contraction;GO:0006950//response to stress;GO:0007186//G-protein coupled receptor signaling pathway;GO:0008285//negative regulation of cell proliferation;GO:0009725//response to hormone stimulus;GO:0030072//peptide hormone secretion;GO:0048731	gi|119595122|gb|EAW74716.1|/2.50826e-46/1
55852	-1.52234	0.826525	TEX2	testis expressed 2	-	GO:0031224//intrinsic to membrane	-	GO:0006643//membrane lipid metabolic process;GO:0023052//signaling	gi|38679909|ref|NP_060939.3|/0/1
9388	2.04754	0.862286	LIPG	lipase, endothelial	K01046	GO:0044421//extracellular region part	GO:0004091//carboxylesterase activity;GO:0005539//glycosaminoglycan binding;GO:0016298//lipase activity	GO:0006644//phospholipid metabolic process;GO:0010982;GO:0030301//cholesterol transport;GO:0031323//regulation of cellular metabolic process;GO:0031667//response to nutrient levels;GO:0034369//plasma lipoprotein particle remodeling;GO:0055092//sterol homeostasis	gi|5174497|ref|NP_006024.1|/0/1
5266	1.51964	0.848904	PI3	peptidase inhibitor 3, skin-derived	-	GO:0031012//extracellular matrix	GO:0004866//endopeptidase inhibitor activity	GO:0007618//mating;GO:0010466//negative regulation of peptidase activity	gi|4505787|ref|NP_002629.1|/3.55105e-63/1
2243	-5.16281	0.921836	FGA	fibrinogen alpha chain	K03903	GO:0005615//extracellular space;GO:0009986//cell surface;GO:0016020//membrane;GO:0031091//platelet alpha granule	GO:0005515//protein binding;GO:0043498//cell surface binding	GO:0001775//cell activation;GO:0006887//exocytosis;GO:0007599//hemostasis;GO:0010038//response to metal ion;GO:0023052//signaling;GO:0043623//cellular protein complex assembly	gi|4503689|ref|NP_000499.1|/0/1
4477	-4.85793	0.889881	MSMB	microseminoprotein, beta-	-	GO:0043231//intracellular membrane-bounded organelle;GO:0044421//extracellular region part	-	-	gi|4557036|ref|NP_002434.1|/3.31271e-65/1
57713	-3.09439	0.833249	SFMBT2	Scm-like with four mbt domains 2	K11465	GO:0043231//intracellular membrane-bounded organelle	-	-	gi|10047311|dbj|BAB13443.1|/0/1
214	-2.89994	0.933122	ALCAM	activated leukocyte cell adhesion molecule	K06547	GO:0009986//cell surface;GO:0031224//intrinsic to membrane;GO:0043005//neuron projection;GO:0044297//cell body	GO:0005515//protein binding	GO:0007411//axon guidance;GO:0023052//signaling	gi|68163411|ref|NP_001618.2|/0/1
53917	1.73836	0.867594	RAB24	RAB24, member RAS oncogene family	K07912	GO:0043231//intracellular membrane-bounded organelle;GO:0044444//cytoplasmic part	GO:0032561//guanyl ribonucleotide binding	GO:0006810//transport;GO:0035556//intracellular signal transduction;GO:0044248//cellular catabolic process	gi|395736544|ref|XP_002816312.2|/3.94678e-114/1
55332	-1.56004	0.842112	DRAM1	DNA-damage regulated autophagy modulator 1	K00939	GO:0005764//lysosome;GO:0031224//intrinsic to membrane	-	GO:0012501//programmed cell death;GO:0044248//cellular catabolic process	gi|110825978|ref|NP_060840.2|/3.80812e-134/1
2152	-1.76371	0.852711	F3	coagulation factor III (thromboplastin, tissue factor)	K03901	GO:0009897//external side of plasma membrane;GO:0031224//intrinsic to membrane;GO:0044421//extracellular region part;GO:0044424//intracellular part	GO:0008289//lipid binding;GO:0019899//enzyme binding	GO:0001935//endothelial cell proliferation;GO:0002237//response to molecule of bacterial origin;GO:0002526//acute inflammatory response;GO:0007599//hemostasis;GO:0009628//response to abiotic stimulus;GO:0010740//positive regulation of intracellular protein kinase cascade;GO:0014909//smooth muscle cell migration;GO:0034614//cellular response to reactive oxygen species;GO:0043066//negative regulati…	gi|339504|gb|AAA61151.1|/9.5051e-147/1
57561	1.334	0.82541	ARRDC3	arrestin domain containing 3	K15183	GO:0044424//intracellular part	GO:0005488//binding	GO:0023052//signaling	gi|7243133|dbj|BAA92614.1|/0/1
9672	-1.81054	0.8523	SDC3	syndecan 3	K06257	GO:0044464//cell part	-	-	gi|187960059|ref|NP_055469.3|/2.72031e-120/1
2982	2.00436	0.803768	GUCY1A3	guanylate cyclase 1, soluble, alpha 3	K12318	GO:0043234//protein complex;GO:0044424//intracellular part	GO:0004871//signal transducer activity;GO:0005506//iron ion binding;GO:0009975//cyclase activity;GO:0016829//lyase activity;GO:0032561//guanyl ribonucleotide binding;GO:0046983//protein dimerization activity	GO:0001775//cell activation;GO:0006182//cGMP biosynthetic process;GO:0007165//signal transduction;GO:0007599//hemostasis;GO:0008015//blood circulation;GO:0045986//negative regulation of smooth muscle contraction;GO:0052551	gi|67763816|ref|NP_000847.2|/0/1
23218	-1.57313	0.802049	NBEAL2	neurobeachin-like 2	K10342;K07295;K03130;K11887	-	-	-	gi|34526553|dbj|BAC85154.1|/0/1
6001	1.62221	0.84981	RGS10	regulator of G-protein signaling 10	K07524	GO:0016020//membrane;GO:0030425//dendrite;GO:0043231//intracellular membrane-bounded organelle;GO:0044297//cell body;GO:0044424//intracellular part	GO:0005488//binding;GO:0008047//enzyme activator activity;GO:0060089	GO:0007165//signal transduction;GO:0043087//regulation of GTPase activity	gi|52694755|ref|NP_001005339.1|/8.10162e-85/1
6289	2.90372	0.938128	SAA2	serum amyloid A2	-	GO:0005576//extracellular region;GO:0034358//plasma lipoprotein particle	GO:0005102//receptor binding	GO:0001775//cell activation;GO:0002526//acute inflammatory response;GO:0030155//regulation of cell adhesion;GO:0030595//leukocyte chemotaxis;GO:0031348//negative regulation of defense response;GO:0032732//positive regulation of interleukin-1 production;GO:0050707//regulation of cytokine secretion;GO:0051480//cytosolic calcium ion homeostasis	gi|332210473|ref|XP_003254334.1|/4.30304e-60/1
6652	-1.67642	0.804431	SORD	sorbitol dehydrogenase	K00008	GO:0005626//insoluble fraction;GO:0005740//mitochondrial envelope;GO:0042995//cell projection;GO:0044421//extracellular region part	GO:0000166//nucleotide binding;GO:0016616//oxidoreductase activity, acting on the CH-OH group of donors, NAD or NADP as acceptor;GO:0030246//carbohydrate binding;GO:0046914//transition metal ion binding	GO:0006000//fructose metabolic process;GO:0006060//sorbitol metabolic process;GO:0019527;GO:0048870//cell motility	gi|332235427|ref|XP_003266905.1|/0/1
5142	1.69753	0.866051	PDE4B	phosphodiesterase 4B, cAMP-specific	K01120	GO:0000267//cell fraction;GO:0043231//intracellular membrane-bounded organelle;GO:0044444//cytoplasmic part	GO:0004114//3',5'-cyclic-nucleotide phosphodiesterase activity;GO:0043169//cation binding	GO:0006195//purine nucleotide catabolic process;GO:0006936//muscle contraction;GO:0023052//signaling	gi|62087742|dbj|BAD92318.1|/0/1
767	2.81018	0.922591	CA8	carbonic anhydrase VIII	K01672	GO:0044424//intracellular part	GO:0016836//hydro-lyase activity;GO:0046914//transition metal ion binding	GO:0044237//cellular metabolic process;GO:0048017//inositol lipid-mediated signaling	gi|22027500|ref|NP_004047.3|/9.23003e-152/1
79971	-1.82792	0.846841	WLS	wntless homolog (Drosophila)	-	GO:0012506//vesicle membrane;GO:0031224//intrinsic to membrane;GO:0043231//intracellular membrane-bounded organelle	GO:0005515//protein binding;GO:0060089	GO:0001704//formation of primary germ layer;GO:0007249//I-kappaB kinase/NF-kappaB cascade;GO:0009798//axis specification;GO:0030177//positive regulation of Wnt receptor signaling pathway;GO:0032501//multicellular organismal process	gi|31542745|ref|NP_079187.3|/0/1
1152	-2.65684	0.895306	CKB	creatine kinase, brain	K00933	GO:0043231//intracellular membrane-bounded organelle;GO:0044444//cytoplasmic part	GO:0016301//kinase activity;GO:0032559	GO:0006599;GO:0006796//phosphate-containing compound metabolic process;GO:0007417//central nervous system development;GO:0030320//cellular monovalent inorganic anion homeostasis	gi|21536286|ref|NP_001814.2|/0/1
715	1.87989	0.877765	C1R	complement component 1, r subcomponent	K01330	-	GO:0004175//endopeptidase activity;GO:0046872//metal ion binding	GO:0002455//humoral immune response mediated by circulating immunoglobulin;GO:0006952//defense response;GO:0019538//protein metabolic process	gi|66347875|ref|NP_001724.3|/0/1
79931	3.39595	0.94196	TNIP3	TNFAIP3 interacting protein 3	K14443	-	-	-	gi|348041375|ref|NP_001231693.1|/4.13187e-174/1
7498	2.63261	0.915941	XDH	xanthine dehydrogenase	K00106	GO:0042579//microbody	GO:0016726//oxidoreductase activity, acting on CH or CH2 groups, NAD or NADP as acceptor;GO:0016727;GO:0042802//identical protein binding;GO:0046914//transition metal ion binding;GO:0050662//coenzyme binding;GO:0051536//iron-sulfur cluster binding	GO:0001894//tissue homeostasis;GO:0006145//purine nucleobase catabolic process;GO:0006163//purine nucleotide metabolic process;GO:0007589//body fluid secretion;GO:0010038//response to metal ion;GO:0030855//epithelial cell differentiation	gi|91823271|ref|NP_000370.2|/0/1
10272	-2.77794	0.91605	FSTL3	follistatin-like 3 (secreted glycoprotein)	K04661	GO:0016023//cytoplasmic membrane-bounded vesicle;GO:0044421//extracellular region part;GO:0044463	GO:0032403//protein complex binding	GO:0002762//negative regulation of myeloid leukocyte differentiation;GO:0006357//regulation of transcription from RNA polymerase II promoter;GO:0008406//gonad development;GO:0010038//response to metal ion;GO:0016337//cell-cell adhesion;GO:0030323//respiratory tube development;GO:0030509//BMP signaling pathway;GO:0032924//activin receptor signaling pathway;GO:0035270//endocrine system development;…	gi|5031701|ref|NP_005851.1|/7.24888e-137/1
3911	-1.84049	0.85739	LAMA5	laminin, alpha 5	K06240	GO:0043256//laminin complex	GO:0004871//signal transducer activity;GO:0005102//receptor binding	GO:0000904//cell morphogenesis involved in differentiation;GO:0001667//ameboidal cell migration;GO:0006996//organelle organization;GO:0007044//cell-substrate junction assembly;GO:0007155//cell adhesion;GO:0007166//cell surface receptor signaling pathway;GO:0008283//cell proliferation;GO:0008544//epidermis development;GO:0010927;GO:0030323//respiratory tube development;GO:0030855//epithelial cell …	gi|21264602|ref|NP_005551.3|/0/1
402569	-4.22325	0.825795	KPNA7	karyopherin alpha 7 (importin alpha 8)	K15043	GO:0005635//nuclear envelope	GO:0022892	GO:0006605//protein targeting	gi|224589129|ref|NP_001139187.1|/0/1
10398	-1.36862	0.814945	MYL9	myosin, light chain 9, regulatory	K12757;K12755	GO:0016460//myosin II complex;GO:0044444//cytoplasmic part	GO:0005198//structural molecule activity;GO:0017111//nucleoside-triphosphatase activity;GO:0046872//metal ion binding	GO:0006935//chemotaxis;GO:0006936//muscle contraction	gi|332208947|ref|XP_003253572.1|/9.01659e-91/1
6382	-1.38761	0.808229	SDC1	syndecan 1	K06257	GO:0005924//cell-substrate adherens junction;GO:0016021//integral to membrane;GO:0031254//trailing edge;GO:0032991//macromolecular complex;GO:0044424//intracellular part	GO:0005515//protein binding	GO:0000302//response to reactive oxygen species;GO:0003006//developmental process involved in reproduction;GO:0009611//response to wounding;GO:0009887//organ morphogenesis;GO:0010038//response to metal ion;GO:0016055//Wnt receptor signaling pathway;GO:0031960//response to corticosteroid stimulus;GO:0035295//tube development;GO:0044238//primary metabolic process;GO:0044260;GO:0055001//muscle cell …	gi|229463011|sp|P18827.3|SDC1_HUMAN/5.6134e-124/1
11221	-2.6951	0.911975	DUSP10	dual specificity phosphatase 10	K04459	GO:0031981//nuclear lumen	GO:0008138//protein tyrosine/serine/threonine phosphatase activity	GO:0002237//response to molecule of bacterial origin;GO:0002698;GO:0006470//protein dephosphorylation;GO:0031347//regulation of defense response;GO:0032872//regulation of stress-activated MAPK cascade;GO:0043407//negative regulation of MAP kinase activity;GO:0043409//negative regulation of MAPK cascade;GO:0050776//regulation of immune response	gi|6005812|ref|NP_009138.1|/6.03922e-111/1
90861	-1.26458	0.802494	HN1L	hematological and neurological expressed 1-like	-	GO:0043231//intracellular membrane-bounded organelle	-	-	gi|21700763|ref|NP_653171.1|/4.89503e-108/1
79949	2.75669	0.929953	PLEKHS1	pleckstrin homology domain containing, family S member 1	K09593;K08091	-	-	-	gi|46391075|ref|NP_079165.3|/0/1
1039	-1.87951	0.827221	CDR2	cerebellar degeneration-related protein 2, 62kDa	K10381	GO:0043231//intracellular membrane-bounded organelle	GO:0005488//binding	-	gi|55770832|ref|NP_001793.1|/0/1
9687	-2.35047	0.837702	GREB1	growth regulation by estrogen in breast cancer 1	K09228;K09390;K11447;K06264;K00939;K00797	GO:0031224//intrinsic to membrane	-	-	gi|23397644|ref|NP_149081.1|/0/1
155465	-4.01916	0.924142	AGR3	anterior gradient 3 homolog (Xenopus laevis)	K05360	-	-	-	gi|28827801|ref|NP_789783.1|/3.58079e-90/1
116159	2.73701	0.844318	CYYR1	cysteine/tyrosine-rich 1	-	GO:0016020//membrane	-	-	gi|119630358|gb|EAX09953.1|/8.39566e-98/1
441376	2.97735	0.90728	AARD	alanine and arginine rich domain containing protein	K09228;K08857;K00939;K00797	-	-	GO:0030323//respiratory tube development	gi|70778889|ref|NP_001020528.1|/1.35504e-78/1
8714	-1.32526	0.806426	ABCC3	ATP-binding cassette, sub-family C (CFTR/MRP), member 3	K05667	GO:0005626//insoluble fraction;GO:0016021//integral to membrane	GO:0008509//anion transmembrane transporter activity;GO:0032559;GO:0042626//ATPase activity, coupled to transmembrane movement of substances	GO:0006820//anion transport;GO:0008202//steroid metabolic process;GO:0015718//monocarboxylic acid transport	gi|62087488|dbj|BAD92191.1|/0/1
7474	-1.77707	0.82136	WNT5A	wingless-type MMTV integration site family, member 5A	K00444	GO:0005626//insoluble fraction;GO:0016020//membrane;GO:0031012//extracellular matrix;GO:0044424//intracellular part	GO:0001664//G-protein coupled receptor binding;GO:0016564//transcription repressor activity;GO:0043565//sequence-specific DNA binding	GO:0000122//negative regulation of transcription from RNA polymerase II promoter;GO:0000187//activation of MAPK activity;GO:0000578//embryonic axis specification;GO:0001501//skeletal system development;GO:0001655//urogenital system development;GO:0001702//gastrulation with mouth forming second;GO:0001819//positive regulation of cytokine production;GO:0001934//positive regulation of protein phosph…	gi|397496163|ref|XP_003818912.1|/0/1
4616	-1.35176	0.826282	GADD45B	growth arrest and DNA-damage-inducible, beta	K04402	-	-	GO:0000165//MAPK cascade;GO:0007049//cell cycle;GO:0012501//programmed cell death;GO:0032501//multicellular organismal process;GO:0033673//negative regulation of kinase activity;GO:0048869//cellular developmental process	gi|119589783|gb|EAW69377.1|/1.1337e-87/1
23129	-2.82641	0.896882	PLXND1	plexin D1	K06822	GO:0031224//intrinsic to membrane	GO:0004888//transmembrane signaling receptor activity	GO:0001525//angiogenesis;GO:0006935//chemotaxis;GO:0023052//signaling;GO:0060600	gi|311141827|dbj|BAA31595.2|/0/1
134	3.33177	0.912126	ADORA1	adenosine A1 receptor	K04265	GO:0016021//integral to membrane;GO:0032589//neuron projection membrane;GO:0033267//axon part;GO:0043231//intracellular membrane-bounded organelle;GO:0044297//cell body;GO:0044430//cytoskeletal part;GO:0044456//synapse part	GO:0001882//nucleoside binding;GO:0004620//phospholipase activity;GO:0004930//G-protein coupled receptor activity;GO:0005102//receptor binding;GO:0032403//protein complex binding;GO:0046983//protein dimerization activity	GO:0000165//MAPK cascade;GO:0001977;GO:0002683//negative regulation of immune system process;GO:0002790//peptide secretion;GO:0006470//protein dephosphorylation;GO:0006605//protein targeting;GO:0006813//potassium ion transport;GO:0006897//endocytosis;GO:0006917//induction of apoptosis;GO:0007176//regulation of epidermal growth factor-activated receptor activity;GO:0007188//adenylate cyclase-modul…	gi|4501947|ref|NP_000665.1|/1.51943e-141/1
3290	3.29069	0.942111	HSD11B1	hydroxysteroid (11-beta) dehydrogenase 1	K15680	GO:0031090//organelle membrane;GO:0031224//intrinsic to membrane;GO:0043231//intracellular membrane-bounded organelle	GO:0003845//11-beta-hydroxysteroid dehydrogenase [NAD(P)] activity	GO:0006700//C21-steroid hormone biosynthetic process;GO:0030323//respiratory tube development	gi|5031765|ref|NP_005516.1|/2.85003e-161/1
401546	-1.9971	0.822685	C9orf152	chromosome 9 open reading frame 152	-	-	-	-	gi|163644318|ref|NP_001013011.2|/4.91066e-139/1
54959	5.46333	0.980622	ODAM	odontogenic, ameloblast asssociated	-	GO:0005578//proteinaceous extracellular matrix	-	GO:0042476//odontogenesis	gi|109134338|ref|NP_060325.3|/1.08917e-113/1
23550	-1.44589	0.812396	PSD4	pleckstrin and Sec7 domain containing 4	K12494	GO:0016020//membrane;GO:0044424//intracellular part	GO:0005083//small GTPase regulator activity	GO:0032011//ARF protein signal transduction	gi|56788370|ref|NP_036587.2|/0/1
1767	-2.60536	0.811139	DNAH5	dynein, axonemal, heavy chain 5	K10408	GO:0005930//axoneme;GO:0030286//dynein complex	GO:0003774//motor activity;GO:0032559	GO:0007017//microtubule-based process;GO:0048870//cell motility	gi|19115954|ref|NP_001360.1|/0/1
6523	2.08115	0.860593	SLC5A1	solute carrier family 5 (sodium/glucose cotransporter), member 1	K14158	GO:0005903//brush border;GO:0016021//integral to membrane;GO:0030054//cell junction	GO:0005355//glucose transmembrane transporter activity;GO:0005488//binding;GO:0015291//secondary active transmembrane transporter activity	GO:0015758//glucose transport;GO:0022600//digestive system process;GO:0030001//metal ion transport;GO:0044238//primary metabolic process	gi|145337974|gb|AAI39840.2|/0/1
54149	1.74206	0.845198	C21orf91	chromosome 21 open reading frame 91	-	-	-	-	gi|154426331|ref|NP_001093890.1|/3.85602e-173/1
118611	4.2963	0.868307	C10orf90	chromosome 10 open reading frame 90	-	-	-	-	gi|52145312|ref|NP_001004298.2|/0/1
10562	2.08542	0.896413	OLFM4	olfactomedin 4	K04593;K04594	GO:0044421//extracellular region part	-	GO:0009987//cellular process	gi|32313593|ref|NP_006409.3|/0/1
126410	-3.98651	0.872046	CYP4F22	cytochrome P450, family 4, subfamily F, polypeptide 22	K00490	GO:0031090//organelle membrane;GO:0042598;GO:0043231//intracellular membrane-bounded organelle	GO:0005506//iron ion binding;GO:0016491//oxidoreductase activity	GO:0008152//metabolic process	gi|158138530|ref|NP_775754.2|/0/1
54677	-2.71948	0.88324	CROT	carnitine O-octanoyltransferase	K05940	GO:0044439	GO:0016406	GO:0006635//fatty acid beta-oxidation;GO:0006869//lipid transport;GO:0051234//establishment of localization	gi|344217750|ref|NP_001230674.1|/1.39877e-41/1
51312	2.02707	0.89103	SLC25A37	solute carrier family 25 (mitochondrial iron transporter), member 37	K15113	GO:0019866//organelle inner membrane;GO:0031224//intrinsic to membrane;GO:0043231//intracellular membrane-bounded organelle	GO:0022890//inorganic cation transmembrane transporter activity	GO:0006826//iron ion transport	gi|82775373|ref|NP_057696.2|/3.82427e-177/1
55359	-3.36571	0.901134	STYK1	serine/threonine/tyrosine kinase 1	K08253	GO:0031224//intrinsic to membrane	GO:0004713//protein tyrosine kinase activity;GO:0032559	GO:0006464//cellular protein modification process	gi|222352145|ref|NP_060893.2|/0/1
9052	-2.23273	0.900874	GPRC5A	G protein-coupled receptor, family C, group 5, member A	K08468	GO:0012506//vesicle membrane;GO:0016021//integral to membrane;GO:0043231//intracellular membrane-bounded organelle	GO:0004888//transmembrane signaling receptor activity	GO:0007166//cell surface receptor signaling pathway	gi|4506403|ref|NP_003970.1|/0/1
83595	2.50656	0.803173	SOX7	SRY (sex determining region Y)-box 7	K09270	GO:0043231//intracellular membrane-bounded organelle	GO:0000981//sequence-specific DNA binding RNA polymerase II transcription factor activity;GO:0030528//transcription regulator activity;GO:0043565//sequence-specific DNA binding	GO:0001704//formation of primary germ layer;GO:0006355//regulation of transcription, DNA-dependent;GO:0008283//cell proliferation;GO:0010952//positive regulation of peptidase activity;GO:0030111//regulation of Wnt receptor signaling pathway	gi|13899269|ref|NP_113627.1|/0/1
1282	-2.40616	0.829518	COL4A1	collagen, type IV, alpha 1	K06237	-	-	-	gi|148536825|ref|NP_001836.2|/0/1
1827	1.76291	0.871032	RCAN1	regulator of calcineurin 1	-	GO:0043231//intracellular membrane-bounded organelle	GO:0001071//nucleic acid binding transcription factor activity;GO:0003676//nucleic acid binding;GO:0019903//protein phosphatase binding	GO:0003013;GO:0007399//nervous system development;GO:0009605//response to external stimulus;GO:0010467//gene expression;GO:0010921//regulation of phosphatase activity;GO:0014706//striated muscle tissue development;GO:0019932//second-messenger-mediated signaling;GO:0048545//response to steroid hormone stimulus;GO:0048747//muscle fiber development;GO:0051148//negative regulation of muscle cell diff…	gi|33620725|ref|NP_004405.3|/5.81297e-115/1
3784	2.74549	0.885622	KCNQ1	potassium voltage-gated channel, KQT-like subfamily, member 1	K04926	GO:0005887//integral to plasma membrane;GO:0030667//secretory granule membrane	GO:0005249//voltage-gated potassium channel activity;GO:0005488//binding	GO:0003012//muscle system process;GO:0003013;GO:0030001//metal ion transport;GO:0034220//ion transmembrane transport;GO:0040029//regulation of gene expression, epigenetic;GO:0042391//regulation of membrane potential;GO:0044057;GO:0050796//regulation of insulin secretion;GO:0050896//response to stimulus;GO:0050954//sensory perception of mechanical stimulus	gi|3953683|dbj|BAA34738.1|/0/1
5997	2.1487	0.887651	RGS2	regulator of G-protein signaling 2, 24kDa	K07524	GO:0016020//membrane;GO:0043231//intracellular membrane-bounded organelle	GO:0005515//protein binding;GO:0008047//enzyme activator activity;GO:0060089	GO:0007186//G-protein coupled receptor signaling pathway;GO:0043087//regulation of GTPase activity;GO:0045444//fat cell differentiation;GO:0048232//male gamete generation	gi|4506517|ref|NP_002914.1|/9.6824e-108/1
147495	3.00429	0.871183	APCDD1	adenomatosis polyposis coli down-regulated 1	-	GO:0016021//integral to membrane	GO:0005515//protein binding	GO:0008544//epidermis development;GO:0016055//Wnt receptor signaling pathway	gi|119621990|gb|EAX01585.1|/0/1
8876	2.55946	0.916545	VNN1	vanin 1	K08069	GO:0031224//intrinsic to membrane	GO:0016811//hydrolase activity, acting on carbon-nitrogen (but not peptide) bonds, in linear amides;GO:0035091//phosphatidylinositol binding	GO:0006575//cellular modified amino acid metabolic process;GO:0006954//inflammatory response;GO:0007155//cell adhesion;GO:0033077//T cell differentiation in thymus;GO:0043066//negative regulation of apoptotic process	gi|223633991|ref|NP_004657.2|/0/1
5064	-2.90728	0.819901	PALM	paralemmin	K06236	GO:0016021//integral to membrane;GO:0031410//cytoplasmic vesicle	GO:0050780//dopamine receptor binding	GO:0006171//cAMP biosynthetic process;GO:0006996//organelle organization;GO:0031280;GO:0033036;GO:0065008	gi|93141031|ref|NP_002570.2|/2.51862e-173/1
5074	-1.29772	0.815021	PAWR	PRKC, apoptosis, WT1, regulator	K06270	GO:0015629//actin cytoskeleton;GO:0016020//membrane;GO:0043231//intracellular membrane-bounded organelle	GO:0003712//transcription cofactor activity;GO:0008092//cytoskeletal protein binding;GO:0030275//LRR domain binding	GO:0006357//regulation of transcription from RNA polymerase II promoter;GO:0006915//apoptotic process;GO:0007015//actin filament organization;GO:0012502//induction of programmed cell death;GO:0050670	gi|55769533|ref|NP_002574.2|/1.02016e-135/1
4495	1.36842	0.804062	MT1G	metallothionein 1G	K14739	-	-	-	gi|410034656|ref|XP_003308881.2|/2.74746e-14/1
5744	-3.35346	0.933801	PTHLH	parathyroid hormone-like hormone	-	GO:0043231//intracellular membrane-bounded organelle;GO:0044421//extracellular region part	GO:0005102//receptor binding	GO:0001649//osteoblast differentiation;GO:0002062//chondrocyte differentiation;GO:0006171//cAMP biosynthetic process;GO:0007154//cell communication;GO:0007188//adenylate cyclase-modulating G-protein coupled receptor signaling pathway;GO:0008283//cell proliferation;GO:0022414//reproductive process;GO:0043392//negative regulation of DNA binding;GO:0048646//anatomical structure formation involved in…	gi|4506269|ref|NP_002811.1|/5.213e-65/1
113763	-1.92427	0.851059	ZBED6CL	chromosome 7 open reading frame 29	-	-	-	-	gi|403276594|ref|XP_003929979.1|/0/1
8645	2.54093	0.894401	KCNK5	potassium channel, subfamily K, member 5	K04916	GO:0016021//integral to membrane	GO:0005261//cation channel activity	GO:0003008;GO:0030001//metal ion transport;GO:0034220//ion transmembrane transport	gi|114607286|ref|XP_518449.2|/0/1
6280	2.70689	0.931344	S100A9	S100 calcium binding protein A9	K10384	GO:0016020//membrane;GO:0031981//nuclear lumen;GO:0043232	GO:0046872//metal ion binding;GO:0060089	GO:0006952//defense response;GO:0007154//cell communication;GO:0010556;GO:0023052//signaling;GO:0030036//actin cytoskeleton organization;GO:0042221//response to chemical stimulus;GO:0050900//leukocyte migration	gi|297280058|ref|XP_001110408.2|/2.06195e-70/1
6256	-2.00463	0.814149	RXRA	retinoid X receptor, alpha	K08524	GO:0000785//chromatin;GO:0031981//nuclear lumen;GO:0043005//neuron projection	GO:0001071//nucleic acid binding transcription factor activity;GO:0003704//specific RNA polymerase II transcription factor activity;GO:0003708//retinoic acid receptor activity;GO:0003712//transcription cofactor activity;GO:0008134//transcription factor binding;GO:0008289//lipid binding;GO:0010843;GO:0043566//structure-specific DNA binding;GO:0046914//transition metal ion binding;GO:0046983//prote…	GO:0000122//negative regulation of transcription from RNA polymerase II promoter;GO:0002067;GO:0006915//apoptotic process;GO:0006952//defense response;GO:0007409//axonogenesis;GO:0009755//hormone-mediated signaling pathway;GO:0010038//response to metal ion;GO:0010551;GO:0014855;GO:0016125//sterol metabolic process;GO:0022414//reproductive process;GO:0030522//intracellular receptor mediated signal…	gi|39645799|gb|AAH63827.1|/0/1
5155	-2.36787	0.870042	PDGFB	platelet-derived growth factor beta polypeptide	K04359	GO:0012505//endomembrane system;GO:0031091//platelet alpha granule;GO:0044432//endoplasmic reticulum part	GO:0019838//growth factor binding;GO:0042802//identical protein binding;GO:0043498//cell surface binding;GO:0046983//protein dimerization activity;GO:0070851//growth factor receptor binding	GO:0001701//in utero embryonic development;GO:0001934//positive regulation of protein phosphorylation;GO:0001935//endothelial cell proliferation;GO:0003093//regulation of glomerular filtration;GO:0006275//regulation of DNA replication;GO:0006661//phosphatidylinositol biosynthetic process;GO:0006887//exocytosis;GO:0007010//cytoskeleton organization;GO:0007169//transmembrane receptor protein tyrosi…	gi|4505681|ref|NP_002599.1|/1.56971e-129/1
342667	3.09132	0.93204	STAC2	SH3 and cysteine rich domain 2	K11447;K00939;K00591	-	GO:0043169//cation binding	GO:0007165//signal transduction	gi|39752673|ref|NP_945344.1|/0/1
80223	-2.10782	0.888892	RAB11FIP1	RAB11 family interacting protein 1 (class I)	K12484	GO:0005768//endosome;GO:0005815//microtubule organizing center;GO:0030666//endocytic vesicle membrane	GO:0005488//binding	GO:0006810//transport	gi|289547526|ref|NP_079427.4|/0/1
4915	2.56509	0.868248	NTRK2	neurotrophic tyrosine kinase, receptor, type 2	K04360	GO:0016021//integral to membrane	GO:0004713//protein tyrosine kinase activity;GO:0004872//receptor activity;GO:0019838//growth factor binding;GO:0032559	GO:0006464//cellular protein modification process;GO:0007169//transmembrane receptor protein tyrosine kinase signaling pathway;GO:0045762//positive regulation of adenylate cyclase activity;GO:0048731;GO:0048869//cellular developmental process	gi|65506745|ref|NP_001018074.1|/0/1
5005	-2.55537	0.893277	ORM2	orosomucoid 2	-	GO:0044421//extracellular region part	GO:0005488//binding	GO:0002376//immune system process;GO:0002526//acute inflammatory response	gi|29170378|emb|CAA29873.2|/3.8609e-98/1
7077	-2.69688	0.876926	TIMP2	TIMP metallopeptidase inhibitor 2	-	GO:0005578//proteinaceous extracellular matrix;GO:0030427//site of polarized growth;GO:0042995//cell projection;GO:0043231//intracellular membrane-bounded organelle;GO:0044297//cell body	GO:0004866//endopeptidase inhibitor activity;GO:0005102//receptor binding;GO:0043169//cation binding;GO:0070011//peptidase activity, acting on L-amino acid peptides	GO:0007346//regulation of mitotic cell cycle;GO:0008283//cell proliferation;GO:0010033//response to organic substance;GO:0010466//negative regulation of peptidase activity;GO:0010740//positive regulation of intracellular protein kinase cascade;GO:0030162//regulation of proteolysis;GO:0031281;GO:0032486//Rap protein signal transduction;GO:0045597//positive regulation of cell differentiation;GO:004…	gi|1517893|gb|AAC50729.1|/3.34173e-117/1
91074	-3.62162	0.938773	ANKRD30A	ankyrin repeat domain 30A	K00907	-	-	-	gi|182676432|sp|Q9BXX3.3|AN30A_HUMAN/0/1
56521	-3.08084	0.938413	DNAJC12	DnaJ (Hsp40) homolog, subfamily C, member 12	K09532	-	GO:0005515//protein binding	GO:0044267//cellular protein metabolic process	gi|41406094|ref|NP_957714.1|/2.75719e-56/1
143686	2.65789	0.876356	SESN3	sestrin 3	K10141	GO:0043231//intracellular membrane-bounded organelle	-	GO:0022402//cell cycle process	gi|410972421|ref|XP_003992658.1|/0/1
10808	-1.4393	0.831648	HSPH1	heat shock 105kDa/110kDa protein 1	K09485	GO:0044424//intracellular part	GO:0032559	GO:0006950//response to stress;GO:0051084//'de novo' posttranslational protein folding	gi|40788905|dbj|BAA13192.2|/0/1
100128750	2.77746	0.898945	RBPMS-AS1	uncharacterized LOC100128750	-	-	-	-	gi|441621187|ref|XP_003269586.2|/6.52458e-32/1
1441	-1.86367	0.840863	CSF3R	colony stimulating factor 3 receptor (granulocyte)	K05061	GO:0016021//integral to membrane	GO:0004888//transmembrane signaling receptor activity	GO:0006950//response to stress;GO:0009987//cellular process;GO:0023052//signaling	gi|4503081|ref|NP_000751.1|/0/1
132864	-2.87719	0.90915	CPEB2	cytoplasmic polyadenylation element binding protein 2	K02602	GO:0044424//intracellular part	GO:0003676//nucleic acid binding;GO:0003727//single-stranded RNA binding;GO:0005488//binding	GO:0006412//translation	gi|293651604|ref|NP_001170855.1|/0/1
83999	1.87576	0.849491	KREMEN1	kringle containing transmembrane protein 1	K01343;K11447;K00939	GO:0005626//insoluble fraction;GO:0031224//intrinsic to membrane	GO:0005488//binding	GO:0030111//regulation of Wnt receptor signaling pathway;GO:0048513//organ development	gi|24041012|ref|NP_114434.3|/0/1
6222	1.15968	0.808657	RPS18	ribosomal protein S18	K02964	GO:0015935//small ribosomal subunit	GO:0003723//RNA binding;GO:0005198//structural molecule activity	GO:0006412//translation;GO:0007049//cell cycle;GO:0019080;GO:0022613//ribonucleoprotein complex biogenesis;GO:0031016//pancreas development	gi|332245592|ref|XP_003271942.1|/5.4319e-76/1
8942	1.23682	0.813361	KYNU	kynureninase	K01556	GO:0000267//cell fraction;GO:0043231//intracellular membrane-bounded organelle;GO:0044444//cytoplasmic part	GO:0016823;GO:0042802//identical protein binding;GO:0048037//cofactor binding	GO:0006568//tryptophan metabolic process;GO:0019359//nicotinamide nucleotide biosynthetic process;GO:0033273//response to vitamin;GO:0034097//response to cytokine stimulus;GO:0043650	gi|74101437|ref|NP_001028170.1|/2.34581e-172/1
1956	1.88069	0.861465	EGFR	epidermal growth factor receptor	K04361	GO:0005635//nuclear envelope;GO:0030128//clathrin coat of endocytic vesicle;GO:0031224//intrinsic to membrane;GO:0044421//extracellular region part;GO:0044459//plasma membrane part	GO:0003779//actin binding;GO:0004709//MAP kinase kinase kinase activity;GO:0004714//transmembrane receptor protein tyrosine kinase activity;GO:0019902//phosphatase binding;GO:0030234//enzyme regulator activity;GO:0032559;GO:0043566//structure-specific DNA binding;GO:0046983//protein dimerization activity	GO:0006915//apoptotic process;GO:0006935//chemotaxis;GO:0007155//cell adhesion;GO:0007173//epidermal growth factor receptor signaling pathway;GO:0008284//positive regulation of cell proliferation;GO:0009411//response to UV;GO:0010740//positive regulation of intracellular protein kinase cascade;GO:0010863//positive regulation of phospholipase C activity;GO:0016477//cell migration;GO:0019722//calci…	gi|41327736|ref|NP_958441.1|/0/1
27237	-1.65906	0.823347	ARHGEF16	Rho guanine nucleotide exchange factor (GEF) 16	K13744	GO:0044444//cytoplasmic part	GO:0005088//Ras guanyl-nucleotide exchange factor activity;GO:0005102//receptor binding;GO:0017016//Ras GTPase binding;GO:0019904//protein domain specific binding	GO:0006917//induction of apoptosis;GO:0006935//chemotaxis;GO:0007169//transmembrane receptor protein tyrosine kinase signaling pathway;GO:0032855//positive regulation of Rac GTPase activity;GO:0032862//activation of Rho GTPase activity	gi|163792208|ref|NP_055263.2|/0/1
203328	-3.80434	0.909527	SUSD3	sushi domain containing 3	-	GO:0031224//intrinsic to membrane	-	-	gi|21450717|ref|NP_659443.1|/3.58644e-124/1
64116	2.09919	0.893923	SLC39A8	solute carrier family 39 (zinc transporter), member 8	K14714	GO:0031224//intrinsic to membrane	GO:0046915//transition metal ion transmembrane transporter activity	GO:0006829//zinc ion transport	gi|403275784|ref|XP_003929608.1|/0/1
80824	-1.31687	0.812799	DUSP16	dual specificity phosphatase 16	K04459	GO:0031410//cytoplasmic vesicle;GO:0043231//intracellular membrane-bounded organelle	GO:0008138//protein tyrosine/serine/threonine phosphatase activity	GO:0000165//MAPK cascade;GO:0006464//cellular protein modification process;GO:0006796//phosphate-containing compound metabolic process;GO:0045208	gi|12697945|dbj|BAB21791.1|/0/1
949	2.22817	0.884121	SCARB1	scavenger receptor class B, member 1	K13885	GO:0005624//membrane fraction;GO:0005902//microvillus;GO:0016021//integral to membrane;GO:0044424//intracellular part;GO:0044459//plasma membrane part	GO:0001530//lipopolysaccharide binding;GO:0004871//signal transducer activity;GO:0008035//high-density lipoprotein particle binding;GO:0034185//apolipoprotein binding;GO:0035091//phosphatidylinositol binding;GO:0042802//identical protein binding	GO:0006694//steroid biosynthetic process;GO:0006910//phagocytosis, recognition;GO:0007166//cell surface receptor signaling pathway;GO:0008203//cholesterol metabolic process;GO:0009611//response to wounding;GO:0010594//regulation of endothelial cell migration;GO:0010878//cholesterol storage;GO:0015774//polysaccharide transport;GO:0030100//regulation of endocytosis;GO:0030301//cholesterol transport…	gi|132566684|ref|NP_005496.4|/0/1
4121	-1.54652	0.831053	MAN1A1	mannosidase, alpha, class 1A, member 1	K01230	GO:0005626//insoluble fraction;GO:0012505//endomembrane system;GO:0031224//intrinsic to membrane;GO:0043231//intracellular membrane-bounded organelle;GO:0044444//cytoplasmic part	GO:0015924;GO:0046872//metal ion binding	GO:0006487//protein N-linked glycosylation	gi|24497519|ref|NP_005898.2|/0/1
51806	2.96295	0.854958	CALML5	calmodulin-like 5	K02183	-	GO:0046872//metal ion binding	GO:0009888//tissue development;GO:0023052//signaling	gi|223278387|ref|NP_059118.2|/2.5206e-75/1
23092	1.44841	0.819725	ARHGAP26	Rho GTPase activating protein 26	K13736	GO:0005924//cell-substrate adherens junction;GO:0043232;GO:0044444//cytoplasmic part	GO:0005099//Ras GTPase activator activity;GO:0019904//protein domain specific binding;GO:0030674//protein binding, bridging	GO:0007010//cytoskeleton organization;GO:0009966//regulation of signal transduction;GO:0030035//microspike assembly;GO:0035556//intracellular signal transduction;GO:0048731	gi|7662208|ref|NP_055886.1|/0/1
4602	-3.15512	0.851923	MYB	v-myb myeloblastosis viral oncogene homolog (avian)	K09420	GO:0034399//nuclear periphery;GO:0043231//intracellular membrane-bounded organelle	GO:0003676//nucleic acid binding;GO:0016564//transcription repressor activity	GO:0000122//negative regulation of transcription from RNA polymerase II promoter;GO:0007599//hemostasis;GO:0010551	gi|45502029|emb|CAE82649.1|/0/1
3667	-1.73435	0.819649	IRS1	insulin receptor substrate 1	K07187	GO:0005887//integral to plasma membrane;GO:0042598;GO:0043231//intracellular membrane-bounded organelle;GO:0044444//cytoplasmic part	GO:0004714//transmembrane receptor protein tyrosine kinase activity;GO:0005102//receptor binding;GO:0019901//protein kinase binding;GO:0019904//protein domain specific binding;GO:0030674//protein binding, bridging	GO:0005979//regulation of glycogen biosynthetic process;GO:0006635//fatty acid beta-oxidation;GO:0007169//transmembrane receptor protein tyrosine kinase signaling pathway;GO:0007243//intracellular protein kinase cascade;GO:0008284//positive regulation of cell proliferation;GO:0009967//positive regulation of signal transduction;GO:0009968//negative regulation of signal transduction;GO:0010828//pos…	gi|5031805|ref|NP_005535.1|/0/1
4337	-2.05109	0.84498	MOCS1	molybdenum cofactor synthesis 1	K03639	GO:0043234//protein complex	GO:0032561//guanyl ribonucleotide binding;GO:0043169//cation binding;GO:0051536//iron-sulfur cluster binding	GO:0009108//coenzyme biosynthetic process	gi|56204710|emb|CAI20011.1|/0/1
23089	2.47136	0.805252	PEG10	paternally expressed 10	K04389;K04303	GO:0043231//intracellular membrane-bounded organelle	GO:0003676//nucleic acid binding;GO:0046914//transition metal ion binding	GO:0007179//transforming growth factor beta receptor signaling pathway;GO:0012501//programmed cell death;GO:0048869//cellular developmental process	gi|289176996|ref|NP_001165908.1|/0/1
1471	-1.90165	0.880733	CST3	cystatin C	K13899	GO:0000323//lytic vacuole;GO:0005578//proteinaceous extracellular matrix;GO:0005635//nuclear envelope;GO:0005770//late endosome;GO:0030424//axon;GO:0043232;GO:0044297//cell body	GO:0004866//endopeptidase inhibitor activity;GO:0019899//enzyme binding	GO:0006275//regulation of DNA replication;GO:0007417//central nervous system development;GO:0007423//sensory organ development;GO:0007559//histolysis;GO:0008283//cell proliferation;GO:0008406//gonad development;GO:0009611//response to wounding;GO:0009991//response to extracellular stimulus;GO:0010605;GO:0010710;GO:0010715//regulation of extracellular matrix disassembly;GO:0010941//regulation of c…	gi|181387|gb|AAA52164.1|/1.16367e-60/1
9061	1.37841	0.822433	PAPSS1	3'-phosphoadenosine 5'-phosphosulfate synthase 1	K13811	GO:0043234//protein complex;GO:0044444//cytoplasmic part	GO:0004779//sulfate adenylyltransferase activity;GO:0016301//kinase activity;GO:0032559	GO:0006790//sulfur compound metabolic process;GO:0006796//phosphate-containing compound metabolic process;GO:0034036;GO:0048731	gi|397519793|ref|XP_003830038.1|/0/1
23491	2.90356	0.831791	CES3	carboxylesterase 3	K15743	GO:0044432//endoplasmic reticulum part	GO:0004091//carboxylesterase activity	-	gi|33563374|ref|NP_079198.2|/7.55785e-126/1
5046	-2.87623	0.874361	PCSK6	proprotein convertase subtilisin/kexin type 6	K08672	GO:0000267//cell fraction;GO:0044421//extracellular region part;GO:0044431//Golgi apparatus part	GO:0004175//endopeptidase activity;GO:0005539//glycosaminoglycan binding;GO:0043121//neurotrophin binding;GO:0043498//cell surface binding	GO:0007169//transmembrane receptor protein tyrosine kinase signaling pathway;GO:0008595//anterior/posterior axis specification, embryo;GO:0009855//determination of bilateral symmetry;GO:0016486//peptide hormone processing;GO:0030509//BMP signaling pathway;GO:0032898;GO:0044260;GO:0046903//secretion	gi|4505577|ref|NP_002561.1|/0/1
6590	2.48856	0.920696	SLPI	secretory leukocyte peptidase inhibitor	-	GO:0044421//extracellular region part	GO:0004866//endopeptidase inhibitor activity	GO:0010466//negative regulation of peptidase activity	gi|4507065|ref|NP_003055.1|/1.69746e-79/1
1543	3.39783	0.903247	CYP1A1	cytochrome P450, family 1, subfamily A, polypeptide 1	K07408	GO:0031090//organelle membrane;GO:0042598;GO:0043231//intracellular membrane-bounded organelle	GO:0005506//iron ion binding;GO:0016712//oxidoreductase activity, acting on paired donors, with incorporation or reduction of molecular oxygen, reduced flavin or flavoprotein as one donor, and incorporation of one atom of oxygen	GO:0006629//lipid metabolic process;GO:0006775;GO:0006807//nitrogen compound metabolic process;GO:0019748//secondary metabolic process;GO:0042743//hydrogen peroxide metabolic process	gi|4503199|ref|NP_000490.1|/0/1
1634	-3.79164	0.879174	DCN	decorin	K04660	GO:0030934	GO:0005515//protein binding;GO:0030247//polysaccharide binding	GO:0002237//response to molecule of bacterial origin;GO:0009605//response to external stimulus;GO:0009611//response to wounding;GO:0009653//anatomical structure morphogenesis;GO:0014706//striated muscle tissue development;GO:0018149//peptide cross-linking;GO:0048513//organ development	gi|4503271|ref|NP_001911.1|/0/1
2317	-1.59887	0.848275	FLNB	filamin B, beta	K04437	GO:0005856//cytoskeleton;GO:0030016//myofibril;GO:0031224//intrinsic to membrane;GO:0043231//intracellular membrane-bounded organelle	GO:0008092//cytoskeletal protein binding	GO:0007010//cytoskeleton organization;GO:0023052//signaling;GO:0048513//organ development;GO:0048869//cellular developmental process	gi|256222415|ref|NP_001157791.1|/0/1
4488	-2.42703	0.811575	MSX2	msh homeobox 2	K09341	GO:0043231//intracellular membrane-bounded organelle	GO:0030528//transcription regulator activity;GO:0043565//sequence-specific DNA binding	GO:0001503//ossification;GO:0006351//transcription, DNA-dependent;GO:0006915//apoptotic process;GO:0009653//anatomical structure morphogenesis;GO:0048513//organ development;GO:0050794//regulation of cellular process;GO:0051716//cellular response to stimulus;GO:0051789	gi|27886557|ref|NP_002440.2|/5.00893e-110/1
222171	-2.81868	0.902165	PRR15	proline rich 15	-	-	-	GO:0032501//multicellular organismal process	gi|28557711|ref|NP_787083.1|/2.65359e-52/1
51704	2.83418	0.897629	GPRC5B	G protein-coupled receptor, family C, group 5, member B	K04619	-	-	-	gi|90079601|dbj|BAE89480.1|/0/1
202299	2.29478	0.815482	C5orf27	chromosome 5 open reading frame 27	K07838	-	-	-	gi|27948768|gb|AAO25675.1|/4.43389e-51/1
400451	-1.67296	0.833283	FAM174B	family with sequence similarity 174, member B	-	GO:0031224//intrinsic to membrane	-	-	gi|150170694|ref|NP_997329.2|/1.13017e-39/1
60481	-2.72972	0.928024	ELOVL5	ELOVL fatty acid elongase 5	K10244	GO:0031090//organelle membrane;GO:0031224//intrinsic to membrane;GO:0043231//intracellular membrane-bounded organelle	GO:0004312//fatty acid synthase activity;GO:0005488//binding	GO:0000038//very long-chain fatty acid metabolic process;GO:0006641//triglyceride metabolic process;GO:0019368//fatty acid elongation, unsaturated fatty acid;GO:0035336//long-chain fatty-acyl-CoA metabolic process	gi|62089182|dbj|BAD93035.1|/1.39875e-163/1
58476	-1.43723	0.805479	TP53INP2	tumor protein p53 inducible nuclear protein 2	K15310	-	-	-	gi|39930399|ref|NP_067025.1|/1.91907e-68/1
55809	-2.41183	0.818442	TRERF1	transcriptional regulating factor 1	K11829	GO:0043231//intracellular membrane-bounded organelle	GO:0001071//nucleic acid binding transcription factor activity;GO:0003677//DNA binding;GO:0003713//transcription coactivator activity;GO:0005515//protein binding;GO:0016251//general RNA polymerase II transcription factor activity;GO:0046872//metal ion binding	GO:0006355//regulation of transcription, DNA-dependent;GO:0008203//cholesterol metabolic process;GO:0032501//multicellular organismal process;GO:0065008	gi|15812226|ref|NP_277037.1|/0/1
154043	2.22683	0.873715	CNKSR3	CNKSR family member 3	K00901	GO:0044424//intracellular part	-	GO:0001933//negative regulation of protein phosphorylation;GO:0002028//regulation of sodium ion transport;GO:0043409//negative regulation of MAPK cascade	gi|74316006|ref|NP_775786.2|/0/1
8821	-4.07039	0.915614	INPP4B	inositol polyphosphate-4-phosphatase, type II, 105kDa	K01109	-	GO:0034593//phosphatidylinositol bisphosphate phosphatase activity	GO:0023052//signaling	gi|156104895|ref|NP_003857.2|/0/1
85462	-1.56207	0.821058	FHDC1	FH2 domain containing 1	K19910;K04512	-	GO:0008092//cytoskeletal protein binding	GO:0007010//cytoskeleton organization	gi|145309324|ref|NP_203751.2|/0/1
90161	-3.21152	0.854354	HS6ST2	heparan sulfate 6-O-sulfotransferase 2	K08102	GO:0016020//membrane;GO:0031224//intrinsic to membrane	GO:0016740//transferase activity;GO:0016782//transferase activity, transferring sulfur-containing groups	GO:0005975//carbohydrate metabolic process	gi|116295256|ref|NP_001070656.1|/0/1
5151	1.37558	0.809302	PDE8A	phosphodiesterase 8A	K01120	GO:0044444//cytoplasmic part	GO:0004114//3',5'-cyclic-nucleotide phosphodiesterase activity;GO:0004871//signal transducer activity;GO:0043169//cation binding	GO:0006351//transcription, DNA-dependent;GO:0009123	gi|47132537|ref|NP_775656.1|/0/1
1594	1.36719	0.814207	CYP27B1	cytochrome P450, family 27, subfamily B, polypeptide 1	K07438	GO:0031966//mitochondrial membrane	GO:0005506//iron ion binding;GO:0016709//oxidoreductase activity, acting on paired donors, with incorporation or reduction of molecular oxygen, NAD(P)H as one donor, and incorporation of one atom of oxygen	GO:0002237//response to molecule of bacterial origin;GO:0003006//developmental process involved in reproduction;GO:0006694//steroid biosynthetic process;GO:0006775;GO:0007050//cell cycle arrest;GO:0008283//cell proliferation;GO:0009967//positive regulation of signal transduction;GO:0010979;GO:0016049//cell growth;GO:0030278//regulation of ossification;GO:0030858//positive regulation of epithelial…	gi|4503213|ref|NP_000776.1|/0/1
8527	-2.45618	0.885102	DGKD	diacylglycerol kinase, delta 130kDa	K00901	GO:0016020//membrane;GO:0031410//cytoplasmic vesicle	GO:0008289//lipid binding;GO:0016301//kinase activity;GO:0032559;GO:0042802//identical protein binding;GO:0043169//cation binding;GO:0046983//protein dimerization activity	GO:0001775//cell activation;GO:0006639//acylglycerol metabolic process;GO:0007169//transmembrane receptor protein tyrosine kinase signaling pathway;GO:0007186//G-protein coupled receptor signaling pathway;GO:0007599//hemostasis;GO:0016192//vesicle-mediated transport;GO:0035556//intracellular signal transduction;GO:0040007//growth;GO:0042221//response to chemical stimulus;GO:0051259//protein oligo…	gi|71891743|dbj|BAA09766.3|/0/1
7846	-1.22197	0.808355	TUBA1A	tubulin, alpha 1a	K07374	GO:0005874//microtubule;GO:0044444//cytoplasmic part	GO:0017111//nucleoside-triphosphatase activity;GO:0032561//guanyl ribonucleotide binding;GO:0046983//protein dimerization activity	GO:0006458//'de novo' protein folding;GO:0007017//microtubule-based process;GO:0009207;GO:0022402//cell cycle process;GO:0043623//cellular protein complex assembly	gi|6755901|ref|NP_035783.1|/0/1
22996	-2.54312	0.89622	TTC39A	tetratricopeptide repeat domain 39A	-	-	-	-	gi|34191892|gb|AAH28374.1|/0/1
9235	-1.17497	0.806653	IL32	interleukin 32	K08003	GO:0044421//extracellular region part	GO:0005102//receptor binding	GO:0002376//immune system process;GO:0006950//response to stress;GO:0009987//cellular process	gi|61658640|ref|NP_001012654.1|/3.67673e-103/1
8710	4.21893	0.974812	SERPINB7	serpin peptidase inhibitor, clade B (ovalbumin), member 7	K13964	GO:0044424//intracellular part	GO:0004866//endopeptidase inhibitor activity	GO:0006508//proteolysis;GO:0010466//negative regulation of peptidase activity	gi|4505149|ref|NP_003775.1|/0/1
79007	-1.95537	0.839949	DBNDD1	dysbindin (dystrobrevin binding protein 1) domain containing 1	-	GO:0044424//intracellular part	-	-	gi|110815842|ref|NP_076948.2|/7.44196e-100/1
25803	-3.46654	0.941951	SPDEF	SAM pointed domain containing ets transcription factor	K09442	GO:0043231//intracellular membrane-bounded organelle	GO:0001071//nucleic acid binding transcription factor activity;GO:0003677//DNA binding	GO:0000122//negative regulation of transcription from RNA polymerase II promoter;GO:0006915//apoptotic process;GO:0032501//multicellular organismal process	gi|6912580|ref|NP_036523.1|/2.47488e-179/1
24	-3.5014	0.816253	ABCA4	ATP-binding cassette, sub-family A (ABC1), member 4	K05644	GO:0005626//insoluble fraction;GO:0016021//integral to membrane	GO:0005548//phospholipid transporter activity;GO:0015405;GO:0017111//nucleoside-triphosphatase activity;GO:0032559	GO:0007602//phototransduction;GO:0015914//phospholipid transport;GO:0043954//cellular component maintenance;GO:0050953//sensory perception of light stimulus	gi|68533135|dbj|BAE06122.1|/0/1
124359	-3.06845	0.805001	CDYL2	chromodomain protein, Y-like 2	K13239;K00653	GO:0043231//intracellular membrane-bounded organelle;GO:0044427//chromosomal part	GO:0005488//binding	GO:0006325//chromatin organization	gi|119615969|gb|EAW95563.1|/0/1
4148	-4.72592	0.842615	MATN3	matrilin 3	K08133	GO:0031012//extracellular matrix	GO:0005198//structural molecule activity;GO:0005488//binding	GO:0048731	gi|11321565|ref|NP_002372.1|/0/1
92747	-3.34189	0.824454	BPIFB1	BPI fold containing family B, member 1	-	GO:0044421//extracellular region part	GO:0005488//binding	-	gi|332248852|ref|XP_003273579.1|/0/1
11257	-2.32158	0.854103	TP53TG1	TP53 target 1 (non-protein coding)	-	GO:0043231//intracellular membrane-bounded organelle	-	GO:0033554//cellular response to stress	gi|74721312|sp|Q9Y2A0.1|T53G1_HUMAN/4.33616e-48/1
54407	-1.38251	0.831069	SLC38A2	solute carrier family 38, member 2	K14207	GO:0031224//intrinsic to membrane	GO:0005275//amine transmembrane transporter activity;GO:0015291//secondary active transmembrane transporter activity	GO:0001505//regulation of neurotransmitter levels;GO:0006807//nitrogen compound metabolic process;GO:0006865//amino acid transport;GO:0023061;GO:0030001//metal ion transport	gi|21361602|ref|NP_061849.2|/0/1

## Sheet: CD146loCD117loVSCD146loCD117hi
Supplementary Table S7. List of differently expressed genes by NOISEQ comparing CD146low/CD117low vs CD146high/CD117high populations
GeneID	log2Ratio(B/A)	Probability	Symbol	Description	KEGG Orthology	GO Component	GO Function	GO Process	Blast nr
2203	-2.48289	0.889087	FBP1	fructose-1,6-bisphosphatase 1	K03841	GO:0000267//cell fraction;GO:0044444//cytoplasmic part	GO:0005515//protein binding;GO:0005529;GO:0019203//carbohydrate phosphatase activity;GO:0043169//cation binding	GO:0006000//fructose metabolic process;GO:0006006//glucose metabolic process;GO:0032868//response to insulin stimulus	gi|426362405|ref|XP_004048355.1|/0/1
65059	-1.58732	0.833647	RAPH1	Ras association (RalGDS/AF-6) and pleckstrin homology domains 1	K03956	GO:0016020//membrane;GO:0031252//cell leading edge;GO:0042995//cell projection;GO:0043231//intracellular membrane-bounded organelle;GO:0043232	-	GO:0009987//cellular process;GO:0023052//signaling;GO:0031589//cell-substrate adhesion	gi|37515402|emb|CAE48361.1|/0/1
29842	1.56974	0.802282	TFCP2L1	transcription factor CP2-like 1	K09275	GO:0031981//nuclear lumen	GO:0001071//nucleic acid binding transcription factor activity;GO:0003676//nucleic acid binding;GO:0003712//transcription cofactor activity;GO:0016564//transcription repressor activity	GO:0002064//epithelial cell development;GO:0006357//regulation of transcription from RNA polymerase II promoter;GO:0008202//steroid metabolic process;GO:0010259//multicellular organismal aging;GO:0022414//reproductive process;GO:0032989;GO:0035272//exocrine system development;GO:0040008//regulation of growth;GO:0071842	gi|7657299|ref|NP_055368.1|/0/1
8600	-3.80593	0.87443	TNFSF11	tumor necrosis factor (ligand) superfamily, member 11	K05473	GO:0016021//integral to membrane;GO:0044421//extracellular region part;GO:0044424//intracellular part	GO:0004871//signal transducer activity;GO:0032813//tumor necrosis factor receptor superfamily binding	GO:0002763//positive regulation of myeloid leukocyte differentiation;GO:0019221//cytokine-mediated signaling pathway;GO:0022409//positive regulation of cell-cell adhesion;GO:0030595//leukocyte chemotaxis;GO:0031622//positive regulation of fever generation;GO:0046887//positive regulation of hormone secretion;GO:0050863//regulation of T cell activation;GO:0051091//positive regulation of sequence-sp…	gi|4507595|ref|NP_003692.1|/1.52789e-159/1
57447	2.55995	0.922283	NDRG2	NDRG family member 2	-	GO:0005815//microtubule organizing center;GO:0030427//site of polarized growth;GO:0031981//nuclear lumen	-	GO:0001817//regulation of cytokine production;GO:0008285//negative regulation of cell proliferation;GO:0023052//signaling;GO:0043409//negative regulation of MAPK cascade;GO:0048731;GO:0048869//cellular developmental process	gi|6330847|dbj|BAA86562.1|/1.06351e-180/1
23584	-2.16552	0.842183	VSIG2	V-set and immunoglobulin domain containing 2	K06791	GO:0005626//insoluble fraction;GO:0016021//integral to membrane	-	-	gi|119588000|gb|EAW67596.1|/3.76653e-144/1
79192	2.05721	0.860044	IRX1	iroquois homeobox 1	K15611;K15613	-	-	GO:0001822//kidney development	gi|426385199|ref|XP_004059114.1|/2.16254e-172/1
5327	-2.32259	0.904227	PLAT	plasminogen activator, tissue	K01343	GO:0016023//cytoplasmic membrane-bounded vesicle;GO:0044421//extracellular region part	GO:0004175//endopeptidase activity;GO:0005488//binding	GO:0007169//transmembrane receptor protein tyrosine kinase signaling pathway;GO:0014812//muscle cell migration;GO:0030162//regulation of proteolysis;GO:0030195//negative regulation of blood coagulation;GO:0043412//macromolecule modification	gi|4505861|ref|NP_000921.1|/0/1
1675	-2.11882	0.854517	CFD	complement factor D (adipsin)	K01334	GO:0031091//platelet alpha granule;GO:0044421//extracellular region part	GO:0004175//endopeptidase activity	GO:0001775//cell activation;GO:0006887//exocytosis;GO:0006952//defense response;GO:0006956//complement activation;GO:0007166//cell surface receptor signaling pathway;GO:0007599//hemostasis	gi|297275614|ref|XP_001117186.2|/4.7864e-134/1
145864	2.22695	0.89285	HAPLN3	hyaluronan and proteoglycan link protein 3	K06852	GO:0031012//extracellular matrix	GO:0005539//glycosaminoglycan binding	GO:0009987//cellular process	gi|30102948|ref|NP_839946.1|/0/1
10451	-2.05816	0.875956	VAV3	vav 3 guanine nucleotide exchange factor	K05730	GO:0016020//membrane;GO:0044444//cytoplasmic part	GO:0005089//Rho guanyl-nucleotide exchange factor activity;GO:0008047//enzyme activator activity;GO:0030674//protein binding, bridging;GO:0043169//cation binding;GO:0070851//growth factor receptor binding	GO:0006917//induction of apoptosis;GO:0007169//transmembrane receptor protein tyrosine kinase signaling pathway;GO:0007266//Rho protein signal transduction;GO:0007599//hemostasis;GO:0009966//regulation of signal transduction;GO:0016192//vesicle-mediated transport;GO:0030031//cell projection assembly;GO:0030155//regulation of cell adhesion;GO:0030888//regulation of B cell proliferation;GO:0033124/…	gi|120432044|ref|NP_006104.4|/0/1
260436	4.53438	0.979494	FDCSP	follicular dendritic cell secreted protein	-	-	-	-	gi|23308591|ref|NP_694542.1|/1.40066e-08/1
5159	-3.95379	0.848448	PDGFRB	platelet-derived growth factor receptor, beta polypeptide	K05089	GO:0016021//integral to membrane	GO:0004930//G-protein coupled receptor activity;GO:0005017//platelet-derived growth factor-activated receptor activity;GO:0019838//growth factor binding;GO:0032559;GO:0070851//growth factor receptor binding	GO:0001932//regulation of protein phosphorylation;GO:0006935//chemotaxis;GO:0007169//transmembrane receptor protein tyrosine kinase signaling pathway;GO:0008283//cell proliferation;GO:0009887//organ morphogenesis;GO:0016477//cell migration;GO:0035270//endocrine system development;GO:0043009//chordate embryonic development;GO:0048871//multicellular organismal homeostasis;GO:0060537//muscle tissue …	gi|4505683|ref|NP_002600.1|/0/1
6271	2.49323	0.904625	S100A1	S100 calcium binding protein A1	-	GO:0005783//endoplasmic reticulum;GO:0032991//macromolecular complex	GO:0019899//enzyme binding;GO:0042802//identical protein binding	GO:0007165//signal transduction;GO:0044057	gi|119573686|gb|EAW53301.1|/8.73589e-47/1
342897	-1.62211	0.837394	NCCRP1	non-specific cytotoxic cell receptor protein 1 homolog (zebrafish)	K10099;K10102	-	-	-	gi|47825361|ref|NP_001001414.1|/1.14019e-110/1
28984	1.72621	0.806648	RGCC	regulator of cell cycle	K05014	GO:0015630//microtubule cytoskeleton;GO:0043231//intracellular membrane-bounded organelle	-	GO:0051726//regulation of cell cycle	gi|332863292|ref|XP_001170481.2|/4.96635e-40/1
3487	-2.03012	0.886162	IGFBP4	insulin-like growth factor binding protein 4	K10138	-	GO:0019838//growth factor binding	GO:0006952//defense response;GO:0016049//cell growth;GO:0023052//signaling;GO:0044260;GO:0048731	gi|62243290|ref|NP_001543.2|/2.93466e-134/1
131583	2.58612	0.874854	FAM43A	family with sequence similarity 43, member A	K12474	-	-	-	gi|31377557|ref|NP_710157.2|/0/1
7033	-2.73568	0.858205	TFF3	trefoil factor 3 (intestinal)	-	GO:0016023//cytoplasmic membrane-bounded vesicle;GO:0033166	-	GO:0006950//response to stress;GO:0009725//response to hormone stimulus;GO:0032501//multicellular organismal process	gi|119629976|gb|EAX09571.1|/1.22427e-61/1
1734	-3.53066	0.940356	DIO2	deiodinase, iodothyronine, type II	K01562	GO:0031224//intrinsic to membrane	GO:0016491//oxidoreductase activity;GO:0019899//enzyme binding	GO:0006451//translational readthrough;GO:0019336;GO:0042403//thyroid hormone metabolic process	gi|7549803|ref|NP_054644.1|/7.78433e-109/1
284340	1.82607	0.859171	CXCL17	chemokine (C-X-C motif) ligand 17	-	-	-	GO:0032501//multicellular organismal process;GO:0042221//response to chemical stimulus;GO:0048646//anatomical structure formation involved in morphogenesis;GO:0048869//cellular developmental process	gi|38348270|ref|NP_940879.1|/3.18546e-51/1
7494	-1.24646	0.818778	XBP1	X-box binding protein 1	K09027	GO:0043231//intracellular membrane-bounded organelle	GO:0001071//nucleic acid binding transcription factor activity;GO:0003677//DNA binding;GO:0005515//protein binding	GO:0002070//epithelial cell maturation;GO:0002376//immune system process;GO:0006351//transcription, DNA-dependent;GO:0023052//signaling;GO:0031016//pancreas development;GO:0042221//response to chemical stimulus;GO:0050794//regulation of cellular process	gi|413081894|ref|NP_001258667.1|/7.07194e-118/1
83982	1.6903	0.803672	IFI27L2	interferon, alpha-inducible protein 27-like 2	-	-	-	-	gi|34785022|gb|AAH22800.2|/2.07449e-30/1
2001	3.62921	0.919977	ELF5	E74-like factor 5 (ets domain transcription factor)	K09429	GO:0043231//intracellular membrane-bounded organelle	GO:0001071//nucleic acid binding transcription factor activity;GO:0003677//DNA binding	GO:0006351//transcription, DNA-dependent;GO:0030855//epithelial cell differentiation	gi|38201717|ref|NP_938195.1|/4.55564e-160/1
1435	1.3751	0.82823	CSF1	colony stimulating factor 1 (macrophage)	K05453	GO:0016020//membrane;GO:0031224//intrinsic to membrane;GO:0043234//protein complex;GO:0044421//extracellular region part;GO:0044444//cytoplasmic part	GO:0005126//cytokine receptor binding;GO:0042802//identical protein binding	GO:0001503//ossification;GO:0001894//tissue homeostasis;GO:0001952//regulation of cell-matrix adhesion;GO:0002274;GO:0002763//positive regulation of myeloid leukocyte differentiation;GO:0009888//tissue development;GO:0010467//gene expression;GO:0010742//macrophage derived foam cell differentiation;GO:0016477//cell migration;GO:0022414//reproductive process;GO:0031325//positive regulation of cellu…	gi|119576825|gb|EAW56421.1|/3.5463e-150/1
146433	2.64394	0.910525	IL34	interleukin 34	-	GO:0044421//extracellular region part	GO:0005126//cytokine receptor binding	GO:0001932//regulation of protein phosphorylation;GO:0008283//cell proliferation	gi|289666750|ref|NP_001166242.1|/3.11934e-128/1
3852	1.27203	0.818795	KRT5	keratin 5	K07605	GO:0005882//intermediate filament;GO:0043231//intracellular membrane-bounded organelle;GO:0044444//cytoplasmic part	GO:0005198//structural molecule activity;GO:0005488//binding	GO:0007044//cell-substrate junction assembly;GO:0009888//tissue development	gi|119617041|gb|EAW96635.1|/0/1
114897	1.72864	0.857985	C1QTNF1	C1q and tumor necrosis factor related protein 1	K07296;K01227	GO:0044421//extracellular region part	-	GO:0051259//protein oligomerization	gi|47077745|dbj|BAD18750.1|/7.73061e-149/1
273	-2.48718	0.800841	AMPH	amphiphysin	K12562	GO:0005856//cytoskeleton;GO:0008021//synaptic vesicle;GO:0033267//axon part;GO:0044459//plasma membrane part	GO:0046983//protein dimerization activity	GO:0007267//cell-cell signaling;GO:0007611//learning or memory;GO:0030100//regulation of endocytosis;GO:0043087//regulation of GTPase activity	gi|4502081|ref|NP_001626.1|/0/1
18	-2.21583	0.805842	ABAT	4-aminobutyrate aminotransferase	K13524	GO:0005624//membrane fraction;GO:0043234//protein complex;GO:0044429//mitochondrial part	GO:0008483//transaminase activity;GO:0019899//enzyme binding;GO:0042802//identical protein binding;GO:0048037//cofactor binding	GO:0006950//response to stress;GO:0007618//mating;GO:0008217//regulation of blood pressure;GO:0009063//cellular amino acid catabolic process;GO:0010038//response to metal ion;GO:0014070//response to organic cyclic compound;GO:0030534//adult behavior;GO:0042133//neurotransmitter metabolic process	gi|221039754|dbj|BAH11640.1|/0/1
27324	-2.40614	0.879923	TOX3	TOX high mobility group box family member 3	-	-	GO:0010843;GO:0030528//transcription regulator activity;GO:0042802//identical protein binding	GO:0045767	gi|226246533|ref|NP_001139660.1|/4.26561e-166/1
10098	-2.28996	0.863486	TSPAN5	tetraspanin 5	K10303	GO:0031224//intrinsic to membrane	-	-	gi|9625045|ref|NP_062517.1|/3.25926e-159/1
8644	1.93721	0.882381	AKR1C3	aldo-keto reductase family 1, member C3	K00100;K05295;K00092;K00037;K00089;K04119;K00212	GO:0044424//intracellular part	GO:0016628//oxidoreductase activity, acting on the CH-CH group of donors, NAD or NADP as acceptor;GO:0047023//androsterone dehydrogenase activity	GO:0006692	gi|40788950|dbj|BAA04619.2|/0/1
143098	-2.07552	0.815498	MPP7	membrane protein, palmitoylated 7 (MAGUK p55 subfamily member 7)	K06091	GO:0032991//macromolecular complex;GO:0043296//apical junction complex;GO:0070161	GO:0046983//protein dimerization activity;GO:0060090//binding, bridging	GO:0006461//protein complex assembly;GO:0007043//cell-cell junction assembly;GO:0007163//establishment or maintenance of cell polarity;GO:0008104//protein localization	gi|111154074|ref|NP_775767.2|/0/1
3554	-1.45145	0.803477	IL1R1	interleukin 1 receptor, type I	K04386	GO:0016021//integral to membrane	GO:0004908//interleukin-1 receptor activity;GO:0070851//growth factor receptor binding	GO:0002376//immune system process;GO:0006952//defense response;GO:0007292//female gamete generation;GO:0010035//response to inorganic substance;GO:0019221//cytokine-mediated signaling pathway	gi|4504659|ref|NP_000868.1|/0/1
1591	2.45808	0.913229	CYP24A1	cytochrome P450, family 24, subfamily A, polypeptide 1	K07436	GO:0019866//organelle inner membrane;GO:0043231//intracellular membrane-bounded organelle	GO:0004497//monooxygenase activity;GO:0005506//iron ion binding;GO:0070576//vitamin D 24-hydroxylase activity	GO:0001503//ossification;GO:0006706//steroid catabolic process;GO:0006775;GO:0009058//biosynthetic process;GO:0030522//intracellular receptor mediated signaling pathway;GO:0033273//response to vitamin;GO:0044237//cellular metabolic process	gi|55770850|ref|NP_000773.2|/0/1
1825	1.99095	0.835224	DSC3	desmocollin 3	K07602	GO:0005626//insoluble fraction;GO:0005911//cell-cell junction;GO:0031224//intrinsic to membrane	GO:0005515//protein binding;GO:0046872//metal ion binding	GO:0016337//cell-cell adhesion;GO:0031647//regulation of protein stability	gi|148539848|ref|NP_077741.2|/0/1
25800	-1.4527	0.835961	SLC39A6	solute carrier family 39 (zinc transporter), member 6	K14712	GO:0030027//lamellipodium;GO:0031224//intrinsic to membrane;GO:0043231//intracellular membrane-bounded organelle	GO:0046915//transition metal ion transmembrane transporter activity	GO:0006829//zinc ion transport	gi|426385796|ref|XP_004059388.1|/0/1
54843	-2.25337	0.903057	SYTL2	synaptotagmin-like 2	K15290	GO:0005626//insoluble fraction;GO:0019898//extrinsic to membrane;GO:0030133//transport vesicle;GO:0048770	GO:0005083//small GTPase regulator activity;GO:0005515//protein binding;GO:0035091//phosphatidylinositol binding;GO:0046914//transition metal ion binding	GO:0006887//exocytosis;GO:0015031//protein transport;GO:0016192//vesicle-mediated transport;GO:0051047//positive regulation of secretion	gi|46255064|ref|NP_996811.1|/0/1
3678	-1.54319	0.830324	ITGA5	integrin, alpha 5 (fibronectin receptor, alpha polypeptide)	K06484	GO:0001726//ruffle;GO:0005624//membrane fraction;GO:0005887//integral to plasma membrane;GO:0005924//cell-substrate adherens junction;GO:0009986//cell surface;GO:0043234//protein complex	GO:0004871//signal transducer activity;GO:0005172//vascular endothelial growth factor receptor binding	GO:0001934//positive regulation of protein phosphorylation;GO:0002376//immune system process;GO:0006935//chemotaxis;GO:0007166//cell surface receptor signaling pathway;GO:0007599//hemostasis;GO:0007611//learning or memory;GO:0009967//positive regulation of signal transduction;GO:0016337//cell-cell adhesion;GO:0034329//cell junction assembly;GO:0044319//wound healing, spreading of cells;GO:0048646…	gi|119617187|gb|EAW96781.1|/0/1
7852	1.61026	0.801638	CXCR4	chemokine (C-X-C motif) receptor 4	K04189	GO:0030427//site of polarized growth;GO:0031224//intrinsic to membrane;GO:0031410//cytoplasmic vesicle	GO:0004950//chemokine receptor activity;GO:0017022//myosin binding;GO:0019899//enzyme binding;GO:0032182//small conjugating protein binding	GO:0000165//MAPK cascade;GO:0001525//angiogenesis;GO:0003006//developmental process involved in reproduction;GO:0006952//defense response;GO:0007166//cell surface receptor signaling pathway;GO:0007276//gamete generation;GO:0007411//axon guidance;GO:0007417//central nervous system development;GO:0012501//programmed cell death;GO:0016477//cell migration;GO:0019058//viral infectious cycle;GO:0032101…	gi|56790927|ref|NP_001008540.1|/0/1
55350	1.70577	0.850838	VNN3	vanin 3	K08069	GO:0016020//membrane	GO:0016811//hydrolase activity, acting on carbon-nitrogen (but not peptide) bonds, in linear amides	GO:0002376//immune system process;GO:0006807//nitrogen compound metabolic process;GO:0006954//inflammatory response;GO:0050794//regulation of cellular process	gi|194035387|ref|XP_001925491.1|/0/1
4781	1.38297	0.804113	NFIB	nuclear factor I/B	K09169	GO:0031981//nuclear lumen	GO:0001071//nucleic acid binding transcription factor activity;GO:0030528//transcription regulator activity;GO:0043566//structure-specific DNA binding	GO:0006259//DNA metabolic process;GO:0007420//brain development;GO:0007606//sensory perception of chemical stimulus;GO:0008283//cell proliferation;GO:0010551;GO:0030323//respiratory tube development	gi|93004092|ref|NP_005587.2|/0/1
10397	1.46313	0.838877	NDRG1	N-myc downstream regulated 1	-	GO:0005856//cytoskeleton;GO:0016020//membrane;GO:0043231//intracellular membrane-bounded organelle	GO:0005488//binding	GO:0002274;GO:0010035//response to inorganic substance	gi|403284792|ref|XP_003933739.1|/0/1
771	-1.73682	0.864758	CA12	carbonic anhydrase XII	K01672	GO:0031224//intrinsic to membrane	GO:0016836//hydro-lyase activity;GO:0046914//transition metal ion binding	GO:0044237//cellular metabolic process	gi|119598054|gb|EAW77648.1|/0/1
6558	1.94078	0.880177	SLC12A2	solute carrier family 12 (sodium/potassium/chloride transporters), member 2	K10951	GO:0005626//insoluble fraction;GO:0016021//integral to membrane;GO:0044459//plasma membrane part	GO:0015377//cation:chloride symporter activity	GO:0006821//chloride transport;GO:0015696//ammonium transport;GO:0030001//metal ion transport;GO:0050877//neurological system process	gi|4506975|ref|NP_001037.1|/0/1
57600	-2.03579	0.807148	FNIP2	folliculin interacting protein 2	K08020	GO:0044424//intracellular part	GO:0005488//binding	GO:0006468//protein phosphorylation;GO:0008629	gi|7959159|dbj|BAA95974.1|/0/1
9420	1.36099	0.803799	CYP7B1	cytochrome P450, family 7, subfamily B, polypeptide 1	K07430	GO:0031090//organelle membrane;GO:0042598;GO:0043231//intracellular membrane-bounded organelle	GO:0005506//iron ion binding;GO:0008395//steroid hydroxylase activity;GO:0016709//oxidoreductase activity, acting on paired donors, with incorporation or reduction of molecular oxygen, NAD(P)H as one donor, and incorporation of one atom of oxygen	GO:0002009//morphogenesis of an epithelium;GO:0006694//steroid biosynthetic process;GO:0007611//learning or memory;GO:0008284//positive regulation of cell proliferation;GO:0010033//response to organic substance;GO:0016125//sterol metabolic process;GO:0030520//intracellular estrogen receptor signaling pathway;GO:0044237//cellular metabolic process;GO:0048511//rhythmic process	gi|4758104|ref|NP_004811.1|/0/1
152007	3.45224	0.925987	GLIPR2	GLI pathogenesis-related 2	-	GO:0012505//endomembrane system;GO:0043231//intracellular membrane-bounded organelle	-	-	gi|119578719|gb|EAW58315.1|/3.8854e-92/1
80303	-2.29774	0.905854	EFHD1	EF-hand domain family, member D1	-	GO:0019866//organelle inner membrane;GO:0043231//intracellular membrane-bounded organelle	GO:0046872//metal ion binding	GO:0030030//cell projection organization	gi|62089010|dbj|BAD92952.1|/2.49508e-97/1
5819	-1.21296	0.807851	PVRL2	poliovirus receptor-related 2 (herpesvirus entry mediator B)	K06531	GO:0005913//cell-cell adherens junction;GO:0031224//intrinsic to membrane	GO:0004872//receptor activity;GO:0042802//identical protein binding	GO:0001916//positive regulation of T cell mediated cytotoxicity;GO:0002420;GO:0002696//positive regulation of leukocyte activation;GO:0002714;GO:0007281//germ cell development;GO:0016337//cell-cell adhesion;GO:0019063;GO:0045216//cell-cell junction organization;GO:0045954//positive regulation of natural killer cell mediated cytotoxicity;GO:0051702//interaction with symbiont	gi|5360210|ref|NP_002847.1|/0/1
6542	-2.77651	0.928412	SLC7A2	solute carrier family 7 (cationic amino acid transporter, y+ system), member 2	K13864	GO:0005626//insoluble fraction;GO:0016021//integral to membrane;GO:0044424//intracellular part	GO:0015171//amino acid transmembrane transporter activity	GO:0006807//nitrogen compound metabolic process;GO:0006865//amino acid transport;GO:0019752//carboxylic acid metabolic process	gi|258645169|ref|NP_003037.4|/0/1
84915	-2.44557	0.848016	FAM222A	family with sequence similarity 222, member A	-	-	-	-	gi|283135124|ref|NP_116218.2|/0/1
283234	2.36305	0.832536	CCDC88B	coiled-coil domain containing 88B	K08408;K05026	-	-	-	gi|262118216|ref|NP_115627.6|/0/1
23428	-2.31148	0.838411	SLC7A8	solute carrier family 7 (amino acid transporter light chain, L system), member 8	K13781	GO:0016021//integral to membrane;GO:0044424//intracellular part;GO:0044459//plasma membrane part	GO:0003823//antigen binding;GO:0008324//cation transmembrane transporter activity;GO:0015171//amino acid transmembrane transporter activity	GO:0002376//immune system process;GO:0006807//nitrogen compound metabolic process;GO:0006812//cation transport;GO:0006865//amino acid transport;GO:0007599//hemostasis;GO:0019752//carboxylic acid metabolic process;GO:0042221//response to chemical stimulus;GO:0055080//cation homeostasis	gi|388490136|ref|NP_001253966.1|/6.15364e-178/1
11202	2.00708	0.84855	KLK8	kallikrein-related peptidase 8	K08650	GO:0044421//extracellular region part;GO:0044424//intracellular part	GO:0004175//endopeptidase activity;GO:0005488//binding	GO:0006950//response to stress;GO:0007611//learning or memory;GO:0008283//cell proliferation;GO:0019538//protein metabolic process;GO:0031641//regulation of myelination;GO:0032102;GO:0043062//extracellular structure organization;GO:0048858//cell projection morphogenesis	gi|6005844|ref|NP_009127.1|/2.58061e-138/1
92737	2.54188	0.865198	DNER	delta/notch-like EGF repeat containing	K02599	GO:0005768//endosome;GO:0031224//intrinsic to membrane;GO:0043005//neuron projection;GO:0044297//cell body	GO:0004872//receptor activity;GO:0005102//receptor binding;GO:0046872//metal ion binding	GO:0007166//cell surface receptor signaling pathway;GO:0007399//nervous system development;GO:0016192//vesicle-mediated transport;GO:0016477//cell migration;GO:0044267//cellular protein metabolic process;GO:0048747//muscle fiber development	gi|116235485|ref|NP_620711.3|/0/1
58503	4.70541	0.872065	PROL1	proline rich, lacrimal 1	-	-	GO:0004857//enzyme inhibitor activity;GO:0061135	GO:0010466//negative regulation of peptidase activity;GO:0051931	gi|116805344|ref|NP_067048.4|/1.32002e-63/1
6288	2.38726	0.914865	SAA1	serum amyloid A1	-	GO:0034358//plasma lipoprotein particle	GO:0005102//receptor binding	GO:0001775//cell activation;GO:0002526//acute inflammatory response;GO:0030155//regulation of cell adhesion;GO:0030595//leukocyte chemotaxis;GO:0031348//negative regulation of defense response;GO:0032732//positive regulation of interleukin-1 production;GO:0050707//regulation of cytokine secretion;GO:0051480//cytosolic calcium ion homeostasis	gi|40316910|ref|NP_954630.1|/5.72295e-67/1
10406	2.37004	0.913509	WFDC2	WAP four-disulfide core domain 2	-	GO:0044421//extracellular region part	GO:0004866//endopeptidase inhibitor activity	GO:0010466//negative regulation of peptidase activity;GO:0019538//protein metabolic process;GO:0048232//male gamete generation	gi|56699495|ref|NP_006094.3|/1.15135e-55/1
7291	-4.50103	0.866818	TWIST1	twist basic helix-loop-helix transcription factor 1	K09069	GO:0043231//intracellular membrane-bounded organelle	GO:0001071//nucleic acid binding transcription factor activity;GO:0010843;GO:0042802//identical protein binding;GO:0046983//protein dimerization activity	GO:0001503//ossification;GO:0001818//negative regulation of cytokine production;GO:0006357//regulation of transcription from RNA polymerase II promoter;GO:0012501//programmed cell death;GO:0014020;GO:0016202//regulation of striated muscle tissue development;GO:0016477//cell migration;GO:0030326//embryonic limb morphogenesis;GO:0045596//negative regulation of cell differentiation;GO:0048704//embry…	gi|119614117|gb|EAW93711.1|/9.6438e-68/1
80221	-1.52987	0.809377	ACSF2	acyl-CoA synthetase family member 2	K00666	GO:0043231//intracellular membrane-bounded organelle	GO:0003824//catalytic activity;GO:0032559	GO:0032787//monocarboxylic acid metabolic process;GO:0044238//primary metabolic process	gi|156151445|ref|NP_079425.3|/0/1
117581	-3.55285	0.823771	TWIST2	twist basic helix-loop-helix transcription factor 2	K09069	GO:0043231//intracellular membrane-bounded organelle;GO:0043234//protein complex	GO:0001071//nucleic acid binding transcription factor activity;GO:0003676//nucleic acid binding;GO:0005515//protein binding;GO:0030528//transcription regulator activity	GO:0001503//ossification;GO:0001818//negative regulation of cytokine production;GO:0006357//regulation of transcription from RNA polymerase II promoter;GO:0043066//negative regulation of apoptotic process;GO:0045596//negative regulation of cell differentiation;GO:0048704//embryonic skeletal system morphogenesis;GO:0065009	gi|301774208|ref|XP_002922521.1|/2.78718e-89/1
6385	1.16545	0.809911	SDC4	syndecan 4	K06257	GO:0005924//cell-substrate adherens junction;GO:0016021//integral to membrane;GO:0030016//myofibril;GO:0043231//intracellular membrane-bounded organelle	GO:0004872//receptor activity;GO:0019901//protein kinase binding	GO:0001954//positive regulation of cell-matrix adhesion;GO:0032233//positive regulation of actin filament bundle assembly;GO:0033674//positive regulation of kinase activity;GO:0035295//tube development	gi|38201675|ref|NP_002990.2|/3.33296e-84/1
4811	-4.01059	0.83124	NID1	nidogen 1	K06826	GO:0005578//proteinaceous extracellular matrix;GO:0044464//cell part	GO:0046872//metal ion binding	GO:0006464//cellular protein modification process;GO:0031589//cell-substrate adhesion	gi|115298674|ref|NP_002499.2|/0/1
4059	-1.90696	0.876634	BCAM	basal cell adhesion molecule (Lutheran blood group)	K06578	GO:0009986//cell surface;GO:0016021//integral to membrane	GO:0004888//transmembrane signaling receptor activity;GO:0005515//protein binding	GO:0023052//signaling;GO:0031589//cell-substrate adhesion	gi|61742797|ref|NP_001013275.1|/0/1
116496	1.68549	0.844786	FAM129A	family with sequence similarity 129, member A	K11447;K08857;K00939	GO:0016020//membrane;GO:0031981//nuclear lumen	-	GO:0001932//regulation of protein phosphorylation;GO:0006412//translation;GO:0033554//cellular response to stress	gi|16757970|ref|NP_443198.1|/0/1
7052	-1.79019	0.870395	TGM2	transglutaminase 2 (C polypeptide, protein-glutamine-gamma-glutamyltransferase)	K05625	-	GO:0016747//transferase activity, transferring acyl groups other than amino-acyl groups;GO:0016755;GO:0043169//cation binding	GO:0006464//cellular protein modification process;GO:0006909//phagocytosis;GO:0030155//regulation of cell adhesion;GO:0060605;GO:0061138//morphogenesis of a branching epithelium	gi|39777599|ref|NP_945189.1|/0/1
163720	-2.38287	0.825441	CYP4Z2P	cytochrome P450, family 4, subfamily Z, polypeptide 2 pseudogene	K07428;K07429	GO:0031090//organelle membrane;GO:0031224//intrinsic to membrane;GO:0042598;GO:0043231//intracellular membrane-bounded organelle	GO:0005506//iron ion binding;GO:0016712//oxidoreductase activity, acting on paired donors, with incorporation or reduction of molecular oxygen, reduced flavin or flavoprotein as one donor, and incorporation of one atom of oxygen	GO:0008152//metabolic process	gi|30023836|ref|NP_835235.1|/0/1
3339	1.69912	0.831612	HSPG2	heparan sulfate proteoglycan 2	K06255	GO:0005578//proteinaceous extracellular matrix;GO:0016020//membrane	GO:0005515//protein binding	GO:0044238//primary metabolic process;GO:0044260;GO:0048646//anatomical structure formation involved in morphogenesis	gi|126012571|ref|NP_005520.4|/0/1
6347	1.32038	0.828137	CCL2	chemokine (C-C motif) ligand 2	K14624	GO:0044297//cell body;GO:0044421//extracellular region part;GO:0044424//intracellular part	GO:0005125//cytokine activity;GO:0005539//glycosaminoglycan binding;GO:0016301//kinase activity;GO:0048020//CCR chemokine receptor binding;GO:0060089	GO:0001101//response to acid;GO:0001935//endothelial cell proliferation;GO:0006464//cellular protein modification process;GO:0006875//cellular metal ion homeostasis;GO:0006909//phagocytosis;GO:0007169//transmembrane receptor protein tyrosine kinase signaling pathway;GO:0007178//transmembrane receptor protein serine/threonine kinase signaling pathway;GO:0007186//G-protein coupled receptor signalin…	gi|332258730|ref|XP_003278448.1|/1.89554e-42/1
92840	-1.62509	0.827535	REEP6	receptor accessory protein 6	K15601	GO:0031224//intrinsic to membrane	GO:0005488//binding	-	gi|355702934|gb|EHH29425.1|/3.87843e-104/1
23336	3.83395	0.957216	SYNM	synemin, intermediate filament protein	K10376	GO:0005626//insoluble fraction;GO:0030016//myofibril;GO:0043234//protein complex;GO:0045111//intermediate filament cytoskeleton;GO:0070161	GO:0005198//structural molecule activity;GO:0008092//cytoskeletal protein binding;GO:0032403//protein complex binding	GO:0007010//cytoskeleton organization	gi|27529710|dbj|BAA20810.2|/0/1
1291	1.99759	0.878075	COL6A1	collagen, type VI, alpha 1	K06238	GO:0005886//plasma membrane;GO:0030934	GO:0019838//growth factor binding	GO:0006935//chemotaxis;GO:0009987//cellular process	gi|87196339|ref|NP_001839.2|/0/1
5764	1.61946	0.828018	PTN	pleiotrophin	K06828	GO:0031012//extracellular matrix;GO:0043231//intracellular membrane-bounded organelle	GO:0005102//receptor binding;GO:0005539//glycosaminoglycan binding;GO:0019212//phosphatase inhibitor activity	GO:0001503//ossification;GO:0007167//enzyme linked receptor protein signaling pathway;GO:0007611//learning or memory;GO:0008283//cell proliferation;GO:0048522//positive regulation of cellular process;GO:0048731	gi|291390965|ref|XP_002712006.1|/6.80419e-60/1
8614	-2.11071	0.895741	STC2	stanniocalcin 2	-	-	GO:0005102//receptor binding	GO:0001666//response to hypoxia;GO:0003006//developmental process involved in reproduction;GO:0007154//cell communication;GO:0007165//signal transduction;GO:0007275//multicellular organismal development;GO:0009725//response to hormone stimulus;GO:0033273//response to vitamin	gi|4507267|ref|NP_003705.1|/6.69743e-178/1
4214	-1.81303	0.862842	MAP3K1	mitogen-activated protein kinase kinase kinase 1, E3 ubiquitin protein ligase	K04416	GO:0005626//insoluble fraction;GO:0043232;GO:0044444//cytoplasmic part	GO:0004708//MAP kinase kinase activity;GO:0004709//MAP kinase kinase kinase activity;GO:0008289//lipid binding;GO:0019787//small conjugating protein ligase activity;GO:0019901//protein kinase binding;GO:0032559;GO:0046914//transition metal ion binding	GO:0000186//activation of MAPKK activity;GO:0000187//activation of MAPK activity;GO:0001654//eye development;GO:0002224//toll-like receptor signaling pathway;GO:0006915//apoptotic process;GO:0007178//transmembrane receptor protein serine/threonine kinase signaling pathway;GO:0009611//response to wounding;GO:0009612//response to mechanical stimulus;GO:0010551;GO:0016477//cell migration;GO:0016567/…	gi|153945765|ref|NP_005912.1|/0/1
2296	1.68032	0.803604	FOXC1	forkhead box C1	K09396	GO:0000790//nuclear chromatin	GO:0000981//sequence-specific DNA binding RNA polymerase II transcription factor activity;GO:0005515//protein binding;GO:0030528//transcription regulator activity;GO:0043565//sequence-specific DNA binding;GO:0043566//structure-specific DNA binding	GO:0001654//eye development;GO:0001707//mesoderm formation;GO:0001822//kidney development;GO:0001945//lymph vessel development;GO:0003018;GO:0006022;GO:0007169//transmembrane receptor protein tyrosine kinase signaling pathway;GO:0007276//gamete generation;GO:0007346//regulation of mitotic cell cycle;GO:0007417//central nervous system development;GO:0009952//anterior/posterior pattern specificatio…	gi|3859930|gb|AAC72915.1|/0/1
23321	1.66164	0.814633	TRIM2	tripartite motif containing 2	K11997	GO:0044424//intracellular part;GO:0044464//cell part	GO:0046914//transition metal ion binding	-	gi|395735425|ref|XP_002815267.2|/0/1
9537	-1.37174	0.814243	TP53I11	tumor protein p53 inducible protein 11	-	GO:0031224//intrinsic to membrane	-	GO:0008283//cell proliferation;GO:0050896//response to stimulus	gi|403255505|ref|XP_003920466.1|/8.53601e-126/1
7357	-1.56094	0.853365	UGCG	UDP-glucose ceramide glucosyltransferase	K00720	GO:0005626//insoluble fraction;GO:0012505//endomembrane system;GO:0031224//intrinsic to membrane;GO:0043231//intracellular membrane-bounded organelle	GO:0035251//UDP-glucosyltransferase activity	GO:0006678//glucosylceramide metabolic process;GO:0009888//tissue development	gi|332229749|ref|XP_003264049.1|/0/1
153020	1.92374	0.839377	RASGEF1B	RasGEF domain family, member 1B	K07376;K06277;K08018	GO:0044464//cell part	GO:0005083//small GTPase regulator activity	GO:0009966//regulation of signal transduction	gi|22749129|ref|NP_689758.1|/0/1
79838	-2.22557	0.893274	TMC5	transmembrane channel-like 5	K06237;K11447;K01539;K08857;K00939	GO:0031224//intrinsic to membrane	-	-	gi|31377679|ref|NP_079056.2|/0/1
4254	-1.80486	0.84532	KITLG	KIT ligand	K05461	GO:0031224//intrinsic to membrane;GO:0043232;GO:0044421//extracellular region part	GO:0005126//cytokine receptor binding	GO:0001667//ameboidal cell migration;GO:0001934//positive regulation of protein phosphorylation;GO:0002573//myeloid leukocyte differentiation;GO:0006275//regulation of DNA replication;GO:0008406//gonad development;GO:0022602//ovulation cycle process;GO:0033024;GO:0043405//regulation of MAP kinase activity;GO:0045634//regulation of melanocyte differentiation;GO:0046578//regulation of Ras protein s…	gi|4580420|ref|NP_003985.2|/3.16622e-127/1
5304	-3.16926	0.944738	PIP	prolactin-induced protein	-	-	GO:0008092//cytoskeletal protein binding	-	gi|4505821|ref|NP_002643.1|/4.06645e-78/1
378706	-2.0027	0.873726	RN7SL2	RNA, 7SL, cytoplasmic 2	K11447	-	-	-	gi|395504206|ref|XP_003756447.1|/1.59102e-38/1
401492	3.13085	0.916713	FLJ41200	uncharacterized LOC401492	K09228;K14693;K11447;K14443	-	-	-	gi|114623863|ref|XP_001143083.1|/2.65375e-61/1
2921	1.64913	0.859638	CXCL3	chemokine (C-X-C motif) ligand 3	K05505	GO:0000267//cell fraction;GO:0044421//extracellular region part	GO:0005125//cytokine activity	GO:0009607//response to biotic stimulus;GO:0030595//leukocyte chemotaxis	gi|54144650|ref|NP_002081.2|/4.16462e-37/1
22949	-1.34046	0.817914	PTGR1	prostaglandin reductase 1	K13948	GO:0044424//intracellular part	GO:0016616//oxidoreductase activity, acting on the CH-OH group of donors, NAD or NADP as acceptor;GO:0016628//oxidoreductase activity, acting on the CH-CH group of donors, NAD or NADP as acceptor;GO:0046914//transition metal ion binding	GO:0006690//icosanoid metabolic process;GO:0042221//response to chemical stimulus	gi|226059133|ref|NP_036344.2|/2.04949e-169/1
9641	1.43926	0.80424	IKBKE	inhibitor of kappa light polypeptide gene enhancer in B-cells, kinase epsilon	K07211	GO:0016604//nuclear body;GO:0031090//organelle membrane;GO:0044444//cytoplasmic part	GO:0004702//receptor signaling protein serine/threonine kinase activity;GO:0032559	GO:0001818//negative regulation of cytokine production;GO:0002224//toll-like receptor signaling pathway;GO:0006464//cellular protein modification process;GO:0007166//cell surface receptor signaling pathway;GO:0007249//I-kappaB kinase/NF-kappaB cascade;GO:0008629;GO:0033554//cellular response to stress	gi|40788882|dbj|BAA09772.2|/0/1
3202	1.56639	0.81031	HOXA5	homeobox A5	K09305	GO:0043231//intracellular membrane-bounded organelle	GO:0001071//nucleic acid binding transcription factor activity;GO:0003677//DNA binding	GO:0001525//angiogenesis;GO:0002069;GO:0003002//regionalization;GO:0003008;GO:0006357//regulation of transcription from RNA polymerase II promoter;GO:0006915//apoptotic process;GO:0007267//cell-cell signaling;GO:0010557//positive regulation of macromolecule biosynthetic process;GO:0033598//mammary gland epithelial cell proliferation;GO:0035270//endocrine system development;GO:0045597//positive re…	gi|465984986|ref|XP_004265710.1|/9.12424e-119/1
140738	-2.25628	0.800273	TMEM37	transmembrane protein 37	-	GO:0031224//intrinsic to membrane	GO:0005261//cation channel activity	GO:0006810//transport	gi|116325983|ref|NP_899063.2|/1.27474e-83/1
3315	-1.99736	0.889188	HSPB1	heat shock 27kDa protein 1	K04455	GO:0000267//cell fraction;GO:0015630//microtubule cytoskeleton;GO:0016020//membrane;GO:0031674//I band;GO:0043231//intracellular membrane-bounded organelle;GO:0043234//protein complex	GO:0032182//small conjugating protein binding	GO:0006413//translational initiation;GO:0006950//response to stress;GO:0016070//RNA metabolic process;GO:0043066//negative regulation of apoptotic process;GO:0051707//response to other organism	gi|397475051|ref|XP_003846056.1|/1.16855e-107/1
5918	2.55175	0.922825	RARRES1	retinoic acid receptor responder (tazarotene induced) 1	-	GO:0031224//intrinsic to membrane	-	GO:0008283//cell proliferation	gi|119599082|gb|EAW78676.1|/2.556e-112/1
4321	-2.35522	0.841488	MMP12	matrix metallopeptidase 12 (macrophage elastase)	K01413	GO:0031012//extracellular matrix	GO:0004175//endopeptidase activity;GO:0046914//transition metal ion binding	GO:0019538//protein metabolic process;GO:0044319//wound healing, spreading of cells;GO:0050679//positive regulation of epithelial cell proliferation	gi|73858572|ref|NP_002417.2|/0/1
50486	1.70698	0.860426	G0S2	G0/G1switch 2	-	-	-	-	gi|7657104|ref|NP_056529.1|/1.85637e-29/1
7133	2.24598	0.874057	TNFRSF1B	tumor necrosis factor receptor superfamily, member 1B	K05141	GO:0005626//insoluble fraction;GO:0031224//intrinsic to membrane	GO:0005035//death receptor activity;GO:0005488//binding	GO:0002376//immune system process;GO:0012501//programmed cell death;GO:0019221//cytokine-mediated signaling pathway;GO:0031348//negative regulation of defense response;GO:0043487//regulation of RNA stability	gi|4507577|ref|NP_001057.1|/0/1
10991	4.05928	0.829722	SLC38A3	solute carrier family 38, member 3	K13576	GO:0016021//integral to membrane	GO:0015174//basic amino acid transmembrane transporter activity;GO:0015175//neutral amino acid transmembrane transporter activity;GO:0015179//L-amino acid transmembrane transporter activity;GO:0015291//secondary active transmembrane transporter activity	GO:0006807//nitrogen compound metabolic process;GO:0015802//basic amino acid transport;GO:0015804//neutral amino acid transport;GO:0015807//L-amino acid transport;GO:0030001//metal ion transport	gi|5870893|ref|NP_006832.1|/0/1
29995	-2.83472	0.908906	LMCD1	LIM and cysteine-rich domains 1	K04511	GO:0043231//intracellular membrane-bounded organelle;GO:0044421//extracellular region part	GO:0003712//transcription cofactor activity;GO:0046914//transition metal ion binding	GO:0003300//cardiac muscle hypertrophy;GO:0006357//regulation of transcription from RNA polymerase II promoter;GO:0050850//positive regulation of calcium-mediated signaling	gi|7657309|ref|NP_055398.1|/0/1
6352	2.44757	0.889383	CCL5	chemokine (C-C motif) ligand 5	K12499	GO:0000267//cell fraction;GO:0044421//extracellular region part;GO:0044424//intracellular part	GO:0005125//cytokine activity;GO:0030296//protein tyrosine kinase activator activity;GO:0042802//identical protein binding;GO:0048019//receptor antagonist activity;GO:0048020//CCR chemokine receptor binding	GO:0001660//fever generation;GO:0001960//negative regulation of cytokine-mediated signaling pathway;GO:0002237//response to molecule of bacterial origin;GO:0002274;GO:0002544//chronic inflammatory response;GO:0002548//monocyte chemotaxis;GO:0002690//positive regulation of leukocyte chemotaxis;GO:0002763//positive regulation of myeloid leukocyte differentiation;GO:0006446//regulation of translatio…	gi|355778213|gb|EHH63249.1|/2.59611e-52/1
92558	-1.70987	0.842777	CCDC64	coiled-coil domain containing 64	-	GO:0005815//microtubule organizing center	GO:0005083//small GTPase regulator activity;GO:0008092//cytoskeletal protein binding	GO:0030030//cell projection organization;GO:0046907//intracellular transport;GO:0048731	gi|119120918|ref|NP_997194.2|/0/1
83715	-2.27171	0.859256	ESPN	espin	K15503	GO:0005884//actin filament;GO:0005902//microvillus	GO:0003779//actin binding;GO:0019904//protein domain specific binding	GO:0051017//actin filament bundle assembly	gi|110431370|ref|NP_113663.2|/0/1
10647	-2.65495	0.925555	SCGB1D2	secretoglobin, family 1D, member 2	-	GO:0044421//extracellular region part	-	-	gi|5729909|ref|NP_006542.1|/3.97655e-34/1
594839	1.71628	0.826653	SNORA33	small nucleolar RNA, H/ACA box 33	-	-	-	-	-
10103	-2.1626	0.892299	TSPAN1	tetraspanin 1	K06509	GO:0005764//lysosome;GO:0031224//intrinsic to membrane	-	-	gi|55586321|ref|XP_524576.1|/8.43581e-109/1
57580	-2.70985	0.880525	PREX1	phosphatidylinositol-3,4,5-trisphosphate-dependent Rac exchange factor 1	K12365	GO:0016020//membrane;GO:0044444//cytoplasmic part	GO:0005088//Ras guanyl-nucleotide exchange factor activity;GO:0005099//Ras GTPase activator activity;GO:0005515//protein binding;GO:0008289//lipid binding	GO:0002274;GO:0006917//induction of apoptosis;GO:0007169//transmembrane receptor protein tyrosine kinase signaling pathway;GO:0007266//Rho protein signal transduction;GO:0008154//actin polymerization or depolymerization;GO:0009966//regulation of signal transduction	gi|34452732|ref|NP_065871.2|/0/1
23158	-1.39583	0.825721	TBC1D9	TBC1 domain family, member 9 (with GRAM domain)	K11837	GO:0044464//cell part	GO:0005099//Ras GTPase activator activity;GO:0046872//metal ion binding	GO:0032318//regulation of Ras GTPase activity	gi|20521682|dbj|BAA74905.2|/0/1
3861	1.27172	0.815794	KRT14	keratin 14	K07604	GO:0005882//intermediate filament;GO:0031981//nuclear lumen;GO:0044444//cytoplasmic part	GO:0005198//structural molecule activity;GO:0005488//binding	GO:0007044//cell-substrate junction assembly;GO:0009314//response to radiation;GO:0009888//tissue development;GO:0010038//response to metal ion;GO:0030154//cell differentiation;GO:0045109//intermediate filament organization	gi|15431310|ref|NP_000517.2|/0/1
387763	-1.88761	0.820736	C11orf96	chromosome 11 open reading frame 96	-	-	-	-	gi|229463005|sp|Q7Z7L8.3|CK096_HUMAN/2.15828e-51/1
9590	-2.46249	0.800324	AKAP12	A kinase (PRKA) anchor protein 12	K00907	GO:0016020//membrane;GO:0043232;GO:0044444//cytoplasmic part	GO:0019899//enzyme binding	GO:0006171//cAMP biosynthetic process;GO:0006886//intracellular protein transport;GO:0007166//cell surface receptor signaling pathway;GO:0010737//protein kinase A signaling cascade	gi|68533061|dbj|BAE06085.1|/0/1
56999	1.81493	0.838809	ADAMTS9	ADAM metallopeptidase with thrombospondin type 1 motif, 9	K08624	GO:0031012//extracellular matrix	GO:0004175//endopeptidase activity;GO:0046914//transition metal ion binding	GO:0009057//macromolecule catabolic process;GO:0019538//protein metabolic process;GO:0032501//multicellular organismal process	gi|33624896|ref|NP_891550.1|/0/1
3399	-2.22044	0.87554	ID3	inhibitor of DNA binding 3, dominant negative helix-loop-helix protein	K04680	GO:0043231//intracellular membrane-bounded organelle	GO:0001071//nucleic acid binding transcription factor activity;GO:0003712//transcription cofactor activity;GO:0005515//protein binding;GO:0030528//transcription regulator activity	GO:0001822//kidney development;GO:0006260//DNA replication;GO:0006357//regulation of transcription from RNA polymerase II promoter;GO:0006915//apoptotic process;GO:0006950//response to stress;GO:0007049//cell cycle;GO:0007399//nervous system development;GO:0009887//organ morphogenesis;GO:0010033//response to organic substance;GO:0030154//cell differentiation;GO:0043392//negative regulation of DNA…	gi|466086019|ref|XP_004285698.1|/1.61828e-73/1
3169	-2.5698	0.912526	FOXA1	forkhead box A1	K09387	GO:0043231//intracellular membrane-bounded organelle;GO:0043234//protein complex	GO:0000982//RNA polymerase II core promoter proximal region sequence-specific DNA binding transcription factor activity;GO:0003702//RNA polymerase II transcription factor activity;GO:0005515//protein binding;GO:0016564//transcription repressor activity;GO:0043565//sequence-specific DNA binding;GO:0043566//structure-specific DNA binding	GO:0000122//negative regulation of transcription from RNA polymerase II promoter;GO:0001708//cell fate specification;GO:0002009//morphogenesis of an epithelium;GO:0002067;GO:0002070//epithelial cell maturation;GO:0003006//developmental process involved in reproduction;GO:0007346//regulation of mitotic cell cycle;GO:0010551;GO:0016568//chromatin modification;GO:0030323//respiratory tube developmen…	gi|410048403|ref|XP_001144389.3|/0/1
3866	2.13416	0.896708	KRT15	keratin 15	K07604	GO:0005882//intermediate filament	GO:0005198//structural molecule activity;GO:0005488//binding	GO:0009888//tissue development;GO:0009987//cellular process	gi|24430190|ref|NP_002266.2|/1.65196e-180/1
347902	-2.25481	0.84944	AMIGO2	adhesion molecule with Ig-like domain 2	K06838;K04308	GO:0031224//intrinsic to membrane;GO:0043231//intracellular membrane-bounded organelle	-	GO:0016337//cell-cell adhesion;GO:0043066//negative regulation of apoptotic process	gi|32469517|ref|NP_862830.1|/0/1
4088	-1.33412	0.811429	SMAD3	SMAD family member 3	K04500	GO:0019866//organelle inner membrane;GO:0031981//nuclear lumen;GO:0043234//protein complex;GO:0044444//cytoplasmic part	GO:0001071//nucleic acid binding transcription factor activity;GO:0001085//RNA polymerase II transcription factor binding;GO:0003704//specific RNA polymerase II transcription factor activity;GO:0005072//transforming growth factor beta receptor, cytoplasmic mediator activity;GO:0005126//cytokine receptor binding;GO:0016564//transcription repressor activity;GO:0019900//kinase binding;GO:0042802//id…	GO:0000122//negative regulation of transcription from RNA polymerase II promoter;GO:0001649//osteoblast differentiation;GO:0001704//formation of primary germ layer;GO:0001837//epithelial to mesenchymal transition;GO:0001932//regulation of protein phosphorylation;GO:0001954//positive regulation of cell-matrix adhesion;GO:0002682//regulation of immune system process;GO:0003143//embryonic heart tube…	gi|5174513|ref|NP_005893.1|/0/1
4680	-2.65004	0.883941	CEACAM6	carcinoembryonic antigen-related cell adhesion molecule 6 (non-specific cross reacting antigen)	K06499	GO:0005626//insoluble fraction;GO:0016021//integral to membrane;GO:0044459//plasma membrane part	-	GO:0007154//cell communication;GO:0007166//cell surface receptor signaling pathway;GO:0016337//cell-cell adhesion;GO:0048646//anatomical structure formation involved in morphogenesis;GO:0048870//cell motility	gi|40255013|ref|NP_002474.3|/0/1
58475	-2.42239	0.876456	MS4A7	membrane-spanning 4-domains, subfamily A, member 7	K11447;K01539;K00939	GO:0031224//intrinsic to membrane	GO:0004871//signal transducer activity	-	gi|46249347|ref|NP_996821.1|/1.6747e-84/1
1281	-4.54662	0.830426	COL3A1	collagen, type III, alpha 1	K06236	GO:0005583//fibrillar collagen	GO:0005102//receptor binding;GO:0005198//structural molecule activity;GO:0019838//growth factor binding	GO:0001775//cell activation;GO:0002683//negative regulation of immune system process;GO:0006464//cellular protein modification process;GO:0006935//chemotaxis;GO:0007178//transmembrane receptor protein serine/threonine kinase signaling pathway;GO:0008544//epidermis development;GO:0009059//macromolecule biosynthetic process;GO:0009611//response to wounding;GO:0009628//response to abiotic stimulus;G…	gi|426338026|ref|XP_004032993.1|/6.26577e-139/1
9073	1.92257	0.848685	CLDN8	claudin 8	K06087	GO:0031224//intrinsic to membrane;GO:0043231//intracellular membrane-bounded organelle;GO:0043296//apical junction complex	GO:0005515//protein binding	GO:0016337//cell-cell adhesion	gi|40788011|ref|NP_955360.1|/1.17763e-116/1
56892	-2.34965	0.911491	C8orf4	chromosome 8 open reading frame 4	-	-	-	GO:0012501//programmed cell death	gi|444739117|emb|CCQ43624.1|/6.43334e-52/1
4312	-4.77962	0.971721	MMP1	matrix metallopeptidase 1 (interstitial collagenase)	K01388	GO:0031012//extracellular matrix	GO:0004175//endopeptidase activity;GO:0046914//transition metal ion binding	GO:0002376//immune system process;GO:0007599//hemostasis;GO:0019538//protein metabolic process;GO:0032963//collagen metabolic process;GO:0051704	gi|54697154|gb|AAV38949.1|/0/1
2274	-1.30021	0.816659	FHL2	four and a half LIM domains 2	K14380	GO:0005856//cytoskeleton;GO:0005924//cell-substrate adherens junction;GO:0031672//A band;GO:0031674//I band;GO:0043231//intracellular membrane-bounded organelle	GO:0003712//transcription cofactor activity;GO:0035258//steroid hormone receptor binding;GO:0046914//transition metal ion binding	GO:0006355//regulation of transcription, DNA-dependent;GO:0006629//lipid metabolic process;GO:0009719;GO:0030518//intracellular steroid hormone receptor signaling pathway	gi|82408395|gb|ABB73038.1|/0/1
79956	-1.96043	0.855552	ERMP1	endoplasmic reticulum metallopeptidase 1	-	GO:0031090//organelle membrane;GO:0031224//intrinsic to membrane;GO:0043231//intracellular membrane-bounded organelle	GO:0043169//cation binding;GO:0070011//peptidase activity, acting on L-amino acid peptides	GO:0019538//protein metabolic process;GO:0022602//ovulation cycle process	gi|55749804|ref|NP_079172.2|/0/1
6274	-1.38248	0.812387	S100A3	S100 calcium binding protein A3	-	-	GO:0046872//metal ion binding	-	gi|119573693|gb|EAW53308.1|/6.00267e-47/1
3694	-1.22752	0.811675	ITGB6	integrin, beta 6	K06589	GO:0005887//integral to plasma membrane	GO:0004871//signal transducer activity;GO:0005102//receptor binding	GO:0006952//defense response;GO:0007166//cell surface receptor signaling pathway;GO:0031589//cell-substrate adhesion;GO:0032501//multicellular organismal process;GO:0051704	gi|9625002|ref|NP_000879.2|/0/1
10516	2.00479	0.886527	FBLN5	fibulin 5	K08023	GO:0000267//cell fraction;GO:0044420//extracellular matrix part	GO:0005102//receptor binding;GO:0046872//metal ion binding	GO:0019430//removal of superoxide radicals;GO:0031589//cell-substrate adhesion;GO:0034613//cellular protein localization;GO:0085029//extracellular matrix assembly	gi|355693512|gb|EHH28115.1|/0/1
27124	-1.95559	0.802774	INPP5J	inositol polyphosphate-5-phosphatase J	K01106	GO:0016020//membrane;GO:0030425//dendrite;GO:0030427//site of polarized growth;GO:0031252//cell leading edge;GO:0044424//intracellular part	GO:0019904//protein domain specific binding;GO:0034594//phosphatidylinositol trisphosphate phosphatase activity;GO:0046030//inositol trisphosphate phosphatase activity	GO:0001933//negative regulation of protein phosphorylation;GO:0010975//regulation of neuron projection development;GO:0031111//negative regulation of microtubule polymerization or depolymerization	gi|50726960|ref|NP_001002837.1|/0/1
3428	1.48516	0.825891	IFI16	interferon, gamma-inducible protein 16	K12971;K12966	GO:0031981//nuclear lumen	GO:0030528//transcription regulator activity;GO:0043566//structure-specific DNA binding	GO:0002573//myeloid leukocyte differentiation;GO:0006351//transcription, DNA-dependent;GO:0008630//intrinsic apoptotic signaling pathway in response to DNA damage;GO:0051707//response to other organism	gi|62087558|dbj|BAD92226.1|/0/1
56477	2.31713	0.904447	CCL28	chemokine (C-C motif) ligand 28	K05513	GO:0044421//extracellular region part	GO:0005125//cytokine activity	GO:0002376//immune system process;GO:0042221//response to chemical stimulus;GO:0051480//cytosolic calcium ion homeostasis	gi|426384805|ref|XP_004058939.1|/2.84603e-59/1
6374	2.33905	0.908635	CXCL5	chemokine (C-X-C motif) ligand 5	K05506	GO:0005576//extracellular region	GO:0005488//binding	GO:0006952//defense response;GO:0007154//cell communication;GO:0008283//cell proliferation;GO:0023052//signaling;GO:0042221//response to chemical stimulus	gi|4506849|ref|NP_002985.1|/5.99324e-35/1
6624	1.88789	0.819863	FSCN1	fascin homolog 1, actin-bundling protein (Strongylocentrotus purpuratus)	K11978	GO:0032432//actin filament bundle;GO:0042995//cell projection;GO:0044459//plasma membrane part	GO:0003779//actin binding	GO:0007015//actin filament organization;GO:0048870//cell motility	gi|14043107|gb|AAH07539.1|/0/1
10581	-1.34542	0.827891	IFITM2	interferon induced transmembrane protein 2	K06566	GO:0031224//intrinsic to membrane	GO:0005488//binding	GO:0002376//immune system process;GO:0006952//defense response;GO:0019221//cytokine-mediated signaling pathway;GO:0051707//response to other organism	gi|151101191|ref|NP_006426.2|/7.05792e-64/1
22808	2.6388	0.896775	MRAS	muscle RAS oncogene homolog	K07831	GO:0016020//membrane	GO:0005515//protein binding;GO:0017111//nucleoside-triphosphatase activity;GO:0032561//guanyl ribonucleotide binding	GO:0007010//cytoskeleton organization;GO:0007264//small GTPase mediated signal transduction;GO:0009207;GO:0048513//organ development	gi|351708301|gb|EHB11220.1|/7.15102e-70/1
5655	2.31325	0.87126	KLK10	kallikrein-related peptidase 10	K09619	-	GO:0004175//endopeptidase activity	GO:0009987//cellular process;GO:0019538//protein metabolic process	gi|297705637|ref|XP_002829676.1|/7.57546e-164/1
716	1.90565	0.873667	C1S	complement component 1, s subcomponent	K01331	-	GO:0004175//endopeptidase activity;GO:0046872//metal ion binding	GO:0002455//humoral immune response mediated by circulating immunoglobulin;GO:0006952//defense response;GO:0010033//response to organic substance;GO:0019538//protein metabolic process;GO:0030154//cell differentiation	gi|4502495|ref|NP_001725.1|/0/1
7021	-2.28066	0.88306	TFAP2B	transcription factor AP-2 beta (activating enhancer binding protein 2 beta)	K09176	GO:0043231//intracellular membrane-bounded organelle	GO:0001071//nucleic acid binding transcription factor activity;GO:0003677//DNA binding;GO:0003712//transcription cofactor activity;GO:0005515//protein binding	GO:0006358;GO:0048513//organ development	gi|115495877|ref|NP_001069715.1|/0/1
1910	-3.22685	0.806826	EDNRB	endothelin receptor type B	K04198	GO:0016021//integral to membrane	GO:0004962//endothelin receptor activity	GO:0000122//negative regulation of transcription from RNA polymerase II promoter;GO:0001667//ameboidal cell migration;GO:0007186//G-protein coupled receptor signaling pathway;GO:0007494//midgut development;GO:0014041//regulation of neuron maturation;GO:0014821;GO:0030595//leukocyte chemotaxis;GO:0031280;GO:0050880//regulation of blood vessel size;GO:0050931//pigment cell differentiation;GO:0055067	gi|4503467|ref|NP_003982.1|/0/1
11259	-2.45825	0.862647	FILIP1L	filamin A interacting protein 1-like	K10352	GO:0015629//actin cytoskeleton;GO:0043231//intracellular membrane-bounded organelle	-	-	gi|54399958|gb|AAV34207.1|/0/1
1360	-3.05132	0.820898	CPB1	carboxypeptidase B1 (tissue)	K01291	-	GO:0008235//metalloexopeptidase activity;GO:0046914//transition metal ion binding	GO:0019538//protein metabolic process	gi|54607080|ref|NP_001862.2|/0/1
4814	-1.66037	0.8599	NINJ1	ninjurin 1	-	GO:0016020//membrane	-	GO:0048731	gi|148922911|ref|NP_004139.2|/8.4189e-58/1
29015	1.32112	0.822178	SLC43A3	solute carrier family 43, member 3	K08230	GO:0031224//intrinsic to membrane	-	GO:0006810//transport	gi|18252047|ref|NP_060081.1|/0/1
1917	-2.09542	0.886154	EEF1A2	eukaryotic translation elongation factor 1 alpha 2	K03231	GO:0043231//intracellular membrane-bounded organelle;GO:0043234//protein complex;GO:0044297//cell body	GO:0008135//translation factor activity, nucleic acid binding;GO:0017111//nucleoside-triphosphatase activity;GO:0032561//guanyl ribonucleotide binding	GO:0006412//translation;GO:0009207;GO:0042221//response to chemical stimulus;GO:0043066//negative regulation of apoptotic process	gi|440889941|gb|ELR44723.1|/0/1
4316	3.00199	0.941068	MMP7	matrix metallopeptidase 7 (matrilysin, uterine)	K01397	GO:0031012//extracellular matrix	GO:0004175//endopeptidase activity;GO:0046914//transition metal ion binding	GO:0008283//cell proliferation;GO:0019538//protein metabolic process;GO:0032963//collagen metabolic process	gi|4505219|ref|NP_002414.1|/1.48632e-156/1
27347	-2.03284	0.854653	STK39	serine threonine kinase 39	K08282	GO:0005626//insoluble fraction;GO:0043231//intracellular membrane-bounded organelle;GO:0043232;GO:0044459//plasma membrane part	GO:0004674//protein serine/threonine kinase activity;GO:0019900//kinase binding;GO:0032559	GO:0006464//cellular protein modification process;GO:0006796//phosphate-containing compound metabolic process;GO:0006813//potassium ion transport;GO:0050896//response to stimulus	gi|115430252|ref|NP_037365.2|/0/1
93432	3.64491	0.941983	LOC93432	maltase-glucoamylase (alpha-glucosidase) pseudogene	K12047	-	-	-	gi|119572369|gb|EAW51984.1|/0/1
7031	-3.39421	0.918739	TFF1	trefoil factor 1	K01176	GO:0044421//extracellular region part;GO:0044424//intracellular part	GO:0005102//receptor binding	GO:0008283//cell proliferation;GO:0009611//response to wounding;GO:0010038//response to metal ion;GO:0010669//epithelial structure maintenance;GO:0043627//response to estrogen stimulus;GO:0044238//primary metabolic process;GO:0048869//cellular developmental process	gi|332263362|ref|XP_003280716.1|/4.00515e-50/1
6317	2.79536	0.929861	SERPINB3	serpin peptidase inhibitor, clade B (ovalbumin), member 3	K13963	GO:0044424//intracellular part	GO:0004866//endopeptidase inhibitor activity;GO:0005488//binding	GO:0002376//immune system process;GO:0006508//proteolysis;GO:0010466//negative regulation of peptidase activity	gi|5902072|ref|NP_008850.1|/0/1
9518	-2.54716	0.91089	GDF15	growth differentiation factor 15	K05504	GO:0044421//extracellular region part	GO:0005102//receptor binding	GO:0007154//cell communication;GO:0007178//transmembrane receptor protein serine/threonine kinase signaling pathway	gi|153792495|ref|NP_004855.2|/1.32625e-166/1
54757	2.90755	0.89892	FAM20A	family with sequence similarity 20, member A	-	-	-	-	gi|431908837|gb|ELK12429.1|/0/1
1836	3.00142	0.923063	SLC26A2	solute carrier family 26 (sulfate transporter), member 2	K14701	GO:0005626//insoluble fraction;GO:0016021//integral to membrane	GO:0015103//inorganic anion transmembrane transporter activity;GO:0015291//secondary active transmembrane transporter activity	GO:0015698//inorganic anion transport;GO:0032501//multicellular organismal process	gi|100913030|ref|NP_000103.2|/0/1
3976	1.44269	0.839522	LIF	leukemia inhibitory factor	K05419	GO:0044421//extracellular region part	GO:0005126//cytokine receptor binding	GO:0001525//angiogenesis;GO:0002763//positive regulation of myeloid leukocyte differentiation;GO:0003006//developmental process involved in reproduction;GO:0003337//mesenchymal to epithelial transition involved in metanephros morphogenesis;GO:0007167//enzyme linked receptor protein signaling pathway;GO:0008283//cell proliferation;GO:0010551;GO:0010740//positive regulation of intracellular protein…	gi|187141|gb|AAA59517.1|/9.32801e-62/1
249	2.91629	0.910525	ALPL	alkaline phosphatase, liver/bone/kidney	K01077	GO:0031224//intrinsic to membrane;GO:0044421//extracellular region part;GO:0044424//intracellular part	GO:0016791//phosphatase activity;GO:0043169//cation binding	GO:0002237//response to molecule of bacterial origin;GO:0006796//phosphate-containing compound metabolic process;GO:0014070//response to organic cyclic compound;GO:0031960//response to corticosteroid stimulus;GO:0033273//response to vitamin;GO:0034505//tooth mineralization	gi|62089214|dbj|BAD93051.1|/0/1
10563	-3.53653	0.95397	CXCL13	chemokine (C-X-C motif) ligand 13	K10032	GO:0000267//cell fraction;GO:0044421//extracellular region part	GO:0005125//cytokine activity	GO:0006952//defense response;GO:0007154//cell communication;GO:0042221//response to chemical stimulus;GO:0048534;GO:0051480//cytosolic calcium ion homeostasis	gi|5453577|ref|NP_006410.1|/6.16403e-47/1
11240	3.88941	0.950554	PADI2	peptidyl arginine deiminase, type II	K01481	GO:0044424//intracellular part	GO:0016813//hydrolase activity, acting on carbon-nitrogen (but not peptide) bonds, in linear amidines;GO:0046872//metal ion binding	GO:0018195//peptidyl-arginine modification	gi|4589632|dbj|BAA76838.1|/0/1
4281	2.8939	0.809665	MID1	midline 1 (Opitz/BBB syndrome)	K08285	GO:0005874//microtubule	GO:0003824//catalytic activity;GO:0019899//enzyme binding;GO:0046914//transition metal ion binding	GO:0007019//microtubule depolymerization;GO:0007275//multicellular organismal development;GO:0032872//regulation of stress-activated MAPK cascade	gi|348554271|ref|XP_003462949.1|/0/1
2564	2.28648	0.87048	GABRE	gamma-aminobutyric acid (GABA) A receptor, epsilon	K05185	GO:0034702//ion channel complex;GO:0044459//plasma membrane part	GO:0005253//anion channel activity;GO:0015276//ligand-gated ion channel activity;GO:0016917//GABA receptor activity	GO:0006810//transport;GO:0007186//G-protein coupled receptor signaling pathway	gi|52426761|ref|NP_004952.2|/0/1
6840	1.46605	0.834893	SVIL	supervillin	K10369	GO:0015629//actin cytoskeleton;GO:0030016//myofibril;GO:0042995//cell projection;GO:0043231//intracellular membrane-bounded organelle;GO:0044459//plasma membrane part	GO:0003779//actin binding	GO:0006996//organelle organization;GO:0014706//striated muscle tissue development	gi|397501644|ref|XP_003821490.1|/0/1
130576	-2.32003	0.861909	LYPD6B	LY6/PLAUR domain containing 6B	-	GO:0031224//intrinsic to membrane	-	-	gi|40255210|ref|NP_808879.2|/1.74966e-119/1
1191	1.65531	0.864469	CLU	clusterin	-	GO:0031091//platelet alpha granule;GO:0034364//high-density lipoprotein particle	GO:0005515//protein binding	GO:0001775//cell activation;GO:0002455//humoral immune response mediated by circulating immunoglobulin;GO:0006887//exocytosis;GO:0006952//defense response;GO:0007599//hemostasis;GO:0008637//apoptotic mitochondrial changes;GO:0030301//cholesterol transport;GO:0032460//negative regulation of protein oligomerization;GO:0044238//primary metabolic process;GO:0051707//response to other organism	gi|426359209|ref|XP_004046874.1|/0/1
23555	-1.93155	0.879499	TSPAN15	tetraspanin 15	K10303;K13857	GO:0005626//insoluble fraction;GO:0016021//integral to membrane	-	-	gi|6912530|ref|NP_036471.1|/1.1584e-164/1
2173	4.38236	0.970102	FABP7	fatty acid binding protein 7, brain	K08756	GO:0044297//cell body;GO:0044424//intracellular part	GO:0005488//binding	GO:0008283//cell proliferation;GO:0030900//forebrain development;GO:0032102;GO:0051234//establishment of localization	gi|4557585|ref|NP_001437.1|/5.08038e-70/1
8418	-1.92869	0.838572	CMAHP	cytidine monophospho-N-acetylneuraminic acid hydroxylase, pseudogene	K08080	GO:0044424//intracellular part	GO:0016716//oxidoreductase activity, acting on paired donors, with incorporation or reduction of molecular oxygen, another compound as one donor, and incorporation of one atom of oxygen;GO:0043169//cation binding;GO:0051536//iron-sulfur cluster binding	GO:0006054//N-acetylneuraminate metabolic process;GO:0006091//generation of precursor metabolites and energy;GO:0051234//establishment of localization	gi|57526198|ref|NP_001009041.1|/0/1
3671	3.42028	0.925131	ISLR	immunoglobulin superfamily containing leucine-rich repeat	K06839	-	-	GO:0009987//cellular process	gi|5031809|ref|NP_005536.1|/0/1
9076	1.26402	0.812743	CLDN1	claudin 1	K06087	GO:0016021//integral to membrane;GO:0043296//apical junction complex	GO:0005515//protein binding	GO:0016337//cell-cell adhesion;GO:0051704	gi|10863887|ref|NP_066924.1|/2.59274e-79/1
8538	1.37658	0.806927	BARX2	BARX homeobox 2	K09361	GO:0043231//intracellular membrane-bounded organelle;GO:0043234//protein complex	GO:0001071//nucleic acid binding transcription factor activity;GO:0003677//DNA binding	GO:0006357//regulation of transcription from RNA polymerase II promoter;GO:0016337//cell-cell adhesion;GO:0022405//hair cycle process;GO:0051146//striated muscle cell differentiation	gi|6633798|ref|NP_003649.2|/7.28716e-146/1
112616	1.49306	0.829375	CMTM7	CKLF-like MARVEL transmembrane domain containing 7	-	GO:0031224//intrinsic to membrane;GO:0044421//extracellular region part	GO:0005102//receptor binding	GO:0042221//response to chemical stimulus	gi|31657099|ref|NP_852137.1|/5.50067e-62/1
6422	3.04836	0.941576	SFRP1	secreted frizzled-related protein 1	K02166	GO:0016020//membrane;GO:0031012//extracellular matrix;GO:0044444//cytoplasmic part	GO:0001664//G-protein coupled receptor binding;GO:0004175//endopeptidase activity;GO:0004888//transmembrane signaling receptor activity;GO:0005539//glycosaminoglycan binding;GO:0016564//transcription repressor activity;GO:0019904//protein domain specific binding;GO:0061135	GO:0000737//DNA catabolic process, endonucleolytic;GO:0001503//ossification;GO:0001666//response to hypoxia;GO:0001756//somitogenesis;GO:0001933//negative regulation of protein phosphorylation;GO:0001954//positive regulation of cell-matrix adhesion;GO:0002762//negative regulation of myeloid leukocyte differentiation;GO:0003402//planar cell polarity pathway involved in axis elongation;GO:0006357//…	gi|56117838|ref|NP_003003.3|/1.57257e-140/1
2266	-4.80867	0.958878	FGG	fibrinogen gamma chain	K03905	GO:0005615//extracellular space;GO:0009986//cell surface;GO:0016020//membrane;GO:0031091//platelet alpha granule	GO:0005515//protein binding;GO:0043498//cell surface binding	GO:0001775//cell activation;GO:0006887//exocytosis;GO:0007599//hemostasis;GO:0010038//response to metal ion;GO:0023052//signaling;GO:0043623//cellular protein complex assembly	gi|70906439|ref|NP_068656.2|/0/1
722	2.75796	0.819414	C4BPA	complement component 4 binding protein, alpha	K04002	-	GO:0005488//binding	GO:0002455//humoral immune response mediated by circulating immunoglobulin;GO:0006952//defense response	gi|4502503|ref|NP_000706.1|/0/1
389084	3.84439	0.869963	C2orf82	chromosome 2 open reading frame 82	-	GO:0031224//intrinsic to membrane	-	-	gi|332815722|ref|XP_003309572.1|/1.83631e-32/1
444	-1.25986	0.805825	ASPH	aspartate beta-hydroxylase	K00476	GO:0005783//endoplasmic reticulum;GO:0005789//endoplasmic reticulum membrane;GO:0016020//membrane;GO:0031224//intrinsic to membrane;GO:0031227//intrinsic to endoplasmic reticulum membrane;GO:0044425//membrane part	GO:0005198//structural molecule activity;GO:0016491//oxidoreductase activity;GO:0016701//oxidoreductase activity, acting on single donors with incorporation of molecular oxygen;GO:0016706//oxidoreductase activity, acting on paired donors, with incorporation or reduction of molecular oxygen, 2-oxoglutarate as one donor, and incorporation of one atom each of oxygen into both donors;GO:0046872//meta…	GO:0003012//muscle system process;GO:0006464//cellular protein modification process;GO:0006874//cellular calcium ion homeostasis;GO:0007275//multicellular organismal development;GO:0008152//metabolic process;GO:0008283//cell proliferation;GO:0009653//anatomical structure morphogenesis;GO:0009987//cellular process;GO:0018126//protein hydroxylation;GO:0035107//appendage morphogenesis;GO:0048856//an…	gi|9910364|ref|NP_064549.1|/1.26172e-67/1
80736	-2.47569	0.911534	SLC44A4	solute carrier family 44, member 4	K15377	GO:0031224//intrinsic to membrane	GO:0005275//amine transmembrane transporter activity	GO:0015697//quaternary ammonium group transport	gi|295849282|ref|NP_001171515.1|/0/1
4604	-3.01958	0.925953	MYBPC1	myosin binding protein C, slow type	K12557	GO:0016459//myosin complex;GO:0043292//contractile fiber	GO:0005198//structural molecule activity;GO:0008092//cytoskeletal protein binding	GO:0006936//muscle contraction;GO:0009987//cellular process	gi|46049125|ref|NP_996555.1|/0/1
3485	-2.40976	0.88684	IGFBP2	insulin-like growth factor binding protein 2, 36kDa	K10138	GO:0031982//vesicle;GO:0044421//extracellular region part;GO:0044459//plasma membrane part	GO:0005520//insulin-like growth factor binding	GO:0009966//regulation of signal transduction;GO:0010038//response to metal ion;GO:0016049//cell growth;GO:0022414//reproductive process;GO:0031960//response to corticosteroid stimulus;GO:0032502//developmental process;GO:0033189//response to vitamin A;GO:0040008//regulation of growth;GO:0043627//response to estrogen stimulus	gi|55925576|ref|NP_000588.2|/2.93349e-163/1
5295	1.50441	0.826077	PIK3R1	phosphoinositide-3-kinase, regulatory subunit 1 (alpha)	K02649	GO:0005624//membrane fraction;GO:0005942//phosphatidylinositol 3-kinase complex;GO:0016020//membrane;GO:0043231//intracellular membrane-bounded organelle	GO:0017046//peptide hormone binding;GO:0019900//kinase binding;GO:0019902//phosphatase binding;GO:0035004//phosphatidylinositol 3-kinase activity;GO:0035014//phosphatidylinositol 3-kinase regulator activity;GO:0035091//phosphatidylinositol binding;GO:0035258//steroid hormone receptor binding;GO:0070851//growth factor receptor binding	GO:0001101//response to acid;GO:0001932//regulation of protein phosphorylation;GO:0001952//regulation of cell-matrix adhesion;GO:0002027//regulation of heart rate;GO:0002762//negative regulation of myeloid leukocyte differentiation;GO:0006357//regulation of transcription from RNA polymerase II promoter;GO:0007162//negative regulation of cell adhesion;GO:0007169//transmembrane receptor protein tyr…	gi|32455252|ref|NP_852556.2|/0/1
8424	3.07541	0.930488	BBOX1	butyrobetaine (gamma), 2-oxoglutarate dioxygenase (gamma-butyrobetaine hydroxylase) 1	K00471	GO:0005856//cytoskeleton;GO:0043231//intracellular membrane-bounded organelle;GO:0044444//cytoplasmic part	GO:0016701//oxidoreductase activity, acting on single donors with incorporation of molecular oxygen;GO:0016706//oxidoreductase activity, acting on paired donors, with incorporation or reduction of molecular oxygen, 2-oxoglutarate as one donor, and incorporation of one atom each of oxygen into both donors;GO:0046914//transition metal ion binding	GO:0006578//amino-acid betaine biosynthetic process	gi|301016018|pdb|3N6W|A/0/1
4067	1.49003	0.838258	LYN	v-yes-1 Yamaguchi sarcoma viral related oncogene homolog	K05854	GO:0005626//insoluble fraction;GO:0005743//mitochondrial inner membrane;GO:0008305//integrin complex;GO:0044430//cytoskeletal part	GO:0004713//protein tyrosine kinase activity;GO:0019899//enzyme binding;GO:0019904//protein domain specific binding;GO:0032559;GO:0046625//sphingolipid binding;GO:0070851//growth factor receptor binding	GO:0001101//response to acid;GO:0002441;GO:0007260//tyrosine phosphorylation of STAT protein;GO:0007599//hemostasis;GO:0008284//positive regulation of cell proliferation;GO:0009306//protein secretion;GO:0009408//response to heat;GO:0010522//regulation of calcium ion transport into cytosol;GO:0010740//positive regulation of intracellular protein kinase cascade;GO:0014015//positive regulation of gl…	gi|4505055|ref|NP_002341.1|/0/1
2299	2.56809	0.807902	FOXI1	forkhead box I1	K09401	GO:0043231//intracellular membrane-bounded organelle;GO:0043234//protein complex	GO:0000981//sequence-specific DNA binding RNA polymerase II transcription factor activity;GO:0003702//RNA polymerase II transcription factor activity;GO:0005515//protein binding;GO:0016564//transcription repressor activity;GO:0043565//sequence-specific DNA binding;GO:0043566//structure-specific DNA binding	GO:0000122//negative regulation of transcription from RNA polymerase II promoter;GO:0001708//cell fate specification;GO:0010551;GO:0030916//otic vesicle formation	gi|21618329|ref|NP_658982.1|/1.14636e-158/1
3082	-5.17574	0.911288	HGF	hepatocyte growth factor (hepapoietin A; scatter factor)	K05460	GO:0031091//platelet alpha granule	GO:0004175//endopeptidase activity;GO:0005102//receptor binding	GO:0000087//M phase of mitotic cell cycle;GO:0000904//cell morphogenesis involved in differentiation;GO:0001775//cell activation;GO:0006887//exocytosis;GO:0007599//hemostasis;GO:0019538//protein metabolic process;GO:0060638//mesenchymal-epithelial cell signaling	gi|62087380|dbj|BAD92137.1|/2.13595e-115/1
130574	-2.93817	0.805512	LYPD6	LY6/PLAUR domain containing 6	-	-	-	-	gi|34996523|ref|NP_919298.1|/5.185e-82/1
4313	-3.94679	0.946078	MMP2	matrix metallopeptidase 2 (gelatinase A, 72kDa gelatinase, 72kDa type IV collagenase)	K01398	GO:0016020//membrane;GO:0030016//myofibril;GO:0031012//extracellular matrix;GO:0043231//intracellular membrane-bounded organelle	GO:0004175//endopeptidase activity;GO:0005515//protein binding;GO:0046914//transition metal ion binding	GO:0000302//response to reactive oxygen species;GO:0001503//ossification;GO:0001568//blood vessel development;GO:0002009//morphogenesis of an epithelium;GO:0006915//apoptotic process;GO:0007155//cell adhesion;GO:0009605//response to external stimulus;GO:0009628//response to abiotic stimulus;GO:0014070//response to organic cyclic compound;GO:0019229//regulation of vasoconstriction;GO:0019538//prot…	gi|189217853|ref|NP_001121363.1|/0/1
11098	-2.62677	0.909372	PRSS23	protease, serine, 23	K09627	GO:0043231//intracellular membrane-bounded organelle	GO:0004175//endopeptidase activity	GO:0019538//protein metabolic process	gi|114639694|ref|XP_508909.2|/0/1
8437	3.17095	0.843735	RASAL1	RAS protein activator like 1 (GAP1 like)	K12380	GO:0044464//cell part	GO:0005083//small GTPase regulator activity;GO:0008289//lipid binding;GO:0043169//cation binding	GO:0009966//regulation of signal transduction	gi|62087450|dbj|BAD92172.1|/0/1
6820	-1.78661	0.810513	SULT2B1	sulfotransferase family, cytosolic, 2B, member 1	K01015	GO:0044444//cytoplasmic part	GO:0005488//binding;GO:0008146//sulfotransferase activity	GO:0006629//lipid metabolic process;GO:0006790//sulfur compound metabolic process	gi|31563386|ref|NP_814444.1|/1.52712e-178/1
118430	-3.08752	0.944654	MUCL1	mucin-like 1	-	-	-	-	gi|397472206|ref|XP_003807646.1|/3.07418e-15/1
2059	1.49149	0.836139	EPS8	epidermal growth factor receptor pathway substrate 8	K07365	GO:0005624//membrane fraction;GO:0008328//ionotropic glutamate receptor complex;GO:0044430//cytoskeletal part	GO:0030674//protein binding, bridging	GO:0007169//transmembrane receptor protein tyrosine kinase signaling pathway;GO:0007626//locomotory behavior;GO:0030036//actin cytoskeleton organization;GO:0030534//adult behavior	gi|20988309|gb|AAH30010.1|/0/1
100506311	1.67574	0.814014	HOTAIRM1	HOXA transcript antisense RNA, myeloid-specific 1	-	-	-	-	gi|403288097|ref|XP_003935251.1|/7.7651e-27/1
30061	-2.9595	0.89096	SLC40A1	solute carrier family 40 (iron-regulated transporter), member 1	K14685	GO:0016021//integral to membrane;GO:0030136//clathrin-coated vesicle	GO:0005488//binding;GO:0022890//inorganic cation transmembrane transporter activity	GO:0006826//iron ion transport;GO:0006875//cellular metal ion homeostasis;GO:0032502//developmental process	gi|119631306|gb|EAX10901.1|/0/1
89932	-2.05011	0.828137	PAPLN	papilin, proteoglycan-like sulfated glycoprotein	K08621	-	-	-	gi|145309328|ref|NP_775733.3|/0/1
56963	1.99668	0.828815	RGMA	RGM domain family, member A	K06847	GO:0031224//intrinsic to membrane;GO:0043231//intracellular membrane-bounded organelle	-	GO:0006935//chemotaxis;GO:0014020;GO:0030509//BMP signaling pathway	gi|9368530|emb|CAB98207.1|/0/1
51523	-1.60004	0.829629	CXXC5	CXXC finger protein 5	K03344	GO:0043231//intracellular membrane-bounded organelle	GO:0003676//nucleic acid binding;GO:0046914//transition metal ion binding;GO:0060089	GO:0007249//I-kappaB kinase/NF-kappaB cascade	gi|471394191|ref|XP_004381121.1|/1.80678e-128/1
1847	-1.49375	0.841039	DUSP5	dual specificity phosphatase 5	K04459	GO:0031981//nuclear lumen	GO:0008138//protein tyrosine/serine/threonine phosphatase activity	GO:0000165//MAPK cascade;GO:0001704//formation of primary germ layer;GO:0006355//regulation of transcription, DNA-dependent;GO:0006464//cellular protein modification process	gi|119569944|gb|EAW49559.1|/0/1
10580	1.67812	0.82695	SORBS1	sorbin and SH3 domain containing 1	K06086	GO:0005815//microtubule organizing center;GO:0005887//integral to plasma membrane;GO:0005913//cell-cell adherens junction;GO:0005924//cell-substrate adherens junction;GO:0031981//nuclear lumen;GO:0032432//actin filament bundle	GO:0005102//receptor binding;GO:0008092//cytoskeletal protein binding;GO:0019900//kinase binding;GO:0030674//protein binding, bridging	GO:0003012//muscle system process;GO:0005979//regulation of glycogen biosynthetic process;GO:0007044//cell-substrate junction assembly;GO:0007169//transmembrane receptor protein tyrosine kinase signaling pathway;GO:0008610//lipid biosynthetic process;GO:0010828//positive regulation of glucose transport;GO:0031589//cell-substrate adhesion;GO:0032868//response to insulin stimulus;GO:0048522//positi…	gi|78000167|ref|NP_001030128.1|/0/1
343578	-2.37756	0.845006	ARHGAP40	Rho GTPase activating protein 40	K08878;K10360;K08773	-	-	-	gi|256574758|ref|NP_001157903.1|/0/1
367	-2.64396	0.846168	AR	androgen receptor	K08557	GO:0000785//chromatin;GO:0031981//nuclear lumen;GO:0043005//neuron projection	GO:0001071//nucleic acid binding transcription factor activity;GO:0003704//specific RNA polymerase II transcription factor activity;GO:0003707//steroid hormone receptor activity;GO:0003824//catalytic activity;GO:0005496//steroid binding;GO:0019904//protein domain specific binding;GO:0035258//steroid hormone receptor binding;GO:0043565//sequence-specific DNA binding;GO:0046914//transition metal io…	GO:0001655//urogenital system development;GO:0003156//regulation of organ formation;GO:0006359//regulation of transcription from RNA polymerase III promoter;GO:0008285//negative regulation of cell proliferation;GO:0008406//gonad development;GO:0009755//hormone-mediated signaling pathway;GO:0010551;GO:0010740//positive regulation of intracellular protein kinase cascade;GO:0018993//somatic sex dete…	gi|58535455|ref|NP_001011645.1|/0/1
2113	1.3656	0.817142	ETS1	v-ets erythroblastosis virus E26 oncogene homolog 1 (avian)	K02678	GO:0043231//intracellular membrane-bounded organelle;GO:0043234//protein complex	GO:0001071//nucleic acid binding transcription factor activity;GO:0003677//DNA binding;GO:0005515//protein binding;GO:0030528//transcription regulator activity	GO:0006928//cellular component movement;GO:0008283//cell proliferation;GO:0009605//response to external stimulus;GO:0010551;GO:0012502//induction of programmed cell death;GO:0016477//cell migration;GO:0021536//diencephalon development;GO:0022602//ovulation cycle process;GO:0022617//extracellular matrix disassembly;GO:0030575;GO:0034097//response to cytokine stimulus;GO:0034405//response to fluid …	gi|4885219|ref|NP_005229.1|/0/1
2568	3.52796	0.956106	GABRP	gamma-aminobutyric acid (GABA) A receptor, pi	K05189	GO:0034702//ion channel complex;GO:0044459//plasma membrane part	GO:0005253//anion channel activity;GO:0015276//ligand-gated ion channel activity;GO:0016917//GABA receptor activity	GO:0006810//transport	gi|403290182|ref|XP_003936209.1|/0/1
6898	-3.81658	0.937889	TAT	tyrosine aminotransferase	K00815	GO:0043231//intracellular membrane-bounded organelle;GO:0044444//cytoplasmic part	GO:0016846//carbon-sulfur lyase activity;GO:0031406//carboxylic acid binding;GO:0048037//cofactor binding;GO:0070547	GO:0006558//L-phenylalanine metabolic process;GO:0006570//tyrosine metabolic process;GO:0006950//response to stress;GO:0008652//cellular amino acid biosynthetic process;GO:0009063//cellular amino acid catabolic process;GO:0009064//glutamine family amino acid metabolic process;GO:0010038//response to metal ion;GO:0031960//response to corticosteroid stimulus;GO:0043648//dicarboxylic acid metabolic …	gi|4507369|ref|NP_000344.1|/0/1
146760	-1.83896	0.8171	RTN4RL1	reticulon 4 receptor-like 1	K07523;K08129	GO:0009986//cell surface;GO:0031225//anchored to membrane	GO:0004871//signal transducer activity	GO:0007409//axonogenesis	gi|30425553|ref|NP_848663.1|/0/1
5328	-1.50317	0.834257	PLAU	plasminogen activator, urokinase	K01348	GO:0016020//membrane;GO:0044421//extracellular region part	GO:0004175//endopeptidase activity	GO:0001952//regulation of cell-matrix adhesion;GO:0008283//cell proliferation;GO:0009966//regulation of signal transduction;GO:0014909//smooth muscle cell migration;GO:0019538//protein metabolic process;GO:0030195//negative regulation of blood coagulation;GO:0042221//response to chemical stimulus	gi|4505863|ref|NP_002649.1|/0/1
10123	2.33676	0.896614	ARL4C	ADP-ribosylation factor-like 4C	K07947	GO:0016020//membrane;GO:0042995//cell projection;GO:0043231//intracellular membrane-bounded organelle	GO:0015631//tubulin binding;GO:0017111//nucleoside-triphosphatase activity;GO:0032561//guanyl ribonucleotide binding	GO:0009207;GO:0016197//endosomal transport;GO:0035556//intracellular signal transduction	gi|426338986|ref|XP_004033447.1|/2.17053e-125/1
169044	2.81384	0.814684	COL22A1	collagen, type XXII, alpha 1	K08132	-	-	-	gi|40805823|ref|NP_690848.1|/0/1
22836	-2.77378	0.898488	RHOBTB3	Rho-related BTB domain containing 3	K07869	GO:0043231//intracellular membrane-bounded organelle	GO:0005083//small GTPase regulator activity;GO:0017111//nucleoside-triphosphatase activity;GO:0032559	GO:0009207;GO:0016197//endosomal transport	gi|40788968|dbj|BAA74901.2|/0/1
684	-1.46712	0.822729	BST2	bone marrow stromal cell antigen 2	K06731	GO:0005768//endosome;GO:0016021//integral to membrane	GO:0042802//identical protein binding;GO:0060089	GO:0002252;GO:0006952//defense response;GO:0006955//immune response;GO:0007154//cell communication;GO:0007249//I-kappaB kinase/NF-kappaB cascade;GO:0032501//multicellular organismal process;GO:0046649//lymphocyte activation	gi|4757876|ref|NP_004326.1|/5.77698e-63/1
3887	2.41627	0.90972	KRT81	keratin 81	K07605	GO:0005882//intermediate filament	GO:0005488//binding	GO:0009888//tissue development	gi|332839425|ref|XP_003313755.1|/0/1
8447	-2.37456	0.846201	DOC2B	double C2-like domains, beta	K15290	GO:0016020//membrane;GO:0030136//clathrin-coated vesicle;GO:0043234//protein complex	GO:0000149//SNARE binding;GO:0005543//phospholipid binding	GO:0006906//vesicle fusion;GO:0007269//neurotransmitter secretion;GO:0017158//regulation of calcium ion-dependent exocytosis;GO:0033036;GO:0050796//regulation of insulin secretion	gi|295054132|ref|NP_003576.2|/0/1
3685	-1.2315	0.804401	ITGAV	integrin, alpha V	K06487	GO:0005887//integral to plasma membrane;GO:0009986//cell surface	GO:0004871//signal transducer activity;GO:0005488//binding	GO:0001944//vasculature development;GO:0002376//immune system process;GO:0006869//lipid transport;GO:0006909//phagocytosis;GO:0006935//chemotaxis;GO:0007166//cell surface receptor signaling pathway;GO:0007599//hemostasis;GO:0010742//macrophage derived foam cell differentiation;GO:0010871//negative regulation of receptor biosynthetic process;GO:0010883//regulation of lipid storage;GO:0031589//cell…	gi|62089374|dbj|BAD93131.1|/0/1
693199	-2.00021	0.845396	MIR614	microRNA 614	-	-	-	-	-
64078	1.56506	0.84727	SLC28A3	solute carrier family 28 (sodium-coupled nucleoside transporter), member 3	K11536	GO:0031224//intrinsic to membrane	GO:0005345//purine nucleobase transmembrane transporter activity;GO:0005415//nucleoside:sodium symporter activity;GO:0005488//binding	GO:0001894//tissue homeostasis;GO:0006139//nucleobase-containing compound metabolic process;GO:0015858//nucleoside transport	gi|11545853|ref|NP_071410.1|/0/1
6446	1.90053	0.877999	SGK1	serum/glucocorticoid regulated kinase 1	K13302	GO:0016020//membrane;GO:0042995//cell projection;GO:0043231//intracellular membrane-bounded organelle;GO:0044444//cytoplasmic part	GO:0004672//protein kinase activity;GO:0005543//phospholipid binding;GO:0008092//cytoskeletal protein binding;GO:0019901//protein kinase binding;GO:0032559	GO:0002028//regulation of sodium ion transport;GO:0006464//cellular protein modification process;GO:0006468//protein phosphorylation;GO:0006875//cellular metal ion homeostasis;GO:0006915//apoptotic process;GO:0007049//cell cycle;GO:0007613//memory;GO:0007632//visual behavior;GO:0008104//protein localization;GO:0012501//programmed cell death;GO:0016049//cell growth;GO:0030001//metal ion transport;…	gi|25168263|ref|NP_005618.2|/0/1
347	-3.30338	0.938796	APOD	apolipoprotein D	K03098	GO:0044421//extracellular region part;GO:0044464//cell part	GO:0005488//binding;GO:0022892	GO:0010876//lipid localization;GO:0044238//primary metabolic process;GO:0051234//establishment of localization	gi|297287212|ref|XP_001098104.2|/1.99733e-99/1
1116	3.46921	0.957793	CHI3L1	chitinase 3-like 1 (cartilage glycoprotein-39)	K01183	GO:0031012//extracellular matrix	GO:0004553//hydrolase activity, hydrolyzing O-glycosyl compounds;GO:0005198//structural molecule activity;GO:0030246//carbohydrate binding;GO:0043167//ion binding	GO:0006026	gi|144226251|ref|NP_001267.2|/0/1
10018	-1.39905	0.802129	BCL2L11	BCL2-like 11 (apoptosis facilitator)	K09228;K11447;K01875;K00939;K00591	GO:0005624//membrane fraction;GO:0031966//mitochondrial membrane	GO:0005515//protein binding;GO:0015631//tubulin binding;GO:0046983//protein dimerization activity	GO:0001836//release of cytochrome c from mitochondria;GO:0002260//lymphocyte homeostasis;GO:0006917//induction of apoptosis;GO:0007169//transmembrane receptor protein tyrosine kinase signaling pathway;GO:0007417//central nervous system development;GO:0007423//sensory organ development;GO:0008406//gonad development;GO:0009887//organ morphogenesis;GO:0022414//reproductive process;GO:0031589//cell-s…	gi|74188054|dbj|BAE37144.1|/5.70241e-32/1
158763	-4.39873	0.845633	ARHGAP36	Rho GTPase activating protein 36	K10360;K07526	GO:0044444//cytoplasmic part	GO:0008047//enzyme activator activity	GO:0009966//regulation of signal transduction;GO:0035556//intracellular signal transduction	gi|40255080|ref|NP_659404.2|/0/1
6876	1.74216	0.86419	TAGLN	transgelin	K05730	GO:0044424//intracellular part	GO:0008092//cytoskeletal protein binding	GO:0048513//organ development	gi|397498821|ref|XP_003820173.1|/9.79353e-115/1
7980	-3.60761	0.952427	TFPI2	tissue factor pathway inhibitor 2	K03909	GO:0031012//extracellular matrix	GO:0004866//endopeptidase inhibitor activity;GO:0005198//structural molecule activity	GO:0007599//hemostasis	gi|402864200|ref|XP_003896362.1|/2.25561e-116/1
23670	-1.7834	0.862087	TMEM2	transmembrane protein 2	K09666	GO:0031224//intrinsic to membrane	-	-	gi|209447096|ref|NP_001129292.1|/0/1
7035	-2.98332	0.92241	TFPI	tissue factor pathway inhibitor (lipoprotein-associated coagulation inhibitor)	K03909	GO:0016020//membrane;GO:0044421//extracellular region part	GO:0004866//endopeptidase inhibitor activity	GO:0007599//hemostasis;GO:0010466//negative regulation of peptidase activity;GO:0072376	gi|73760409|ref|NP_001027452.1|/1.8181e-133/1
83988	2.837	0.882653	NCALD	neurocalcin delta	K13764	GO:0005626//insoluble fraction;GO:0012510//trans-Golgi network transport vesicle membrane	GO:0015631//tubulin binding;GO:0046872//metal ion binding	GO:0006810//transport;GO:0007267//cell-cell signaling	gi|27806017|ref|NP_776823.1|/7.3278e-107/1
4267	-1.9403	0.875532	CD99	CD99 molecule	K06520	GO:0016020//membrane	-	-	gi|4505183|ref|NP_002405.1|/4.31768e-43/1
92304	-2.13903	0.871836	SCGB3A1	secretoglobin, family 3A, member 1	-	-	-	-	gi|50363226|ref|NP_443095.2|/2.21669e-06/1
5284	3.53994	0.953495	PIGR	polymeric immunoglobulin receptor	K13073	GO:0016021//integral to membrane	GO:0005488//binding	-	gi|31377806|ref|NP_002635.2|/0/1
220	1.47993	0.845998	ALDH1A3	aldehyde dehydrogenase 1 family, member A3	K00129	GO:0044444//cytoplasmic part	GO:0004030//aldehyde dehydrogenase [NAD(P)+] activity;GO:0042562//hormone binding;GO:0042802//identical protein binding;GO:0051287//NAD binding	GO:0006915//apoptotic process;GO:0016331//morphogenesis of embryonic epithelium;GO:0021536//diencephalon development;GO:0021756//striatum development;GO:0042221//response to chemical stimulus;GO:0042573//retinoic acid metabolic process;GO:0043010//camera-type eye development;GO:0048562//embryonic organ morphogenesis	gi|153266822|ref|NP_000684.2|/0/1
84171	2.87532	0.909321	LOXL4	lysyl oxidase-like 4	K00280	GO:0044421//extracellular region part;GO:0044464//cell part	GO:0004888//transmembrane signaling receptor activity;GO:0016641//oxidoreductase activity, acting on the CH-NH2 group of donors, oxygen as acceptor;GO:0046914//transition metal ion binding	GO:0008152//metabolic process	gi|67782349|ref|NP_115587.6|/0/1
388	-1.20193	0.810589	RHOB	ras homolog family member B	K07856	GO:0005626//insoluble fraction;GO:0005770//late endosome;GO:0031090//organelle membrane	GO:0017111//nucleoside-triphosphatase activity;GO:0032561//guanyl ribonucleotide binding	GO:0001775//cell activation;GO:0006915//apoptotic process;GO:0006935//chemotaxis;GO:0007041//lysosomal transport;GO:0007265//Ras protein signal transduction;GO:0007599//hemostasis;GO:0009207;GO:0009966//regulation of signal transduction;GO:0045765//regulation of angiogenesis;GO:0048869//cellular developmental process;GO:0051726//regulation of cell cycle	gi|440906071|gb|ELR56376.1|/7.08228e-110/1
51561	-1.74224	0.820228	IL23A	interleukin 23, alpha subunit p19	K05426	GO:0043234//protein complex;GO:0044421//extracellular region part	GO:0005126//cytokine receptor binding	GO:0001787//natural killer cell proliferation;GO:0001818//negative regulation of cytokine production;GO:0001819//positive regulation of cytokine production;GO:0001912//positive regulation of leukocyte mediated cytotoxicity;GO:0002763//positive regulation of myeloid leukocyte differentiation;GO:0002824;GO:0010455//positive regulation of cell fate commitment;GO:0010534;GO:0031349//positive regulati…	gi|11528343|gb|AAG37232.1|AF301620_1/2.19535e-87/1
1075	1.43448	0.812073	CTSC	cathepsin C	K01275;K11849	GO:0000323//lytic vacuole	GO:0004175//endopeptidase activity	GO:0002376//immune system process;GO:0019538//protein metabolic process	gi|92111129|gb|ABE73456.1|/0/1
4240	2.57868	0.922707	MFGE8	milk fat globule-EGF factor 8 protein	K03902	GO:0009986//cell surface;GO:0019898//extrinsic to membrane;GO:0044421//extracellular region part	GO:0005102//receptor binding;GO:0005543//phospholipid binding	GO:0006909//phagocytosis;GO:0008283//cell proliferation;GO:0009566//fertilization;GO:0045807//positive regulation of endocytosis;GO:0048545//response to steroid hormone stimulus;GO:0048646//anatomical structure formation involved in morphogenesis;GO:0051704	gi|167830477|ref|NP_001108086.1|/0/1
112464	2.20689	0.855518	PRKCDBP	protein kinase C, delta binding protein	-	-	-	-	gi|47132587|ref|NP_659477.2|/3.70987e-71/1
1382	-1.32122	0.823661	CRABP2	cellular retinoic acid binding protein 2	K08754;K08756;K08752	GO:0031981//nuclear lumen	GO:0005501//retinoid binding	GO:0001523//retinoid metabolic process;GO:0006351//transcription, DNA-dependent;GO:0009888//tissue development;GO:0023052//signaling;GO:0030326//embryonic limb morphogenesis;GO:0051234//establishment of localization	gi|440903652|gb|ELR54289.1|/2.9279e-74/1
9645	-1.63613	0.825789	MICAL2	microtubule associated monooxygenase, calponin and LIM domain containing 2	K05699	GO:0043232	GO:0016491//oxidoreductase activity;GO:0046914//transition metal ion binding	GO:0008152//metabolic process	gi|40788350|dbj|BAA34470.2|/0/1
6279	1.8652	0.880796	S100A8	S100 calcium binding protein A8	K14734	GO:0016020//membrane;GO:0043232;GO:0044421//extracellular region part	GO:0046872//metal ion binding	GO:0002237//response to molecule of bacterial origin;GO:0006954//inflammatory response;GO:0010038//response to metal ion	gi|426331617|ref|XP_004026775.1|/1.44481e-64/1
6318	2.39926	0.914306	SERPINB4	serpin peptidase inhibitor, clade B (ovalbumin), member 4	K13963	GO:0044424//intracellular part	GO:0004866//endopeptidase inhibitor activity;GO:0005488//binding	GO:0002376//immune system process;GO:0006508//proteolysis;GO:0010466//negative regulation of peptidase activity	gi|28076869|ref|NP_002965.1|/0/1
51097	-2.04566	0.887815	SCCPDH	saccharopine dehydrogenase (putative)	-	GO:0043231//intracellular membrane-bounded organelle	GO:0004753//saccharopine dehydrogenase activity	GO:0008152//metabolic process	gi|55770836|ref|NP_057086.2|/0/1
100190939	1.94773	0.858357	TPT1-AS1	TPT1 antisense RNA 1	K09228;K14693;K11447;K06817	GO:0044432//endoplasmic reticulum part	GO:0046872//metal ion binding	GO:0001654//eye development;GO:0043009//chordate embryonic development	gi|350580184|ref|XP_003353965.2|/8.24197e-37/1
231	1.52619	0.848931	AKR1B1	aldo-keto reductase family 1, member B1 (aldose reductase)	K00011	GO:0031981//nuclear lumen;GO:0044421//extracellular region part;GO:0044444//cytoplasmic part	GO:0004033//aldo-keto reductase (NADP) activity;GO:0005488//binding	GO:0006694//steroid biosynthetic process;GO:0050896//response to stimulus	gi|46015262|pdb|1PWL|A/1.99239e-172/1
266977	1.67563	0.807665	GPR110	G protein-coupled receptor 110	K08453	GO:0031224//intrinsic to membrane	GO:0004888//transmembrane signaling receptor activity	GO:0007186//G-protein coupled receptor signaling pathway	gi|61743940|ref|NP_722582.2|/0/1
5010	2.77943	0.876515	CLDN11	claudin 11	K06087	GO:0005886//plasma membrane;GO:0043296//apical junction complex;GO:0044425//membrane part	GO:0005515//protein binding	GO:0009987//cellular process;GO:0016337//cell-cell adhesion;GO:0032501//multicellular organismal process	gi|10938016|ref|NP_005593.2|/5.30955e-36/1
2669	-2.53084	0.867521	GEM	GTP binding protein overexpressed in skeletal muscle	K07846	GO:0044459//plasma membrane part	GO:0005515//protein binding;GO:0017111//nucleoside-triphosphatase activity;GO:0032561//guanyl ribonucleotide binding;GO:0046872//metal ion binding	GO:0002376//immune system process;GO:0009207;GO:0035556//intracellular signal transduction	gi|4885263|ref|NP_005252.1|/3.36394e-159/1
4319	-3.59177	0.909237	MMP10	matrix metallopeptidase 10 (stromelysin 2)	K01396;K01394	GO:0031012//extracellular matrix	GO:0004175//endopeptidase activity;GO:0046914//transition metal ion binding	GO:0019538//protein metabolic process;GO:0032963//collagen metabolic process	gi|4505205|ref|NP_002416.1|/0/1
165679	-2.76257	0.846557	SPTSSB	serine palmitoyltransferase, small subunit B	-	GO:0031211//endoplasmic reticulum palmitoyltransferase complex;GO:0031224//intrinsic to membrane	GO:0005488//binding;GO:0016454	GO:0006665//sphingolipid metabolic process	gi|93141042|ref|NP_001035189.1|/5.31663e-38/1
93082	2.05398	0.877075	NEURL3	neuralized homolog 3 (Drosophila) pseudogene	K15689	-	-	-	gi|119591774|gb|EAW71368.1|/1.00317e-152/1
2034	-1.58361	0.841208	EPAS1	endothelial PAS domain protein 1	K09095	GO:0043231//intracellular membrane-bounded organelle;GO:0043234//protein complex	GO:0000981//sequence-specific DNA binding RNA polymerase II transcription factor activity;GO:0003677//DNA binding;GO:0003712//transcription cofactor activity;GO:0019899//enzyme binding;GO:0046983//protein dimerization activity;GO:0060089	GO:0006357//regulation of transcription from RNA polymerase II promoter;GO:0006950//response to stress;GO:0023052//signaling;GO:0032501//multicellular organismal process;GO:0045165//cell fate commitment;GO:0048646//anatomical structure formation involved in morphogenesis	gi|332227348|ref|XP_003262854.1|/0/1
59277	-1.58227	0.853373	NTN4	netrin 4	K06845	GO:0005578//proteinaceous extracellular matrix;GO:0016020//membrane	GO:0043236//laminin binding	GO:0006935//chemotaxis;GO:0035426//extracellular matrix-cell signaling;GO:0042551//neuron maturation	gi|93204871|ref|NP_067052.2|/0/1
79605	2.57705	0.861511	PGBD5	piggyBac transposable element derived 5	-	-	-	-	gi|385198065|ref|NP_001245240.1|/0/1
8519	-1.27554	0.815184	IFITM1	interferon induced transmembrane protein 1	K06566	GO:0031224//intrinsic to membrane	GO:0005488//binding	GO:0002682//regulation of immune system process;GO:0006952//defense response;GO:0008283//cell proliferation;GO:0019221//cytokine-mediated signaling pathway;GO:0051707//response to other organism	gi|150010589|ref|NP_003632.3|/1.9673e-66/1
10158	1.51242	0.850169	PDZK1IP1	PDZK1 interacting protein 1	-	GO:0031224//intrinsic to membrane	-	-	gi|441634429|ref|XP_004089842.1|/1.59352e-45/1
526	1.6237	0.854339	ATP6V1B2	ATPase, H+ transporting, lysosomal 56/58kDa, V1 subunit B2	K02147	GO:0031224//intrinsic to membrane;GO:0033176;GO:0048770	GO:0015078//hydrogen ion transmembrane transporter activity;GO:0019829//cation-transporting ATPase activity;GO:0032559	GO:0006875//cellular metal ion homeostasis;GO:0007169//transmembrane receptor protein tyrosine kinase signaling pathway;GO:0009207;GO:0015031//protein transport;GO:0015986//ATP synthesis coupled proton transport;GO:0015988//energy coupled proton transmembrane transport, against electrochemical gradient;GO:0051452//intracellular pH reduction	gi|402877661|ref|XP_003902538.1|/0/1
26353	-2.62035	0.905947	HSPB8	heat shock 22kDa protein 8	K08879	GO:0043231//intracellular membrane-bounded organelle	GO:0004672//protein kinase activity;GO:0005515//protein binding	GO:0006950//response to stress;GO:0009987//cellular process	gi|7657146|ref|NP_055180.1|/1.56476e-102/1
158158	-2.10214	0.874566	RASEF	RAS and EF-hand domain containing	K07901	GO:0044444//cytoplasmic part	GO:0032561//guanyl ribonucleotide binding;GO:0046872//metal ion binding	GO:0006810//transport;GO:0035556//intracellular signal transduction	gi|40255119|ref|NP_689786.2|/0/1
64332	1.36684	0.830231	NFKBIZ	nuclear factor of kappa light polypeptide gene enhancer in B-cells inhibitor, zeta	K14242	GO:0043231//intracellular membrane-bounded organelle	-	GO:0006952//defense response	gi|13899229|ref|NP_113607.1|/0/1
5625	-2.58008	0.833757	PRODH	proline dehydrogenase (oxidase) 1	K00318	GO:0019866//organelle inner membrane;GO:0044429//mitochondrial part	GO:0016645//oxidoreductase activity, acting on the CH-NH group of donors	GO:0006536//glutamate metabolic process;GO:0006560//proline metabolic process;GO:0008629	gi|327478561|sp|O43272.3|PROD_HUMAN/0/1
25818	1.87029	0.860443	KLK5	kallikrein-related peptidase 5	K09617	GO:0044421//extracellular region part	GO:0004175//endopeptidase activity;GO:0005488//binding	GO:0008277//regulation of G-protein coupled receptor protein signaling pathway;GO:0009888//tissue development;GO:0019538//protein metabolic process	gi|397485153|ref|XP_003813725.1|/4.74647e-178/1
7869	-1.89322	0.856247	SEMA3B	sema domain, immunoglobulin domain (Ig), short basic domain, secreted, (semaphorin) 3B	K06840	GO:0043231//intracellular membrane-bounded organelle	GO:0004871//signal transducer activity	GO:0006935//chemotaxis;GO:0007154//cell communication;GO:0032501//multicellular organismal process	gi|54607089|ref|NP_001005914.1|/0/1
8324	2.30452	0.889451	FZD7	frizzled family receptor 7	K02432	GO:0031224//intrinsic to membrane;GO:0031253//cell projection membrane;GO:0044424//intracellular part	GO:0004888//transmembrane signaling receptor activity;GO:0019904//protein domain specific binding	GO:0001715//ectodermal cell fate specification;GO:0003382//epithelial cell morphogenesis;GO:0006357//regulation of transcription from RNA polymerase II promoter;GO:0007162//negative regulation of cell adhesion;GO:0007187//G-protein coupled receptor signaling pathway, coupled to cyclic nucleotide second messenger;GO:0007417//central nervous system development;GO:0016310//phosphorylation;GO:0017145…	gi|410036124|ref|XP_516034.3|/0/1
22998	-1.63447	0.840827	LIMCH1	LIM and calponin homology domains 1	K06084	-	GO:0008092//cytoskeletal protein binding;GO:0046914//transition metal ion binding	GO:0030036//actin cytoskeleton organization	gi|20521766|dbj|BAA83054.2|/0/1
22822	2.53958	0.916671	PHLDA1	pleckstrin homology-like domain, family A, member 1	K09228;K11447;K00939;K10371	GO:0012506//vesicle membrane;GO:0031981//nuclear lumen	GO:0005488//binding	GO:0009101//glycoprotein biosynthetic process;GO:0012502//induction of programmed cell death	gi|83977459|ref|NP_031376.3|/1.78613e-139/1
4729	-1.18515	0.809335	NDUFV2	NADH dehydrogenase (ubiquinone) flavoprotein 2, 24kDa	K03943	GO:0005746//mitochondrial respiratory chain	GO:0000166//nucleotide binding;GO:0043169//cation binding;GO:0050136//NADH dehydrogenase (quinone) activity;GO:0051536//iron-sulfur cluster binding	GO:0014706//striated muscle tissue development;GO:0022904//respiratory electron transport chain;GO:0048731;GO:0051234//establishment of localization	gi|222080062|ref|NP_066552.2|/1.63754e-136/1
7042	-1.53923	0.823788	TGFB2	transforming growth factor, beta 2	K13376	GO:0005578//proteinaceous extracellular matrix;GO:0031091//platelet alpha granule;GO:0043005//neuron projection;GO:0044297//cell body;GO:0044421//extracellular region part;GO:0044431//Golgi apparatus part	GO:0004674//protein serine/threonine kinase activity;GO:0005160//transforming growth factor beta receptor binding;GO:0042802//identical protein binding;GO:0046983//protein dimerization activity	GO:0001775//cell activation;GO:0001837//epithelial to mesenchymal transition;GO:0001944//vasculature development;GO:0002684//positive regulation of immune system process;GO:0002719;GO:0003006//developmental process involved in reproduction;GO:0006606//protein import into nucleus;GO:0006887//exocytosis;GO:0007178//transmembrane receptor protein serine/threonine kinase signaling pathway;GO:0007420/…	gi|4507463|ref|NP_003229.1|/0/1
140885	1.89173	0.863054	SIRPA	signal-regulatory protein alpha	K06551	GO:0031224//intrinsic to membrane	GO:0019904//protein domain specific binding	GO:0002376//immune system process;GO:0007599//hemostasis;GO:0034330	gi|18426911|ref|NP_542970.1|/0/1
10974	-1.39559	0.822576	ADIRF	adipogenesis regulatory factor	-	-	-	-	gi|343960709|dbj|BAK61944.1|/9.69457e-19/1
9411	-1.32217	0.812243	ARHGAP29	Rho GTPase activating protein 29	K10360;K04450;K02649	GO:0044444//cytoplasmic part	GO:0005099//Ras GTPase activator activity;GO:0043169//cation binding	GO:0007265//Ras protein signal transduction;GO:0009966//regulation of signal transduction	gi|134304853|ref|NP_004806.3|/0/1
54798	3.13807	0.828434	DCHS2	dachsous 2 (Drosophila)	K04600;K06813	GO:0031224//intrinsic to membrane	GO:0046872//metal ion binding	GO:0016337//cell-cell adhesion	gi|47059046|ref|NP_060109.2|/0/1
79083	-2.07991	0.883407	MLPH	melanophilin	-	GO:0005737//cytoplasm;GO:0005856//cytoskeleton	GO:0005083//small GTPase regulator activity;GO:0008017//microtubule binding;GO:0017022//myosin binding;GO:0046914//transition metal ion binding	GO:0006886//intracellular protein transport;GO:0050931//pigment cell differentiation;GO:0051875//pigment granule localization	gi|13129108|ref|NP_077006.1|/0/1
51442	3.30991	0.858849	VGLL1	vestigial like 1 (Drosophila)	-	GO:0043231//intracellular membrane-bounded organelle	GO:0003712//transcription cofactor activity	GO:0006351//transcription, DNA-dependent	gi|7706741|ref|NP_057351.1|/1.61459e-151/1
7802	-1.77127	0.808843	DNALI1	dynein, axonemal, light intermediate chain 1	K10410	GO:0030286//dynein complex;GO:0043231//intracellular membrane-bounded organelle	GO:0003774//motor activity	GO:0009566//fertilization;GO:0009987//cellular process	gi|37595560|ref|NP_003453.2|/1.71717e-144/1
6351	2.87388	0.915264	CCL4	chemokine (C-C motif) ligand 4	K12964	GO:0044421//extracellular region part	GO:0004713//protein tyrosine kinase activity;GO:0005125//cytokine activity	GO:0002376//immune system process;GO:0006952//defense response;GO:0007154//cell communication;GO:0019058//viral infectious cycle;GO:0023052//signaling;GO:0042221//response to chemical stimulus;GO:0051707//response to other organism	gi|4506845|ref|NP_002975.1|/2.19102e-47/1
9982	2.37222	0.87504	FGFBP1	fibroblast growth factor binding protein 1	-	GO:0016020//membrane;GO:0044421//extracellular region part	GO:0005539//glycosaminoglycan binding;GO:0019838//growth factor binding	GO:0008283//cell proliferation;GO:0009967//positive regulation of signal transduction	gi|397513293|ref|XP_003826953.1|/5.34704e-140/1
1292	2.06628	0.89196	COL6A2	collagen, type VI, alpha 2	K06238	GO:0005886//plasma membrane;GO:0031012//extracellular matrix	GO:0005198//structural molecule activity;GO:0005515//protein binding	GO:0006935//chemotaxis;GO:0007155//cell adhesion;GO:0009746;GO:0043062//extracellular structure organization	gi|115527070|ref|NP_478055.2|/0/1
1356	-2.15696	0.892893	CP	ceruloplasmin (ferroxidase)	K13624	GO:0044421//extracellular region part	GO:0005515//protein binding;GO:0016724;GO:0046914//transition metal ion binding	GO:0000041//transition metal ion transport;GO:0006810//transport;GO:0006875//cellular metal ion homeostasis;GO:0008152//metabolic process	gi|4557485|ref|NP_000087.1|/0/1
126353	-2.71548	0.902675	MISP	chromosome 19 open reading frame 21	-	-	-	-	gi|27735067|ref|NP_775752.1|/0/1
874	1.8342	0.845583	CBR3	carbonyl reductase 3	K00084	GO:0031981//nuclear lumen;GO:0044444//cytoplasmic part	GO:0016616//oxidoreductase activity, acting on the CH-OH group of donors, NAD or NADP as acceptor;GO:0050661//NADP binding	GO:0042374	gi|4502601|ref|NP_001227.1|/1.45624e-156/1
2013	-1.60162	0.829798	EMP2	epithelial membrane protein 2	K11447	GO:0031224//intrinsic to membrane	-	-	gi|4503561|ref|NP_001415.1|/9.26919e-84/1
114770	-2.6654	0.800595	PGLYRP2	peptidoglycan recognition protein 2	K01446	GO:0044464//cell part	GO:0005539//glycosaminoglycan binding;GO:0008329//pattern recognition receptor activity;GO:0016811//hydrolase activity, acting on carbon-nitrogen (but not peptide) bonds, in linear amides;GO:0043169//cation binding	GO:0000270//peptidoglycan metabolic process;GO:0009581//detection of external stimulus;GO:0031179//peptide modification;GO:0042742//defense response to bacterium	gi|156616294|ref|NP_443122.3|/0/1
3815	3.76603	0.959615	KIT	v-kit Hardy-Zuckerman 4 feline sarcoma viral oncogene homolog	K05091	GO:0009986//cell surface;GO:0016021//integral to membrane;GO:0030141//secretory granule;GO:0044421//extracellular region part;GO:0044459//plasma membrane part	GO:0004714//transmembrane receptor protein tyrosine kinase activity;GO:0032559	GO:0002244//hematopoietic progenitor cell differentiation;GO:0002521//leukocyte differentiation;GO:0006664//glycolipid metabolic process;GO:0007169//transmembrane receptor protein tyrosine kinase signaling pathway;GO:0007281//germ cell development;GO:0007632//visual behavior;GO:0008283//cell proliferation;GO:0008406//gonad development;GO:0008593//regulation of Notch signaling pathway;GO:0010467//…	gi|4557695|ref|NP_000213.1|/0/1
2139	2.58898	0.825501	EYA2	eyes absent homolog 2 (Drosophila)	K01104	GO:0043231//intracellular membrane-bounded organelle	GO:0004721//phosphoprotein phosphatase activity;GO:0046872//metal ion binding	GO:0001708//cell fate specification;GO:0006259//DNA metabolic process;GO:0006325//chromatin organization;GO:0006470//protein dephosphorylation;GO:0012501//programmed cell death;GO:0032501//multicellular organismal process	gi|33871134|gb|AAH13882.2|/0/1
83543	1.94814	0.837318	AIF1L	allograft inflammatory factor 1-like	-	GO:0001726//ruffle;GO:0005924//cell-substrate adherens junction;GO:0015629//actin cytoskeleton;GO:0032991//macromolecular complex	GO:0003779//actin binding;GO:0046872//metal ion binding	-	gi|355567394|gb|EHH23735.1|/2.70441e-76/1
6696	2.91799	0.91762	SPP1	secreted phosphoprotein 1	K06250	GO:0005576//extracellular region;GO:0044421//extracellular region part;GO:0044424//intracellular part;GO:0044464//cell part	GO:0005102//receptor binding;GO:0005488//binding	GO:0003006//developmental process involved in reproduction;GO:0007155//cell adhesion;GO:0007275//multicellular organismal development;GO:0009888//tissue development;GO:0010810//regulation of cell-substrate adhesion;GO:0033273//response to vitamin	gi|426344919|ref|XP_004039151.1|/3.67813e-141/1
1287	-2.27429	0.872039	COL4A5	collagen, type IV, alpha 5	K06237	GO:0005578//proteinaceous extracellular matrix;GO:0044420//extracellular matrix part	GO:0005488//binding	-	gi|180825|gb|AAA52045.1|/3.58997e-165/1
116843	1.59474	0.846235	SLC18B1	solute carrier family 18, subfamily B, member 1	K08155	GO:0031224//intrinsic to membrane	-	GO:0006810//transport	gi|16445357|ref|NP_439896.1|/0/1
[truncated: 188 more rows]
