# Supplementary material for: A CD146 FACS Protocol Enriches for Luminal Keratin 14/19 Double Positive Human Breast Progenitors
Source: Sci Rep. 2019 Oct 16;9:14843. doi: 10.1038/s41598-019-50903-9 (PMC6795797; doi:10.1038/s41598-019-50903-9)
Supplement: Supplementary file 5 — Supplementary Table S8 [file 41598_2019_50903_MOESM5_ESM.xlsx]

## Sheet: CD146 vs CD117
Supplementary Table S8. Summary of gene ontology analysis of DEGs
A. Cellular components between CD117 and CD146
	Gene Ontology term	Cluster frequency	Genome frequency of use	Corrected P-value
	intermediate filament	3 out of 12 genes, 25.0%	60 out of 16090 genes, 0.4%	0.00028
	intermediate filament cytoskeleton	3 out of 12 genes, 25.0%	62 out of 16090 genes, 0.4%	0.00031
	cytoskeletal part	5 out of 12 genes, 41.7%	704 out of 16090 genes, 4.4%	0.00261
	cytoskeleton	6 out of 12 genes, 50.0%	1241 out of 16090 genes, 7.7%	0.00345
B. Molecular function between CD117 and CD146
	Gene Ontology term	Cluster frequency	Genome frequency of use	Corrected P-value
	structural molecule activity	4 out of 9 genes, 44.4%	423 out of 15165 genes, 2.8%	0.00047
C. Biological process beween CD117 and CD146
	Gene Ontology term	Cluster frequency	Genome frequency of use	Corrected P-value
	intermediate filament-based process	2 out of 11 genes, 18.2%	13 out of 14596 genes, 0.1%	0.00316
	intermediate filament cytoskeleton organization	2 out of 11 genes, 18.2%	13 out of 14596 genes, 0.1%	0.00316
	developmental process	9 out of 11 genes, 81.8%	3513 out of 14596 genes, 24.1%	0.00718
	cell-substrate junction assembly	2 out of 11 genes, 18.2%	29 out of 14596 genes, 0.2%	0.01637
	anatomical structure development	8 out of 11 genes, 72.7%	2929 out of 14596 genes, 20.1%	0.01892

## Sheet:  CD117 vs CD326
Supplementary Table S8. Summary of gene ontology analysis of DEGs
D. Cellular components between CD326 and CD117
	Gene Ontology term	Cluster frequency	Genome frequency of use	Corrected P-value
	extracellular region part	100 out of 398 genes, 25.1%	1055 out of 16090 genes, 6.6%	9.41e-31
	extracellular region	101 out of 398 genes, 25.4%	1077 out of 16090 genes, 6.7%	1.03e-30
	extracellular matrix	33 out of 398 genes, 8.3%	312 out of 16090 genes, 1.9%	2.63e-10
	proteinaceous extracellular matrix	14 out of 398 genes, 3.5%	113 out of 16090 genes, 0.7%	0.0001
	platelet alpha granule	10 out of 398 genes, 2.5%	56 out of 16090 genes, 0.3%	0.00013
	extracellular matrix part	8 out of 398 genes, 2.0%	50 out of 16090 genes, 0.3%	0.00381
	membrane-bounded vesicle	33 out of 398 genes, 8.3%	673 out of 16090 genes, 4.2%	0.02013
	vesicle	38 out of 398 genes, 9.5%	820 out of 16090 genes, 5.1%	0.02041
	cytoplasmic vesicle	33 out of 398 genes, 8.3%	696 out of 16090 genes, 4.3%	0.03719
	cytoplasmic membrane-bounded vesicle	30 out of 398 genes, 7.5%	609 out of 16090 genes, 3.8%	0.03723
	anchoring collagen	3 out of 398 genes, 0.8%	6 out of 16090 genes, 0.0%	0.03836
	extracellular space	7 out of 398 genes, 1.8%	53 out of 16090 genes, 0.3%	0.04193
E. Molecular function between CD326 and CD117
	Gene Ontology term	Cluster frequency	Genome frequency of use	Corrected P-value
	protein binding	160 out of 369 genes, 43.4%	4325 out of 15165 genes, 28.5%	1.15e-07
	receptor binding	50 out of 369 genes, 13.6%	915 out of 15165 genes, 6.0%	1.32e-05
	growth factor binding	11 out of 369 genes, 3.0%	87 out of 15165 genes, 0.6%	0.00177
	endopeptidase regulator activity	14 out of 369 genes, 3.8%	156 out of 15165 genes, 1.0%	0.00604
	peptidase regulator activity	15 out of 369 genes, 4.1%	182 out of 15165 genes, 1.2%	0.00857
	pattern binding	14 out of 369 genes, 3.8%	169 out of 15165 genes, 1.1%	0.01461
	endopeptidase activity	23 out of 369 genes, 6.2%	394 out of 15165 genes, 2.6%	0.02214
	oxidoreductase activity	32 out of 369 genes, 8.7%	646 out of 15165 genes, 4.3%	0.02449
	peptidase inhibitor activity	12 out of 369 genes, 3.3%	137 out of 15165 genes, 0.9%	0.02832
	polysaccharide binding	13 out of 369 genes, 3.5%	159 out of 15165 genes, 1.0%	0.03018
	glycosaminoglycan binding	12 out of 369 genes, 3.3%	142 out of 15165 genes, 0.9%	0.03977
F. Biological process beween CD326 and CD117
	Gene Ontology term	Cluster frequency	Genome frequency of use	Corrected P-value
	response to chemical stimulus	103 out of 388 genes, 26.5%	1810 out of 14596 genes, 12.4%	1.84e-11
	response to stimulus	154 out of 388 genes, 39.7%	3380 out of 14596 genes, 23.2%	1.49e-10
	tissue development	53 out of 388 genes, 13.7%	749 out of 14596 genes, 5.1%	6.88e-08
	locomotion	56 out of 388 genes, 14.4%	838 out of 14596 genes, 5.7%	1.67e-07
	response to wounding	26 out of 388 genes, 6.7%	225 out of 14596 genes, 1.5%	3.5e-07
	anatomical structure formation involved in morphogenesis	37 out of 388 genes, 9.5%	448 out of 14596 genes, 3.1%	1.09e-06
	developmental process	146 out of 388 genes, 37.6%	3513 out of 14596 genes, 24.1%	1.29e-06
	cell migration	36 out of 388 genes, 9.3%	431 out of 14596 genes, 3.0%	1.38e-06
	cell motility	41 out of 388 genes, 10.6%	538 out of 14596 genes, 3.7%	1.44e-06
	localization of cell	41 out of 388 genes, 10.6%	538 out of 14596 genes, 3.7%	1.44e-06
	cellular component movement	41 out of 388 genes, 10.6%	542 out of 14596 genes, 3.7%	1.79e-06
	anatomical structure development	127 out of 388 genes, 32.7%	2929 out of 14596 genes, 20.1%	2.2e-06
	immune system process	63 out of 388 genes, 16.2%	1106 out of 14596 genes, 7.6%	6.66e-06
	regulation of cell adhesion	17 out of 388 genes, 4.4%	121 out of 14596 genes, 0.8%	2.4e-05
	response to stress	81 out of 388 genes, 20.9%	1660 out of 14596 genes, 11.4%	3.91e-05
	response to steroid hormone stimulus	26 out of 388 genes, 6.7%	285 out of 14596 genes, 2.0%	5.26e-05
	response to external stimulus	49 out of 388 genes, 12.6%	810 out of 14596 genes, 5.5%	6.62e-05
	defense response	40 out of 388 genes, 10.3%	601 out of 14596 genes, 4.1%	0.0001
	response to estrogen stimulus	15 out of 388 genes, 3.9%	105 out of 14596 genes, 0.7%	0.00013
	anatomical structure morphogenesis	64 out of 388 genes, 16.5%	1230 out of 14596 genes, 8.4%	0.00015
	multicellular organismal process	179 out of 388 genes, 46.1%	4897 out of 14596 genes, 33.6%	0.00015
	positive regulation of cell adhesion	7 out of 388 genes, 1.8%	17 out of 14596 genes, 0.1%	0.00016
	response to inorganic substance	24 out of 388 genes, 6.2%	262 out of 14596 genes, 1.8%	0.00016
	epithelium development	25 out of 388 genes, 6.4%	284 out of 14596 genes, 1.9%	0.00019
	response to hormone stimulus	35 out of 388 genes, 9.0%	510 out of 14596 genes, 3.5%	0.00033
	cellular response to chemical stimulus	19 out of 388 genes, 4.9%	180 out of 14596 genes, 1.2%	0.00038
	response to organic substance	51 out of 388 genes, 13.1%	944 out of 14596 genes, 6.5%	0.00114
	response to endogenous stimulus	37 out of 388 genes, 9.5%	610 out of 14596 genes, 4.2%	0.00297
	negative regulation of peptidase activity	13 out of 388 genes, 3.4%	104 out of 14596 genes, 0.7%	0.00433
	response to biotic stimulus	26 out of 388 genes, 6.7%	360 out of 14596 genes, 2.5%	0.00472
	tube development	21 out of 388 genes, 5.4%	254 out of 14596 genes, 1.7%	0.00515
	leukocyte chemotaxis	9 out of 388 genes, 2.3%	49 out of 14596 genes, 0.3%	0.00565
	cell chemotaxis	9 out of 388 genes, 2.3%	49 out of 14596 genes, 0.3%	0.00565
	regulation of multicellular organismal process	50 out of 388 genes, 12.9%	976 out of 14596 genes, 6.7%	0.00667
	negative regulation of hydrolase activity	14 out of 388 genes, 3.6%	125 out of 14596 genes, 0.9%	0.00684
	regulation of multicellular organismal development	29 out of 388 genes, 7.5%	439 out of 14596 genes, 3.0%	0.00758
	leukocyte migration	10 out of 388 genes, 2.6%	64 out of 14596 genes, 0.4%	0.00771
	epithelial cell development	8 out of 388 genes, 2.1%	40 out of 14596 genes, 0.3%	0.00988
	morphogenesis of an epithelium	17 out of 388 genes, 4.4%	186 out of 14596 genes, 1.3%	0.01139
	regulation of protein phosphorylation	19 out of 388 genes, 4.9%	229 out of 14596 genes, 1.6%	0.01398
	response to other organism	24 out of 388 genes, 6.2%	337 out of 14596 genes, 2.3%	0.01408
	multicellular organismal development	105 out of 388 genes, 27.1%	2679 out of 14596 genes, 18.4%	0.01413
	chemotaxis	27 out of 388 genes, 7.0%	408 out of 14596 genes, 2.8%	0.01538
	taxis	27 out of 388 genes, 7.0%	408 out of 14596 genes, 2.8%	0.01538
	regulation of developmental process	39 out of 388 genes, 10.1%	710 out of 14596 genes, 4.9%	0.01644
	regulation of phosphate metabolic process	30 out of 388 genes, 7.7%	487 out of 14596 genes, 3.3%	0.02044
	regulation of phosphorus metabolic process	30 out of 388 genes, 7.7%	487 out of 14596 genes, 3.3%	0.02044
	localization	130 out of 388 genes, 33.5%	3536 out of 14596 genes, 24.2%	0.02172
	biological regulation	198 out of 388 genes, 51.0%	5940 out of 14596 genes, 40.7%	0.02288
	regulation of cell differentiation	32 out of 388 genes, 8.2%	545 out of 14596 genes, 3.7%	0.02783
	regulation of phosphorylation	29 out of 388 genes, 7.5%	471 out of 14596 genes, 3.2%	0.02855
	cell adhesion	28 out of 388 genes, 7.2%	449 out of 14596 genes, 3.1%	0.03145
	biological adhesion	28 out of 388 genes, 7.2%	449 out of 14596 genes, 3.1%	0.03145
	morphogenesis of a branching epithelium	8 out of 388 genes, 2.1%	47 out of 14596 genes, 0.3%	0.03437

## Sheet: CD146 vs CD326
Supplementary Table S8. Summary of gene ontology analysis of DEGs
G. Cellular components between CD326 and CD146
	Gene Ontology term	Cluster frequency	Genome frequency of use	Corrected P-value
	extracellular region part	131 out of 624 genes, 21.0%	1055 out of 16090 genes, 6.6%	5.47e-32
	extracellular region	132 out of 624 genes, 21.2%	1077 out of 16090 genes, 6.7%	1.14e-31
	extracellular matrix	44 out of 624 genes, 7.1%	312 out of 16090 genes, 1.9%	1.45e-11
	platelet alpha granule	16 out of 624 genes, 2.6%	56 out of 16090 genes, 0.3%	3.27e-08
	proteinaceous extracellular matrix	21 out of 624 genes, 3.4%	113 out of 16090 genes, 0.7%	3.13e-07
	extracellular matrix part	11 out of 624 genes, 1.8%	50 out of 16090 genes, 0.3%	0.00039
	vesicle	59 out of 624 genes, 9.5%	820 out of 16090 genes, 5.1%	0.0005
	membrane-bounded vesicle	51 out of 624 genes, 8.2%	673 out of 16090 genes, 4.2%	0.00057
	cytoplasmic vesicle	50 out of 624 genes, 8.0%	696 out of 16090 genes, 4.3%	0.00306
	cytoplasmic membrane-bounded vesicle	45 out of 624 genes, 7.2%	609 out of 16090 genes, 3.8%	0.00405
	anchoring collagen	4 out of 624 genes, 0.6%	6 out of 16090 genes, 0.0%	0.00486
	stored secretory granule	19 out of 624 genes, 3.0%	179 out of 16090 genes, 1.1%	0.0106
	cell surface	17 out of 624 genes, 2.7%	154 out of 16090 genes, 1.0%	0.01556
	extracellular space	9 out of 624 genes, 1.4%	53 out of 16090 genes, 0.3%	0.02774
	cell fraction	79 out of 624 genes, 12.7%	1365 out of 16090 genes, 8.5%	0.03032
	insoluble fraction	61 out of 624 genes, 9.8%	988 out of 16090 genes, 6.1%	0.0321
H. Molecular function between CD326 and CD146
	Gene Ontology term	Cluster frequency	Genome frequency of use	Corrected P-value
	protein binding	247 out of 578 genes, 42.7%	4325 out of 15165 genes, 28.5%	1.91e-11
	receptor binding	74 out of 578 genes, 12.8%	915 out of 15165 genes, 6.0%	1.43e-07
	growth factor binding	14 out of 578 genes, 2.4%	87 out of 15165 genes, 0.6%	0.00132
	pattern binding	20 out of 578 genes, 3.5%	169 out of 15165 genes, 1.1%	0.00189
	oxidoreductase activity	48 out of 578 genes, 8.3%	646 out of 15165 genes, 4.3%	0.00204
	polysaccharide binding	19 out of 578 genes, 3.3%	159 out of 15165 genes, 1.0%	0.00277
	glycosaminoglycan binding	17 out of 578 genes, 2.9%	142 out of 15165 genes, 0.9%	0.00786
	peptidase regulator activity	19 out of 578 genes, 3.3%	182 out of 15165 genes, 1.2%	0.01857
	endopeptidase regulator activity	17 out of 578 genes, 2.9%	156 out of 15165 genes, 1.0%	0.02608
	oxidoreductase activity, acting on paired donors, with incorporation or reduction of molecular oxygen	15 out of 578 genes, 2.6%	132 out of 15165 genes, 0.9%	0.04154
	monooxygenase activity	12 out of 578 genes, 2.1%	90 out of 15165 genes, 0.6%	0.04154
I. Biological process beween CD326 and CD146
	Gene Ontology term	Cluster frequency	Genome frequency of use	Corrected P-value
	response to chemical stimulus	150 out of 599 genes, 25.0%	1810 out of 14596 genes, 12.4%	5.75e-15
	response to stimulus	229 out of 599 genes, 38.2%	3380 out of 14596 genes, 23.2%	3.1e-14
	response to wounding	40 out of 599 genes, 6.7%	225 out of 14596 genes, 1.5%	4.33e-12
	locomotion	84 out of 599 genes, 14.0%	838 out of 14596 genes, 5.7%	2.07e-11
	response to external stimulus	81 out of 599 genes, 13.5%	810 out of 14596 genes, 5.5%	7.48e-11
	cell motility	62 out of 599 genes, 10.4%	538 out of 14596 genes, 3.7%	1.92e-10
	localization of cell	62 out of 599 genes, 10.4%	538 out of 14596 genes, 3.7%	1.92e-10
	cellular component movement	62 out of 599 genes, 10.4%	542 out of 14596 genes, 3.7%	2.69e-10
	cell migration	54 out of 599 genes, 9.0%	431 out of 14596 genes, 3.0%	2.8e-10
	response to steroid hormone stimulus	42 out of 599 genes, 7.0%	285 out of 14596 genes, 2.0%	6.98e-10
	immune system process	96 out of 599 genes, 16.0%	1106 out of 14596 genes, 7.6%	1.56e-09
	developmental process	218 out of 599 genes, 36.4%	3513 out of 14596 genes, 24.1%	5.43e-09
	anatomical structure morphogenesis	101 out of 599 genes, 16.9%	1230 out of 14596 genes, 8.4%	1.05e-08
	anatomical structure development	189 out of 599 genes, 31.6%	2929 out of 14596 genes, 20.1%	1.14e-08
	anatomical structure formation involved in morphogenesis	52 out of 599 genes, 8.7%	448 out of 14596 genes, 3.1%	1.56e-08
	response to biotic stimulus	45 out of 599 genes, 7.5%	360 out of 14596 genes, 2.5%	3.43e-08
	response to stress	123 out of 599 genes, 20.5%	1660 out of 14596 genes, 11.4%	3.9e-08
	multicellular organismal process	277 out of 599 genes, 46.2%	4897 out of 14596 genes, 33.6%	4.97e-08
	response to hormone stimulus	55 out of 599 genes, 9.2%	510 out of 14596 genes, 3.5%	6.95e-08
	tissue development	70 out of 599 genes, 11.7%	749 out of 14596 genes, 5.1%	1.07e-07
	cell proliferation	75 out of 599 genes, 12.5%	836 out of 14596 genes, 5.7%	1.44e-07
	response to other organism	42 out of 599 genes, 7.0%	337 out of 14596 genes, 2.3%	1.79e-07
	response to organic substance	81 out of 599 genes, 13.5%	944 out of 14596 genes, 6.5%	2.13e-07
	biological regulation	316 out of 599 genes, 52.8%	5940 out of 14596 genes, 40.7%	1.18e-06
	defense response	58 out of 599 genes, 9.7%	601 out of 14596 genes, 4.1%	1.56e-06
	response to estrogen stimulus	21 out of 599 genes, 3.5%	105 out of 14596 genes, 0.7%	1.98e-06
	epithelium development	36 out of 599 genes, 6.0%	284 out of 14596 genes, 1.9%	2.47e-06
	response to inorganic substance	34 out of 599 genes, 5.7%	262 out of 14596 genes, 1.8%	3.84e-06
	response to endogenous stimulus	57 out of 599 genes, 9.5%	610 out of 14596 genes, 4.2%	7.23e-06
	cellular response to chemical stimulus	27 out of 599 genes, 4.5%	180 out of 14596 genes, 1.2%	7.52e-06
	response to bacterium	27 out of 599 genes, 4.5%	181 out of 14596 genes, 1.2%	8.5e-06
	leukocyte chemotaxis	14 out of 599 genes, 2.3%	49 out of 14596 genes, 0.3%	8.75e-06
	cell chemotaxis	14 out of 599 genes, 2.3%	49 out of 14596 genes, 0.3%	8.75e-06
	multicellular organismal development	166 out of 599 genes, 27.7%	2679 out of 14596 genes, 18.4%	9.2e-06
	regulation of biological quality	132 out of 599 genes, 22.0%	1987 out of 14596 genes, 13.6%	9.21e-06
	inflammatory response	21 out of 599 genes, 3.5%	116 out of 14596 genes, 0.8%	1.31e-05
	signaling	228 out of 599 genes, 38.1%	4031 out of 14596 genes, 27.6%	1.39e-05
	regulation of cell adhesion	21 out of 599 genes, 3.5%	121 out of 14596 genes, 0.8%	2.85e-05
	response to molecule of bacterial origin	24 out of 599 genes, 4.0%	158 out of 14596 genes, 1.1%	4.18e-05
	leukocyte migration	15 out of 599 genes, 2.5%	64 out of 14596 genes, 0.4%	4.84e-05
	organ development	108 out of 599 genes, 18.0%	1580 out of 14596 genes, 10.8%	7.35e-05
	response to nutrient	22 out of 599 genes, 3.7%	139 out of 14596 genes, 1.0%	7.45e-05
	regulation of biological process	276 out of 599 genes, 46.1%	5212 out of 14596 genes, 35.7%	9.49e-05
	response to vitamin	21 out of 599 genes, 3.5%	131 out of 14596 genes, 0.9%	0.00011
	chemotaxis	41 out of 599 genes, 6.8%	408 out of 14596 genes, 2.8%	0.00016
	taxis	41 out of 599 genes, 6.8%	408 out of 14596 genes, 2.8%	0.00016
	regulation of multicellular organismal development	43 out of 599 genes, 7.2%	439 out of 14596 genes, 3.0%	0.00016
	regulation of phosphate metabolic process	46 out of 599 genes, 7.7%	487 out of 14596 genes, 3.3%	0.00017
	regulation of phosphorus metabolic process	46 out of 599 genes, 7.7%	487 out of 14596 genes, 3.3%	0.00017
	positive regulation of cell adhesion	8 out of 599 genes, 1.3%	17 out of 14596 genes, 0.1%	0.00019
	system development	147 out of 599 genes, 24.5%	2405 out of 14596 genes, 16.5%	0.00023
	negative regulation of biological process	98 out of 599 genes, 16.4%	1423 out of 14596 genes, 9.7%	0.00024
	multi-organism process	57 out of 599 genes, 9.5%	676 out of 14596 genes, 4.6%	0.00026
	regulation of multicellular organismal process	74 out of 599 genes, 12.4%	976 out of 14596 genes, 6.7%	0.00026
	cellular developmental process	112 out of 599 genes, 18.7%	1706 out of 14596 genes, 11.7%	0.00033
	organ morphogenesis	44 out of 599 genes, 7.3%	469 out of 14596 genes, 3.2%	0.00039
	morphogenesis of a branching epithelium	12 out of 599 genes, 2.0%	47 out of 14596 genes, 0.3%	0.00042
	regulation of phosphorylation	44 out of 599 genes, 7.3%	471 out of 14596 genes, 3.2%	0.00044
	regulation of response to external stimulus	20 out of 599 genes, 3.3%	130 out of 14596 genes, 0.9%	0.00048
	cell differentiation	89 out of 599 genes, 14.9%	1272 out of 14596 genes, 8.7%	0.0005
	regulation of developmental process	58 out of 599 genes, 9.7%	710 out of 14596 genes, 4.9%	0.00058
	response to corticosteroid stimulus	20 out of 599 genes, 3.3%	132 out of 14596 genes, 0.9%	0.00062
	positive regulation of cellular process	92 out of 599 genes, 15.4%	1336 out of 14596 genes, 9.2%	0.00063
	regulation of response to stimulus	48 out of 599 genes, 8.0%	546 out of 14596 genes, 3.7%	0.00078
	morphogenesis of an epithelium	24 out of 599 genes, 4.0%	186 out of 14596 genes, 1.3%	0.00095
	secretion	38 out of 599 genes, 6.3%	393 out of 14596 genes, 2.7%	0.00126
	negative regulation of peptidase activity	17 out of 599 genes, 2.8%	104 out of 14596 genes, 0.7%	0.00154
	exocrine system development	7 out of 599 genes, 1.2%	16 out of 14596 genes, 0.1%	0.00232
	regulation of cellular process	237 out of 599 genes, 39.6%	4481 out of 14596 genes, 30.7%	0.00232
	tube development	28 out of 599 genes, 4.7%	254 out of 14596 genes, 1.7%	0.0029
	negative regulation of multicellular organismal process	20 out of 599 genes, 3.3%	146 out of 14596 genes, 1.0%	0.00319
	positive regulation of response to external stimulus	12 out of 599 genes, 2.0%	56 out of 14596 genes, 0.4%	0.00322
	positive regulation of biological process	104 out of 599 genes, 17.4%	1627 out of 14596 genes, 11.1%	0.00344
	localization	194 out of 599 genes, 32.4%	3536 out of 14596 genes, 24.2%	0.00354
	tissue morphogenesis	28 out of 599 genes, 4.7%	257 out of 14596 genes, 1.8%	0.00366
	negative regulation of hydrolase activity	18 out of 599 genes, 3.0%	125 out of 14596 genes, 0.9%	0.00498
	gland development	15 out of 599 genes, 2.5%	91 out of 14596 genes, 0.6%	0.00596
	response to extracellular stimulus	29 out of 599 genes, 4.8%	279 out of 14596 genes, 1.9%	0.00624
	morphogenesis of a branching structure	17 out of 599 genes, 2.8%	115 out of 14596 genes, 0.8%	0.00646
	positive regulation of signaling pathway	23 out of 599 genes, 3.8%	194 out of 14596 genes, 1.3%	0.00707
	positive regulation of cell communication	29 out of 599 genes, 4.8%	283 out of 14596 genes, 1.9%	0.00826
	regulation of cell proliferation	31 out of 599 genes, 5.2%	314 out of 14596 genes, 2.2%	0.00852
	cell activation	43 out of 599 genes, 7.2%	512 out of 14596 genes, 3.5%	0.01
	regulation of localization	48 out of 599 genes, 8.0%	599 out of 14596 genes, 4.1%	0.01043
	positive regulation of response to stimulus	30 out of 599 genes, 5.0%	305 out of 14596 genes, 2.1%	0.01295
	response to nutrient levels	27 out of 599 genes, 4.5%	260 out of 14596 genes, 1.8%	0.01356
	negative regulation of cellular process	79 out of 599 genes, 13.2%	1185 out of 14596 genes, 8.1%	0.01551
	regulation of intracellular protein kinase cascade	25 out of 599 genes, 4.2%	233 out of 14596 genes, 1.6%	0.01646
	respiratory tube development	14 out of 599 genes, 2.3%	87 out of 14596 genes, 0.6%	0.01661
	positive regulation of signal transduction	25 out of 599 genes, 4.2%	234 out of 14596 genes, 1.6%	0.01774
	positive regulation of signaling process	25 out of 599 genes, 4.2%	234 out of 14596 genes, 1.6%	0.01774
	regulation of signal transduction	60 out of 599 genes, 10.0%	830 out of 14596 genes, 5.7%	0.01898
	negative regulation of developmental process	23 out of 599 genes, 3.8%	208 out of 14596 genes, 1.4%	0.02256
	regulation of body fluid levels	45 out of 599 genes, 7.5%	564 out of 14596 genes, 3.9%	0.02266
	secretion by cell	30 out of 599 genes, 5.0%	314 out of 14596 genes, 2.2%	0.02288
	regulation of programmed cell death	50 out of 599 genes, 8.3%	653 out of 14596 genes, 4.5%	0.02319
	regulation of signaling process	60 out of 599 genes, 10.0%	837 out of 14596 genes, 5.7%	0.02443
	negative regulation of cell differentiation	22 out of 599 genes, 3.7%	195 out of 14596 genes, 1.3%	0.0251
	regulation of cell death	51 out of 599 genes, 8.5%	673 out of 14596 genes, 4.6%	0.0252
	response to metal ion	21 out of 599 genes, 3.5%	181 out of 14596 genes, 1.2%	0.02538
	regulation of peptidase activity	18 out of 599 genes, 3.0%	141 out of 14596 genes, 1.0%	0.02755
	regulation of response to stress	31 out of 599 genes, 5.2%	334 out of 14596 genes, 2.3%	0.02936
	epithelial cell differentiation	16 out of 599 genes, 2.7%	116 out of 14596 genes, 0.8%	0.03014
	embryo development	45 out of 599 genes, 7.5%	571 out of 14596 genes, 3.9%	0.03081
	skeletal system morphogenesis	9 out of 599 genes, 1.5%	39 out of 14596 genes, 0.3%	0.03233
	regulation of apoptosis	41 out of 599 genes, 6.8%	504 out of 14596 genes, 3.5%	0.03481
	positive regulation of cell-cell adhesion	5 out of 599 genes, 0.8%	10 out of 14596 genes, 0.1%	0.03598
	regulation of protein phosphorylation	24 out of 599 genes, 4.0%	229 out of 14596 genes, 1.6%	0.03634
	acute inflammatory response	12 out of 599 genes, 2.0%	71 out of 14596 genes, 0.5%	0.04219
	regulation of cell differentiation	43 out of 599 genes, 7.2%	545 out of 14596 genes, 3.7%	0.04585
	regulation of transferase activity	29 out of 599 genes, 4.8%	310 out of 14596 genes, 2.1%	0.04683
	odontogenesis	11 out of 599 genes, 1.8%	61 out of 14596 genes, 0.4%	0.04847
